# Supplementary material for: A Circular RNA Expressed from the FAT3 Locus Regulates Neural Development
Source: Mol Neurobiol. 2023 Feb 25;60(6):3239–60. doi: 10.1007/s12035-023-03253-7 (PMC10122638; doi:10.1007/s12035-023-03253-7)
Supplement: Supplementary file 3 — Supplementary file3 (XLSX 2260 KB) [file 12035_2023_3253_MOESM3_ESM.xlsx]

## Sheet: circFAT3 KD
A circular RNA expressed from the FAT3 locus regulates neural development
Sabine Seeler1,2,+, Maria Schertz Andersen1,+, Tamas Sztanka-Toth3, Mateja Rybiczka-Tešulov4, Marleen H. van den Munkhof4, Chi-Chih Chang1, Muyesier Maimaitili2,5, Morten Trillingsgaard Venø1,6, Thomas Birkballe Hansen1, R. Jeroen Pasterkamp4, Agnieszka Rybak-Wolf3, Mark Denham2,5, Nikolaus Rajewsky3, Lasse Sommer Kristensen1,2,#,*, and Jørgen Kjems1,#,*
1- Interdisciplinary Nanoscience Center, Department of Molecular Biology and Genetics, Aarhus University, 8000 Aarhus C, Denmark; 2- Department of Biomedicine, The Skou Building, Aarhus University, 8000 Aarhus C, Denmark; 3- Berlin Institute for Medical Systems Biology (BIMSB), MDC Berlin-Mitte, 10115 Berlin, Germany; 4- Department of Translational Neuroscience, University Medical Center Utrecht …
#, +These authors contributed equally to this work. *Correspondence: jk@mbg.au.dk
List of differentially expressed genes (DEGs) in neural progenitor cells (NPCs) upon circFAT3 or ciRS-7 KD
GeneID	baseMean	log2FoldChange	pvalue	padj	gene_name
ENSG00000267787	8.53163	4.50183	9.45647e-05	0.999999	NA
ENSG00000183770	15.7038	5.05701	0.000319069	0.999999	FOXL2
ENSG00000102924	21.6376	3.09437	0.000329254	0.999999	CBLN1
ENSG00000131771	24.7083	4.82123	0.000367251	0.999999	PPP1R1B
ENSG00000212402	6.53763	-6.02	0.000557081	0.999999	SNORA74B
ENSG00000065675	51.2145	1.72439	0.000563262	0.999999	PRKCQ
ENSG00000131831	7.26586	-5.40415	0.000669642	0.999999	RAI2
ENSG00000161714	75.1231	1.436	0.000711785	0.999999	PLCD3
ENSG00000146070	20.3013	-4.88058	0.000754132	0.999999	PLA2G7
ENSG00000113319	41.7413	3.28665	0.00098728	0.999999	RASGRF2
ENSG00000133069	74.0849	1.35822	0.00100653	0.999999	TMCC2
ENSG00000006016	48.3695	2.45167	0.00110393	0.999999	CRLF1
ENSG00000104213	11.6856	4.81674	0.00117698	0.999999	PDGFRL
ENSG00000197714	9.46147	-3.25586	0.00124042	0.999999	ZNF460
ENSG00000164128	33.2948	-2.64233	0.00155641	0.999999	NPY1R
ENSG00000142959	14.7664	-4.682	0.00166067	0.999999	BEST4
ENSG00000252568	4.69159	-5.01469	0.00169914	0.999999	NA
ENSG00000132359	70.2386	2.09685	0.00171079	0.999999	RAP1GAP2
ENSG00000275379	6.88314	5.90766	0.00171977	0.999999	H3C11
ENSG00000253313	24.9431	-4.66575	0.00183326	0.999999	C1orf210
ENSG00000165861	146.192	0.880004	0.00186143	0.999999	ZFYVE1
ENSG00000105131	89.5328	1.75955	0.00191267	0.999999	EPHX3
ENSG00000118898	51.9821	2.55602	0.00214297	0.999999	PPL
ENSG00000184979	26.4434	-2.45741	0.00217885	0.999999	USP18
ENSG00000155846	31.45	1.90258	0.00226254	0.999999	PPARGC1B
ENSG00000137843	16.5806	4.33505	0.00228423	0.999999	PAK6
ENSG00000242574	12.6353	-4.51243	0.00264525	0.999999	HLA-DMB
ENSG00000152128	18.7463	3.51463	0.00268466	0.999999	TMEM163
ENSG00000240204	8.65507	3.32762	0.00269884	0.999999	SMKR1
ENSG00000182218	15.6328	2.50425	0.00270352	0.999999	HHIPL1
ENSG00000128218	4.66135	-5.81679	0.0027191	0.999999	VPREB3
ENSG00000167608	7.35868	-4.60691	0.00277677	0.999999	TMC4
ENSG00000245060	11.6797	-2.8577	0.00285848	0.999999	LINC00847
ENSG00000256989	17.7135	2.64722	0.00320552	0.999999	NA
ENSG00000231848	6.02519	-4.5375	0.00338091	0.999999	NA
ENSG00000138030	19.3856	2.12013	0.00341994	0.999999	KHK
ENSG00000197375	24.4618	-1.99286	0.0035231	0.999999	SLC22A5
ENSG00000159882	11.8135	-1.93775	0.00371065	0.999999	ZNF230
ENSG00000173258	43.7584	-1.52254	0.00400283	0.999999	ZNF483
ENSG00000241472	21.7277	-1.61364	0.00405205	0.999999	PTPRG-AS1
ENSG00000163873	15.7358	3.49779	0.00409166	0.999999	GRIK3
ENSG00000168152	28.9036	-1.83691	0.0042867	0.999999	THAP9
ENSG00000202337	17.3625	-2.18837	0.00491627	0.999999	RNU6-8
ENSG00000102743	29.796	-1.61051	0.00530215	0.999999	SLC25A15
ENSG00000167508	244.695	0.720394	0.00532041	0.999999	MVD
ENSG00000123119	15.8145	3.97397	0.00553676	0.999999	NECAB1
ENSG00000253958	5.62483	-4.73679	0.00584461	0.999999	CLDN23
ENSG00000176305	5.62483	-4.73679	0.00584461	0.999999	NA
ENSG00000282988	18.3672	-2.23408	0.00589103	0.999999	NA
ENSG00000268533	11.8249	-3.78451	0.0059638	0.999999	NA
ENSG00000186654	31.2349	1.49371	0.00610174	0.999999	PRR5
ENSG00000131080	39.9121	-3.88834	0.0063637	0.999999	EDA2R
ENSG00000140284	33.15	3.6462	0.00638611	0.999999	SLC27A2
ENSG00000146950	99.55	0.821367	0.00644035	0.999999	SHROOM2
ENSG00000118242	53.9019	1.35831	0.0065784	0.999999	MREG
ENSG00000170545	71.7866	-1.41231	0.00660929	0.999999	SMAGP
ENSG00000158258	90.3422	1.66021	0.00672322	0.999999	CLSTN2
ENSG00000123405	6.64509	4.15434	0.00691169	0.999999	NFE2
ENSG00000116525	66.6868	1.15427	0.00728499	0.999999	TRIM62
ENSG00000166963	232.578	0.879932	0.00729549	0.999999	MAP1A
ENSG00000186377	7.10476	-4.3594	0.00739575	0.999999	CYP4X1
ENSG00000272568	4.17444	-3.85333	0.00751721	0.999999	LOC100506497
ENSG00000259084	5.13316	-5.05137	0.00760556	0.999999	NA
ENSG00000107130	456.149	0.668707	0.00762132	0.999999	NCS1
ENSG00000158882	70.335	1.03376	0.00769919	0.999999	TOMM40L
ENSG00000160691	1513.17	0.523328	0.00774164	0.999999	SHC1
ENSG00000206760	7.89471	3.66318	0.0079496	0.999999	SNORA6
ENSG00000165548	6.18277	-4.86297	0.0080064	0.999999	TMEM63C
ENSG00000213231	5.29146	-5.09064	0.00801474	0.999999	TCL1B
ENSG00000133027	119.793	0.773035	0.00811505	0.999999	PEMT
ENSG00000162971	79.9107	-1.07001	0.00820699	0.999999	TYW5
ENSG00000241399	5.65548	4.36238	0.0085195	0.999999	CD302
ENSG00000140905	38.0312	-1.06731	0.0085351	0.999999	GCSH
ENSG00000202252	14.1698	3.31073	0.00883447	0.999999	SNORD14C
ENSG00000010610	10.4735	-2.7959	0.00907488	0.999999	CD4
ENSG00000236200	10.288	-2.63167	0.00917661	0.999999	NA
ENSG00000203819	7.67964	4.20959	0.0094824	0.999999	NA
ENSG00000182534	167.498	0.791219	0.00972113	0.999999	MXRA7
ENSG00000121454	11.6875	-3.25405	0.00994776	0.999999	LHX4
ENSG00000126500	18.528	1.84346	0.0101799	0.999999	FLRT1
ENSG00000273045	20.4118	2.47925	0.010252	0.999999	C2orf15
ENSG00000140280	4.87768	-4.37277	0.0103236	0.999999	LYSMD2
ENSG00000272092	5.97563	3.12673	0.0103673	0.999999	NA
ENSG00000210154	98.0876	-1.29384	0.0104144	0.999999	NA
ENSG00000103490	164.852	1.27755	0.0104514	0.999999	PYCARD
ENSG00000081923	8.28555	4.12893	0.0105532	0.999999	ATP8B1
ENSG00000170231	12.8925	-3.86619	0.0106392	0.999999	FABP6
ENSG00000265039	7.61917	3.93191	0.0106442	0.999999	NA
ENSG00000223784	5.61447	5.16194	0.010776	0.999999	NA
ENSG00000203809	8.88342	2.93832	0.0109314	0.999999	LIN28B-AS1
ENSG00000136531	11.454	-3.69555	0.0110517	0.999999	SCN2A
ENSG00000278619	22.123	-2.13996	0.0111013	0.999999	MRM1
ENSG00000169047	260.246	0.707688	0.0113381	0.999999	IRS1
ENSG00000121900	12.9659	-3.33058	0.0113967	0.999999	TMEM54
ENSG00000114670	12.9783	2.12798	0.0114005	0.999999	NEK11
ENSG00000185432	213.414	-0.886929	0.0114446	0.999999	METTL7A
ENSG00000148411	110.184	0.933641	0.0118439	0.999999	NACC2
ENSG00000154080	23.635	-2.07664	0.0120447	0.999999	CHST9
ENSG00000183208	24.2112	1.62214	0.0120786	0.999999	GDPGP1
ENSG00000156925	34.2125	1.44356	0.0121376	0.999999	ZIC3
ENSG00000144455	56.2524	1.01801	0.0123013	0.999999	SUMF1
ENSG00000137474	6.75138	2.84952	0.012371	0.999999	MYO7A
ENSG00000263004	14.8822	1.92028	0.0126977	0.999999	NA
ENSG00000170100	81.1614	0.990884	0.0127172	0.999999	ZNF778
ENSG00000196204	540.14	0.438398	0.0127671	0.999999	RNF216P1
ENSG00000185155	9.58766	3.64983	0.0127917	0.999999	MIXL1
ENSG00000236668	26.2607	-2.31535	0.0130263	0.999999	LOC100505588
ENSG00000251485	8.26529	2.40533	0.0131731	0.999999	NA
ENSG00000134317	19.3799	-1.93357	0.013615	0.999999	GRHL1
ENSG00000163823	6.27164	3.34395	0.0137384	0.999999	CCR1
ENSG00000069535	9.46597	-3.62845	0.0138169	0.999999	MAOB
ENSG00000057294	39.9927	-1.72887	0.0138219	0.999999	PKP2
ENSG00000237058	10.1862	-3.23632	0.0138326	0.999999	NA
ENSG00000166311	34.3568	1.35171	0.0138435	0.999999	SMPD1
ENSG00000215246	5.16336	4.0924	0.014065	0.999999	LOC100506688
ENSG00000259485	18.0046	-2.14414	0.0141561	0.999999	NA
ENSG00000145642	37.5118	-1.40512	0.0141898	0.999999	SHISAL2B
ENSG00000038295	6.9321	4.00363	0.0143312	0.999999	TLL1
ENSG00000106733	8.85264	2.81119	0.0146187	0.999999	NMRK1
ENSG00000104140	23.365	-2.10336	0.0149067	0.999999	RHOV
ENSG00000273796	12.632	1.89338	0.0150585	0.999999	NA
ENSG00000101489	57.3477	1.19399	0.0152207	0.999999	CELF4
ENSG00000004838	7.91064	2.50308	0.0152571	0.999999	ZMYND10
ENSG00000008283	269.4	0.697816	0.0153413	0.999999	CYB561
ENSG00000198794	406.048	0.692456	0.0153899	0.999999	SCAMP5
ENSG00000236439	7.62877	-2.87309	0.0154582	0.999999	NA
ENSG00000089692	9.35419	-2.85808	0.0155793	0.999999	LAG3
ENSG00000274750	13.8875	2.03793	0.0158723	0.999999	H3C6
ENSG00000171443	40.0848	-1.29304	0.0161614	0.999999	ZNF524
ENSG00000280758	8.62172	2.47693	0.0162634	0.999999	NA
ENSG00000262179	17.7062	-3.77363	0.0163107	0.999999	MYMX
ENSG00000268362	17.9994	-1.66975	0.0163833	0.999999	NA
ENSG00000258830	35.4991	1.21507	0.0168231	0.999999	NA
ENSG00000258656	9.61622	2.33609	0.0168259	0.999999	NA
ENSG00000105671	237.293	0.673486	0.0169371	0.999999	DDX49
ENSG00000112232	30.3089	-1.65142	0.0173805	0.999999	KHDRBS2
ENSG00000213402	257.936	0.684057	0.017509	0.999999	PTPRCAP
ENSG00000180881	32.2194	-1.20178	0.0175328	0.999999	CAPS2
ENSG00000126822	417.292	0.574525	0.0177093	0.999999	PLEKHG3
ENSG00000196189	31.8394	-1.50489	0.0178446	0.999999	SEMA4A
ENSG00000261777	7.18044	-2.36695	0.0178532	0.999999	LOC100506083
ENSG00000150510	145.707	1.05824	0.0182248	0.999999	FAM124A
ENSG00000260917	11.8039	1.82584	0.0183221	0.999999	LOC103344931
ENSG00000144550	16.2964	3.57057	0.0184336	0.999999	CPNE9
ENSG00000112297	48.8694	-2.19661	0.018485	0.999999	CRYBG1
ENSG00000248285	7.34047	3.93888	0.0184916	0.999999	NA
ENSG00000143632	53.0087	1.69494	0.0188049	0.999999	ACTA1
ENSG00000074755	64.4889	0.90381	0.0190414	0.999999	ZZEF1
ENSG00000259943	33.117	-1.3681	0.0191448	0.999999	NA
ENSG00000183486	10.5459	-3.00471	0.0196831	0.999999	MX2
ENSG00000268516	73.0888	0.98998	0.0197929	0.999999	LOC105372482
ENSG00000078808	952.347	0.439907	0.0200752	0.999999	SDF4
ENSG00000109819	11.5084	-2.88475	0.0202096	0.999999	PPARGC1A
ENSG00000141934	340.93	-0.903276	0.0205288	0.999999	PLPP2
ENSG00000157890	6.40692	3.94143	0.0206841	0.999999	MEGF11
ENSG00000159239	4.91191	3.16064	0.0207048	0.999999	NA
ENSG00000235703	4.39812	-3.15083	0.0213936	0.999999	LINC00894
ENSG00000271643	8.66963	-2.29031	0.0217783	0.999999	NA
ENSG00000078237	92.1171	-0.987587	0.0218511	0.999999	TIGAR
ENSG00000146094	8.10031	2.50682	0.0218901	0.999999	DOK3
ENSG00000185127	137.446	-0.597418	0.0220592	0.999999	C6orf120
ENSG00000243445	6.23996	-3.22435	0.0221995	0.999999	NA
ENSG00000172183	15.615	-1.80423	0.022207	0.999999	ISG20
ENSG00000136026	3219.4	0.38242	0.0222473	0.999999	CKAP4
ENSG00000196715	314.267	0.529605	0.0222498	0.999999	VKORC1L1
ENSG00000173809	5.74403	4.46506	0.0222519	0.999999	TDRD12
ENSG00000104267	23.0746	-1.3193	0.022255	0.999999	CA2
ENSG00000237863	10.6947	-2.27284	0.022289	0.999999	NA
ENSG00000176723	5.72986	3.16951	0.022353	0.999999	ZNF843
ENSG00000133612	273.956	0.584433	0.0227431	0.999999	AGAP3
ENSG00000285292	52.9711	-0.975527	0.0227916	0.999999	LOC114483834
ENSG00000214530	39.6109	1.21736	0.0228565	0.999999	STARD10
ENSG00000115266	117.996	1.51635	0.0228711	0.999999	APC2
ENSG00000259288	6.6403	-2.85351	0.0229083	0.999999	NA
ENSG00000064687	36.5372	1.48209	0.0235631	0.999999	ABCA7
ENSG00000200174	7.34806	3.90757	0.0236713	0.999999	NA
ENSG00000112365	115.864	0.881465	0.0238325	0.999999	ZBTB24
ENSG00000088992	54.935	-1.16188	0.0238372	0.999999	TESC
ENSG00000078061	157.15	0.779971	0.0239523	0.999999	ARAF
ENSG00000197614	42.1984	1.83251	0.0241658	0.999999	MFAP5
ENSG00000253954	25.4368	-1.06938	0.0241776	0.999999	NA
ENSG00000226889	6.39871	2.72518	0.0242615	0.999999	NA
ENSG00000197948	72.2457	0.817463	0.024818	0.999999	FCHSD1
ENSG00000107263	488.579	0.582397	0.0250865	0.999999	RAPGEF1
ENSG00000162817	42.0987	-1.66967	0.0251078	0.999999	C1orf115
ENSG00000182379	8.06804	2.16809	0.025181	0.999999	NXPH4
ENSG00000132561	22.4259	1.44752	0.025228	0.999999	MATN2
ENSG00000177459	9.17304	-3.56757	0.0253313	0.999999	ERICH5
ENSG00000187773	29.6114	2.48386	0.0254626	0.999999	DIPK1C
ENSG00000079277	104.598	0.637536	0.0256087	0.999999	MKNK1
ENSG00000258539	10.0429	2.79223	0.0256518	0.999999	NA
ENSG00000124370	20.4736	1.35173	0.0256673	0.999999	MCEE
ENSG00000181773	17.528	-2.10012	0.0260648	0.999999	GPR3
ENSG00000109861	518.99	-0.73265	0.0260959	0.999999	CTSC
ENSG00000197362	55.588	0.863292	0.0261514	0.999999	ZNF786
ENSG00000144339	17.1261	-2.00937	0.0262681	0.999999	TMEFF2
ENSG00000179796	30.1484	2.04686	0.0263869	0.999999	LRRC3B
ENSG00000174292	15.9224	-3.28526	0.0265765	0.999999	TNK1
ENSG00000248672	7.0893	3.18833	0.0267094	0.999999	LY75-CD302
ENSG00000271646	9.46068	2.6948	0.0271242	0.999999	NA
ENSG00000234779	30.0975	2.06108	0.0275154	0.999999	BNC2-AS1
ENSG00000165526	217.13	0.66535	0.0276424	0.999999	RPUSD4
ENSG00000229544	44.6377	-1.51342	0.0277484	0.999999	NKX1-2
ENSG00000256546	13.7549	-1.85231	0.0279129	0.999999	LOC100506691
ENSG00000125650	41.5926	0.865869	0.0281251	0.999999	PSPN
ENSG00000093183	232.885	0.523682	0.0282923	0.999999	SEC22C
ENSG00000177106	105.851	-1.14262	0.0287676	0.999999	EPS8L2
ENSG00000251896	8.18076	3.30634	0.0289017	0.999999	SNORD116-27
ENSG00000207051	14.9873	-2.71678	0.0289562	0.999999	SNORA27
ENSG00000100767	19.72	2.90671	0.0291046	0.999999	PAPLN
ENSG00000120314	71.8369	0.866999	0.0294398	0.999999	WDR55
ENSG00000156966	220.898	-0.938606	0.0294467	0.999999	B3GNT7
ENSG00000105520	36.6283	1.34076	0.0294656	0.999999	PLPPR2
ENSG00000145416	22.0939	-2.34709	0.0294716	0.999999	MARCHF1
ENSG00000158856	6.51083	2.93842	0.0296	0.999999	DMTN
ENSG00000132196	85.0314	0.755201	0.0296479	0.999999	HSD17B7
ENSG00000150672	57.363	-1.13586	0.0296633	0.999999	DLG2
ENSG00000170421	664.442	0.540596	0.029835	0.999999	KRT8
ENSG00000182132	13.5174	-2.57098	0.0298666	0.999999	KCNIP1
ENSG00000071205	106.787	0.822501	0.0301363	0.999999	ARHGAP10
ENSG00000139209	11.2033	-2.78307	0.0306625	0.999999	SLC38A4
ENSG00000279573	17.4676	1.93929	0.0308699	0.999999	NA
ENSG00000255618	7.48727	-3.08653	0.0309247	0.999999	NA
ENSG00000078487	31.9022	1.14819	0.030931	0.999999	ZCWPW1
ENSG00000111344	5.37223	-4.00588	0.0315455	0.999999	RASAL1
ENSG00000271833	13.0772	-1.89429	0.031557	0.999999	NA
ENSG00000263343	57.2748	0.758832	0.0315856	0.999999	NA
ENSG00000118473	23.4771	1.85831	0.0316961	0.999999	SGIP1
ENSG00000103044	32.8301	-2.11417	0.0317494	0.999999	HAS3
ENSG00000264278	8.73831	2.31932	0.0317667	0.999999	ZNF236-DT
ENSG00000249395	68.1946	-0.930933	0.0318496	0.999999	CASC9
ENSG00000269476	7.38197	-2.46999	0.0319336	0.999999	NA
ENSG00000231327	6.06183	-2.87197	0.031984	0.999999	LINC01816
ENSG00000251928	7.72886	4.08018	0.0320969	0.999999	NA
ENSG00000229692	11.7887	-1.8581	0.0321684	0.999999	NA
ENSG00000149428	1331.68	0.430394	0.0322722	0.999999	HYOU1
ENSG00000261221	28.5645	1.60591	0.0323715	0.999999	ZNF865
ENSG00000186272	31.2563	1.37159	0.0324953	0.999999	ZNF17
ENSG00000066056	16.5511	-1.46093	0.0326801	0.999999	TIE1
ENSG00000165646	6.16402	3.52156	0.0328463	0.999999	SLC18A2
ENSG00000175449	7.57265	2.93898	0.0330316	0.999999	RFESD
ENSG00000141759	1079.16	0.398952	0.0330572	0.999999	TXNL4A
ENSG00000267583	4.88852	3.71287	0.0331947	0.999999	NA
ENSG00000229153	19.336	1.82306	0.0332738	0.999999	EPHA1-AS1
ENSG00000164627	9.11388	2.27607	0.033299	0.999999	KIF6
ENSG00000128692	20.7359	1.23028	0.0334878	0.999999	NA
ENSG00000108639	225.732	0.641521	0.0335756	0.999999	SYNGR2
ENSG00000010295	108.251	0.75977	0.0335782	0.999999	IFFO1
ENSG00000183067	17.0542	-2.07056	0.033767	0.999999	IGSF5
ENSG00000258429	171.732	0.705603	0.0340805	0.999999	PDF
ENSG00000134996	25.6323	1.39737	0.0340894	0.999999	OSTF1
ENSG00000156795	191.922	-0.657914	0.0342816	0.999999	WDYHV1
ENSG00000002746	14.4118	2.2017	0.0347349	0.999999	HECW1
ENSG00000123975	618.003	-0.578653	0.0347395	0.999999	CKS2
ENSG00000265438	18.6253	1.45606	0.0347686	0.999999	NA
ENSG00000204790	10.0961	-1.74323	0.0349079	0.999999	NA
ENSG00000276092	8.21438	-2.63875	0.0349147	0.999999	NA
ENSG00000139579	361.567	0.55218	0.0350248	0.999999	NABP2
ENSG00000183844	13.2858	-3.20828	0.0351366	0.999999	FAM3B
ENSG00000174951	20.5123	-2.83389	0.0351856	0.999999	FUT1
ENSG00000235313	30.8724	1.23772	0.0353434	0.999999	NA
ENSG00000131408	156.414	0.616506	0.0354203	0.999999	NR1H2
ENSG00000100065	91.6207	0.736205	0.0354957	0.999999	CARD10
ENSG00000137673	48.1744	2.1509	0.0356964	0.999999	MMP7
ENSG00000143409	41.3613	1.21999	0.0358122	0.999999	MINDY1
ENSG00000128534	444.451	-0.420802	0.0358579	0.999999	LSM8
ENSG00000154734	80.8273	0.974435	0.0359066	0.999999	ADAMTS1
ENSG00000276509	7.22519	2.35824	0.0360114	0.999999	NA
ENSG00000272695	5.85516	3.64073	0.0360805	0.999999	GAS6-DT
ENSG00000259343	7.17984	3.0152	0.0363671	0.999999	NA
ENSG00000086232	922.999	0.36022	0.036453	0.999999	EIF2AK1
ENSG00000015133	343.486	0.649172	0.0365278	0.999999	CCDC88C
ENSG00000236404	23.3326	1.53154	0.036593	0.999999	VLDLR-AS1
ENSG00000115128	493.591	-0.614256	0.0366637	0.999999	SF3B6
ENSG00000165591	19.2707	-1.93032	0.0367095	0.999999	FAAH2
ENSG00000138604	32.8896	-1.20286	0.0367108	0.999999	GLCE
ENSG00000148459	67.9528	0.814933	0.0367918	0.999999	PDSS1
ENSG00000241015	41.1556	-0.902041	0.0369081	0.999999	TPM3P9
ENSG00000198870	4.84416	2.88432	0.0369726	0.999999	STKLD1
ENSG00000188811	143.257	-0.741918	0.0370939	0.999999	NHLRC3
ENSG00000159247	83.6193	-1.12296	0.0375366	0.999999	NA
ENSG00000160796	86.7593	0.967059	0.0379139	0.999999	NBEAL2
ENSG00000185274	260.352	0.887454	0.0380561	0.999999	GALNT17
ENSG00000220370	9.43054	-1.40765	0.0380669	0.999999	NA
ENSG00000167528	46.755	0.837198	0.038157	0.999999	ZNF641
ENSG00000258904	10.8017	1.92551	0.0382825	0.999999	NA
ENSG00000261884	163.729	0.776434	0.0383602	0.999999	NA
ENSG00000012822	36.8944	0.985167	0.038397	0.999999	CALCOCO1
ENSG00000168040	333.473	0.520356	0.038698	0.999999	FADD
ENSG00000171953	139.532	0.775874	0.0387896	0.999999	ATPAF2
ENSG00000232093	20.2183	1.2273	0.0389243	0.999999	NA
ENSG00000185052	11.9963	2.95175	0.0389952	0.999999	SLC24A3
ENSG00000280707	162.142	1.54739	0.0392418	0.999999	HPAT5
ENSG00000146205	14.7644	1.5037	0.039536	0.999999	ANO7
ENSG00000037897	234.342	0.812884	0.0398568	0.999999	METTL1
ENSG00000272410	26.9938	1.30317	0.0400862	0.999999	NA
ENSG00000071242	481.931	0.622617	0.0401731	0.999999	RPS6KA2
ENSG00000156500	22.928	-1.30153	0.0403777	0.999999	FAM122C
ENSG00000281708	6.91941	-2.70392	0.040396	0.999999	ERC2-IT1
ENSG00000085831	20.0625	-2.26981	0.040634	0.999999	TTC39A
ENSG00000274292	8.85941	-2.35114	0.0411255	0.999999	NA
ENSG00000167703	270.686	0.723432	0.0413131	0.999999	SLC43A2
ENSG00000201913	7.01126	-2.36612	0.0416945	0.999999	NA
ENSG00000095370	77.5605	0.914594	0.0417231	0.999999	SH2D3C
ENSG00000125651	467.942	0.429105	0.0418017	0.999999	GTF2F1
ENSG00000273014	13.0042	-1.66973	0.0418102	0.999999	NA
ENSG00000163814	60.3121	1.40674	0.0418401	0.999999	CDCP1
ENSG00000156959	61.748	1.61821	0.0420666	0.999999	LHFPL4
ENSG00000165995	12.2551	2.71041	0.0421656	0.999999	CACNB2
ENSG00000105880	32.859	1.97003	0.0422815	0.999999	DLX5
ENSG00000241127	104.885	-0.780712	0.042429	0.999999	YAE1
ENSG00000122965	170.215	0.685449	0.0424465	0.999999	RBM19
ENSG00000145476	6.47319	2.69507	0.0427494	0.999999	CYP4V2
ENSG00000085563	6.214	3.65031	0.0428845	0.999999	ABCB1
ENSG00000151572	20.259	1.59549	0.0431586	0.999999	ANO4
ENSG00000137766	16.7457	3.30559	0.0432954	0.999999	UNC13C
ENSG00000240583	7.56565	2.03089	0.043336	0.999999	AQP1
ENSG00000267454	23.9064	1.10875	0.0436737	0.999999	ZNF582-AS1
ENSG00000149090	34.577	1.71016	0.0438221	0.999999	PAMR1
ENSG00000267365	6.299	2.57188	0.0438438	0.999999	KCNJ2-AS1
ENSG00000104812	120.207	0.623218	0.0438785	0.999999	GYS1
ENSG00000174928	44.1063	1.00229	0.0440442	0.999999	C3orf33
ENSG00000157064	47.6684	-1.38715	0.0440724	0.999999	NMNAT2
ENSG00000073150	15.0802	-1.9024	0.0440962	0.999999	PANX2
ENSG00000136750	12.8389	-2.42118	0.0441005	0.999999	GAD2
ENSG00000157557	327.793	-0.449306	0.0441649	0.999999	ETS2
ENSG00000245105	9.61634	-1.8221	0.0442451	0.999999	A2M-AS1
ENSG00000203666	95.7381	-0.561653	0.0443583	0.999999	EFCAB2
ENSG00000265649	179.926	-0.598403	0.0443736	0.999999	NA
ENSG00000182511	16.3543	1.95441	0.0444671	0.999999	FES
ENSG00000103496	200.06	0.537883	0.044781	0.999999	STX4
ENSG00000187486	20.865	1.94081	0.0449642	0.999999	KCNJ11
ENSG00000175984	16.5272	-1.74412	0.0449914	0.999999	DENND2C
ENSG00000104723	300.965	-0.518928	0.045164	0.999999	TUSC3
ENSG00000248905	20.3017	1.65669	0.045228	0.999999	FMN1
ENSG00000250197	10.6161	1.68281	0.0452688	0.999999	NA
ENSG00000184156	20.1127	-1.64839	0.0454721	0.999999	KCNQ3
ENSG00000268520	9.57936	-1.91204	0.0454878	0.999999	NA
ENSG00000268895	14.3064	-1.56194	0.0455421	0.999999	A1BG-AS1
ENSG00000271737	17.1334	1.40451	0.0456981	0.999999	NA
ENSG00000197008	48.2418	-0.944333	0.0457391	0.999999	ZNF138
ENSG00000201592	19.4552	1.8468	0.0460462	0.999999	NA
ENSG00000226287	22.8372	1.9515	0.0463023	0.999999	TMEM191A
ENSG00000105227	29.4664	1.20728	0.0463184	0.999999	PRX
ENSG00000255277	5.7907	2.91219	0.0465182	0.999999	ABCC6P2
ENSG00000274191	11.2822	-1.70021	0.0466339	0.999999	NA
ENSG00000213430	6.23938	2.42436	0.0467073	0.999999	NA
ENSG00000264324	74.0602	0.645036	0.0470188	0.999999	NA
ENSG00000140876	22.1353	-1.11767	0.0472169	0.999999	NUDT7
ENSG00000186493	21.9382	1.54426	0.0473124	0.999999	C5orf38
ENSG00000132164	17.9061	1.67344	0.0475285	0.999999	SLC6A11
ENSG00000110013	19.6924	1.30522	0.0476471	0.999999	SIAE
ENSG00000170962	18.1163	2.08151	0.0479414	0.999999	PDGFD
ENSG00000166986	682.122	0.485325	0.0481158	0.999999	MARS1
ENSG00000270704	13.5186	-1.78484	0.0482535	0.999999	NA
ENSG00000169136	164.227	0.704478	0.0483036	0.999999	ATF5
ENSG00000197149	23.0984	-1.11639	0.0484315	0.999999	NA
ENSG00000003987	15.2704	1.88513	0.0484633	0.999999	MTMR7
ENSG00000273080	9.66293	-1.76938	0.048529	0.999999	NA
ENSG00000119401	174.549	0.637544	0.0486217	0.999999	TRIM32
ENSG00000158186	127.465	0.556372	0.0487359	0.999999	MRAS
ENSG00000207468	32.9704	1.91549	0.0487719	0.999999	SNORA19
ENSG00000122254	6.82254	3.30298	0.0489481	0.999999	HS3ST2
ENSG00000178814	33.8223	1.42935	0.0490166	0.999999	OPLAH
ENSG00000236824	35.2277	-1.46455	0.0491862	0.999999	BCYRN1
ENSG00000058600	228.607	0.53848	0.049332	0.999999	POLR3E
ENSG00000149809	434.77	0.595066	0.0493737	0.999999	TM7SF2
ENSG00000104901	22.8485	1.25307	0.0494052	0.999999	DKKL1
ENSG00000182674	5.26967	-2.22316	0.0495672	0.999999	KCNB2
ENSG00000108309	23.3517	-1.53137	0.0497335	0.999999	RUNDC3A
ENSG00000261801	42.9826	-0.985571	0.0498069	0.999999	LOXL1-AS1
ENSG00000198865	8.85527	2.03086	0.0500339	0.999999	CCDC152
ENSG00000238251	13.2024	1.34141	0.0500636	0.999999	NA
ENSG00000246174	50.4179	0.951734	0.0501175	0.999999	KCTD21-AS1
ENSG00000243155	28.3047	-1.19258	0.0501228	0.999999	NA
ENSG00000263011	6.81485	2.51841	0.0508496	0.999999	NA
ENSG00000273153	7.05305	-2.9218	0.0511372	0.999999	NA
ENSG00000137463	11.8106	-1.92654	0.0511377	0.999999	MGARP
ENSG00000102007	12.7496	2.18062	0.0514451	0.999999	PLP2
ENSG00000265590	200.484	0.569685	0.052437	0.999999	C21orf59-TCP10L
ENSG00000137842	20.706	1.30221	0.0525738	0.999999	TMEM62
ENSG00000197223	71.5609	-0.740432	0.0528914	0.999999	C1D
ENSG00000077274	200.687	0.954972	0.0529016	0.999999	CAPN6
ENSG00000185065	5.68889	-2.89534	0.0529156	0.999999	NA
ENSG00000102057	7.18415	-2.85914	0.0531289	0.999999	KCND1
ENSG00000166272	255.99	0.5163	0.0533191	0.999999	WBP1L
ENSG00000269113	10.9142	2.24644	0.0535013	0.999999	TRABD2B
ENSG00000167103	49.3439	-1.17287	0.0535421	0.999999	PIP5KL1
ENSG00000224616	6.48419	2.24452	0.0537741	0.999999	NA
ENSG00000262874	18.2933	-2.36531	0.0539505	0.999999	C19orf84
ENSG00000110057	94.1675	0.805542	0.0539796	0.999999	UNC93B1
ENSG00000016402	10.7961	-2.95297	0.0543788	0.999999	IL20RA
ENSG00000279996	9.79886	-2.15708	0.054608	0.999999	NA
ENSG00000171155	64.6709	-0.817682	0.0549434	0.999999	C1GALT1C1
ENSG00000279035	6.66143	-2.92624	0.0552576	0.999999	NA
ENSG00000181404	21.2236	1.15569	0.0553269	0.999999	WASHC1
ENSG00000105825	115.252	1.05115	0.0553961	0.999999	TFPI2
ENSG00000167306	22.0948	-1.49844	0.0555578	0.999999	MYO5B
ENSG00000189334	8.9609	2.89167	0.0557825	0.999999	S100A14
ENSG00000120949	17.2634	2.78546	0.0558806	0.999999	TNFRSF8
ENSG00000007202	310.243	0.440403	0.0559007	0.999999	KIAA0100
ENSG00000025434	46.6252	0.976822	0.0561259	0.999999	NR1H3
ENSG00000152213	6.64773	3.29316	0.0563454	0.999999	ARL11
ENSG00000163755	106.265	-0.799754	0.056447	0.999999	HPS3
ENSG00000183775	9.33356	-2.20781	0.0565058	0.999999	KCTD16
ENSG00000133641	75.7131	-0.759522	0.0565979	0.999999	C12orf29
ENSG00000145934	102.305	0.873575	0.0566025	0.999999	TENM2
ENSG00000112357	48.9954	-0.867634	0.0566425	0.999999	PEX7
ENSG00000088538	30.6043	1.38164	0.0568009	0.999999	DOCK3
ENSG00000176244	47.9355	-0.907975	0.056918	0.999999	ACBD7
ENSG00000198818	191.906	-0.57313	0.0569617	0.999999	SFT2D1
ENSG00000134508	147.777	0.737301	0.0571883	0.999999	CABLES1
ENSG00000201098	90.8014	1.05738	0.0575388	0.999999	RNY1
ENSG00000184838	6.36001	2.3361	0.057545	0.999999	PRR16
ENSG00000139220	10.3934	-2.19425	0.0575881	0.999999	PPFIA2
ENSG00000269038	34.4757	1.01007	0.0576167	0.999999	NA
ENSG00000169740	131.452	-0.747318	0.0577808	0.999999	ZNF32
ENSG00000284727	7.25257	2.60205	0.057873	0.999999	NA
ENSG00000230937	143.083	-1.38493	0.05812	0.999999	MIR205HG
ENSG00000156253	76.192	0.771694	0.0583392	0.999999	RWDD2B
ENSG00000078967	45.7456	0.873184	0.0584186	0.999999	UBE2D4
ENSG00000186648	6.48167	-2.10456	0.0584248	0.999999	CARMIL3
ENSG00000178694	42.3467	-1.12922	0.0585206	0.999999	NSUN3
ENSG00000087269	691.763	0.394162	0.0585318	0.999999	NOP14
ENSG00000169814	82.7254	-0.749705	0.058696	0.999999	BTD
ENSG00000234899	24.0664	-1.01712	0.0587057	0.999999	SOX9-AS1
ENSG00000162517	513.254	-0.525377	0.0587493	0.999999	PEF1
ENSG00000156463	10.7147	1.79971	0.058788	0.999999	SH3RF2
ENSG00000105784	7.25324	2.11326	0.0590477	0.999999	RUNDC3B
ENSG00000197558	6.79296	-2.52811	0.0591206	0.999999	SSPO
ENSG00000135334	143.095	0.688008	0.0591481	0.999999	AKIRIN2
ENSG00000163536	8.48715	-2.26523	0.0593148	0.999999	SERPINI1
ENSG00000165355	137.189	-0.546424	0.0593189	0.999999	FBXO33
ENSG00000164978	154.133	0.572769	0.0595365	0.999999	NUDT2
ENSG00000124104	46.7415	-0.835101	0.0595521	0.999999	SNX21
ENSG00000181220	132.538	0.849807	0.0596061	0.999999	ZNF746
ENSG00000261351	18.7275	1.55277	0.0596951	0.999999	NA
ENSG00000233330	4.96868	3.28211	0.0597862	0.999999	NA
ENSG00000099364	134.721	0.706392	0.0599838	0.999999	FBXL19
ENSG00000277013	30.5205	2.11117	0.0602982	0.999999	NA
ENSG00000242255	5.54701	2.4491	0.0605352	0.999999	NA
ENSG00000071553	506.961	0.419237	0.0607895	0.999999	ATP6AP1
ENSG00000143819	37.8266	1.08004	0.0609631	0.999999	EPHX1
ENSG00000111554	56.3321	-0.920926	0.0610196	0.999999	MDM1
ENSG00000135269	335.206	0.88447	0.0611982	0.999999	TES
ENSG00000133195	115.434	0.766087	0.0612336	0.999999	SLC39A11
ENSG00000163293	21.5988	1.48651	0.0613759	0.999999	NIPAL1
ENSG00000104611	25.435	-1.85087	0.0614386	0.999999	SH2D4A
ENSG00000121207	237.276	-0.7877	0.0615006	0.999999	LRAT
ENSG00000246582	5.40292	-3.50939	0.0615647	0.999999	LOC389641
ENSG00000008853	175.729	0.55699	0.0616257	0.999999	RHOBTB2
ENSG00000259803	9.50236	-1.96331	0.061792	0.999999	SLC22A31
ENSG00000117971	6.60527	-3.03799	0.0618257	0.999999	CHRNB4
ENSG00000142698	29.1398	-1.54817	0.0620402	0.999999	C1orf94
ENSG00000119929	86.4348	-0.775532	0.0626601	0.999999	CUTC
ENSG00000130762	70.4554	0.821174	0.0626609	0.999999	ARHGEF16
ENSG00000083067	107.285	0.938406	0.0628488	0.999999	TRPM3
ENSG00000205220	154.439	0.714901	0.063038	0.999999	PSMB10
ENSG00000261068	16.2645	2.74157	0.063085	0.999999	NA
ENSG00000105607	66.2616	0.954072	0.0635962	0.999999	GCDH
ENSG00000187210	72.9777	-1.01157	0.0636297	0.999999	GCNT1
ENSG00000169282	9.24524	3.19525	0.063779	0.999999	KCNAB1
ENSG00000256225	321.441	0.501461	0.0638167	0.999999	NA
ENSG00000135480	15.1651	2.81269	0.0641627	0.999999	KRT7
ENSG00000265763	41.7374	-1.3337	0.0642728	0.999999	ZNF488
ENSG00000109445	221.148	-0.56075	0.0645098	0.999999	ZNF330
ENSG00000123572	6.2104	2.92809	0.0646404	0.999999	NRK
ENSG00000204472	35.8719	-0.950433	0.0646603	0.999999	AIF1
ENSG00000108798	9.69172	-1.74427	0.0649502	0.999999	ABI3
ENSG00000142910	34.5335	-1.94462	0.0649854	0.999999	TINAGL1
ENSG00000201863	13.8172	1.35784	0.0649864	0.999999	NA
ENSG00000124749	5.22376	3.38001	0.0650808	0.999999	COL21A1
ENSG00000164620	60.8399	0.855443	0.0652104	0.999999	RELL2
ENSG00000188997	13.548	1.3407	0.0653153	0.999999	KCTD21
ENSG00000062038	539.877	0.510585	0.0654771	0.999999	CDH3
ENSG00000149489	6.19336	-2.61023	0.0654853	0.999999	ROM1
ENSG00000067840	132.265	0.529416	0.0655663	0.999999	PDZD4
ENSG00000103194	667.031	0.385728	0.0658392	0.999999	USP10
ENSG00000227203	13.0292	-1.46518	0.065851	0.999999	NA
ENSG00000272686	34.9516	-0.919558	0.0659501	0.999999	NA
ENSG00000102471	91.1289	-0.867524	0.0659708	0.999999	NDFIP2
ENSG00000274427	11.2185	1.80636	0.0660644	0.999999	NA
ENSG00000170909	7.85739	2.50711	0.0663164	0.999999	OSCAR
ENSG00000104892	13.8671	2.10921	0.0663667	0.999999	KLC3
ENSG00000285458	12.1185	-1.64244	0.066473	0.999999	C4orf36
ENSG00000267778	11.5494	-1.63191	0.066531	0.999999	NA
ENSG00000154040	19.2583	-1.14868	0.0666323	0.999999	CABYR
ENSG00000205423	12.5388	-1.74777	0.0666567	0.999999	CNEP1R1
ENSG00000170955	141.806	0.769402	0.0668234	0.999999	CAVIN3
ENSG00000178531	375.889	0.589722	0.0670157	0.999999	CTXN1
ENSG00000155393	185.795	0.570822	0.0670287	0.999999	HEATR3
ENSG00000230679	7.55259	-2.16513	0.067164	0.999999	ENO1-AS1
ENSG00000158710	1078.87	0.639843	0.0673176	0.999999	TAGLN2
ENSG00000065485	94.3065	0.61083	0.0674906	0.999999	PDIA5
ENSG00000188112	303.362	-0.770561	0.0677448	0.999999	C6orf132
ENSG00000235026	21.6038	-2.67016	0.0678145	0.999999	DPP10-AS1
ENSG00000247572	55.7933	0.691499	0.0678512	0.999999	CKMT2-AS1
ENSG00000135587	19.1948	1.35647	0.0679665	0.999999	SMPD2
ENSG00000183145	60.9398	1.30059	0.0682779	0.999999	RIPPLY3
ENSG00000116771	16.6104	-2.37149	0.0683308	0.999999	AGMAT
ENSG00000161091	390.864	0.519157	0.0686058	0.999999	MFSD12
ENSG00000196132	17.786	1.45916	0.068759	0.999999	MYT1
ENSG00000263528	48.686	1.01382	0.0691814	0.999999	IKBKE
ENSG00000248275	171.68	0.533901	0.069188	0.999999	TRIM52-AS1
ENSG00000235672	16.6057	1.14493	0.0694555	0.999999	NA
ENSG00000184216	269.261	0.38927	0.0695681	0.999999	IRAK1
ENSG00000148300	379.108	0.4775	0.0696302	0.999999	REXO4
ENSG00000163467	18.6016	-2.09796	0.0696797	0.999999	TSACC
ENSG00000226137	124.163	0.465958	0.0699228	0.999999	BAIAP2-DT
ENSG00000144401	206.845	-0.516214	0.0701236	0.999999	METTL21A
ENSG00000124191	123.272	0.728219	0.0702415	0.999999	TOX2
ENSG00000072201	13.0352	-2.33452	0.0703047	0.999999	LNX1
ENSG00000278600	14.1749	-1.50071	0.0703979	0.999999	NA
ENSG00000117877	527.276	0.467597	0.070543	0.999999	CD3EAP
ENSG00000086967	6.74124	-3.48948	0.0706466	0.999999	MYBPC2
ENSG00000179023	34.2695	1.44366	0.0707907	0.999999	KLHDC7A
ENSG00000196123	93.9899	-0.680894	0.0708521	0.999999	KIAA0895L
ENSG00000181938	143.389	-0.613439	0.0711145	0.999999	GINS3
ENSG00000149929	123.475	0.623194	0.0713685	0.999999	HIRIP3
ENSG00000203401	9.26969	-1.68592	0.0716147	0.999999	NA
ENSG00000101311	140.618	0.877653	0.0716605	0.999999	FERMT1
ENSG00000174482	21.6414	1.53358	0.0716875	0.999999	LINGO2
ENSG00000279821	16.9619	1.50566	0.0717748	0.999999	NA
ENSG00000140323	9.60249	-1.79217	0.0717874	0.999999	DISP2
ENSG00000101335	1879.7	0.59251	0.0720877	0.999999	MYL9
ENSG00000227540	11.3928	1.58705	0.0722247	0.999999	DNAJC9-AS1
ENSG00000185305	70.9322	-0.775519	0.0724258	0.999999	ARL15
ENSG00000140835	20.0769	-2.03202	0.0724821	0.999999	CHST4
ENSG00000167785	48.6961	-0.88999	0.0726998	0.999999	ZNF558
ENSG00000150455	15.6271	1.38571	0.0727362	0.999999	TIRAP
ENSG00000144583	57.7802	1.25961	0.0728077	0.999999	MARCHF4
ENSG00000168394	34.3551	1.01078	0.0728751	0.999999	TAP1
ENSG00000105649	22.1014	1.30435	0.0729163	0.999999	RAB3A
ENSG00000099282	42.6551	-0.898555	0.0729622	0.999999	TSPAN15
ENSG00000126790	31.476	1.15089	0.0733549	0.999999	L3HYPDH
ENSG00000172965	355.484	0.918157	0.0734021	0.999999	MIR4435-2HG
ENSG00000112658	1101.6	0.461703	0.0734678	0.999999	SRF
ENSG00000201882	14.1271	1.53121	0.073675	0.999999	NA
ENSG00000179363	15.7915	-1.07155	0.0738728	0.999999	TMEM31
ENSG00000034533	36.4954	0.98649	0.0741096	0.999999	ASTE1
ENSG00000088682	160.661	0.631178	0.0742894	0.999999	COQ9
ENSG00000101152	470.864	0.464358	0.0743042	0.999999	DNAJC5
ENSG00000159346	184.573	0.556657	0.0744209	0.999999	ADIPOR1
ENSG00000205090	16.0696	1.3631	0.074531	0.999999	TMEM240
ENSG00000155926	16.6545	1.98028	0.0745522	0.999999	SLA
ENSG00000218682	9.27218	1.55018	0.0746672	0.999999	NA
ENSG00000233396	11.2199	-1.75607	0.0748514	0.999999	NA
ENSG00000234840	11.316	2.49097	0.0749114	0.999999	LINC01239
ENSG00000273783	22.5776	1.18064	0.0750103	0.999999	NA
ENSG00000130055	84.69	-0.921032	0.0750771	0.999999	GDPD2
ENSG00000152977	807.817	0.717209	0.0751142	0.999999	ZIC1
ENSG00000140263	59.1027	0.768241	0.0751877	0.999999	SORD
ENSG00000140682	72.0441	0.814456	0.0752501	0.999999	TGFB1I1
ENSG00000136110	174.356	0.951207	0.0752621	0.999999	CNMD
ENSG00000052344	249.262	0.979873	0.0753916	0.999999	PRSS8
ENSG00000160293	335.486	0.472896	0.0756685	0.999999	VAV2
ENSG00000080603	103.265	0.829398	0.0756702	0.999999	SRCAP
ENSG00000272944	14.5695	-1.29237	0.0759921	0.999999	NA
ENSG00000168924	507.818	0.378072	0.0760861	0.999999	LETM1
ENSG00000169926	197.74	0.631214	0.0761874	0.999999	KLF13
ENSG00000179152	80.4884	-0.797125	0.076297	0.999999	TCAIM
ENSG00000132429	13.5195	-1.81287	0.076365	0.999999	POPDC3
ENSG00000267296	18.7181	1.36835	0.0764732	0.999999	CEBPA-DT
ENSG00000223732	63.0688	-0.808523	0.0766164	0.999999	NA
ENSG00000187513	7.30585	-3.10216	0.0769384	0.999999	GJA4
ENSG00000227627	8.30641	-1.81902	0.0770948	0.999999	NA
ENSG00000169972	141.496	0.622593	0.0772194	0.999999	PUSL1
ENSG00000270332	7.59039	-1.96896	0.0774998	0.999999	SMC2-AS1
ENSG00000269026	11.4032	-1.46166	0.0776882	0.999999	NA
ENSG00000128285	50.7886	1.07207	0.0777919	0.999999	MCHR1
ENSG00000124019	7.09512	3.00684	0.0778542	0.999999	FAM124B
ENSG00000188038	37.244	1.51802	0.0779276	0.999999	NRN1L
ENSG00000107551	232.421	0.518655	0.0779292	0.999999	RASSF4
ENSG00000197785	222.643	0.553681	0.0779382	0.999999	ATAD3A
ENSG00000205707	56.8328	-0.802292	0.0779997	0.999999	ETFRF1
ENSG00000143294	178.915	-0.480839	0.0780482	0.999999	PRCC
ENSG00000176261	198.373	0.520668	0.0783386	0.999999	ZBTB8OS
ENSG00000213445	53.2669	0.798314	0.0785557	0.999999	SIPA1
ENSG00000158301	99.3646	-0.600508	0.0785885	0.999999	GPRASP2
ENSG00000233654	16.0678	1.72328	0.0790075	0.999999	LOC105376748
ENSG00000174903	555.367	0.369505	0.0791657	0.999999	RAB1B
ENSG00000164081	76.3577	-0.625164	0.079665	0.999999	TEX264
ENSG00000273568	7.72195	2.67134	0.0798568	0.999999	NA
ENSG00000241058	139.912	-0.443034	0.0798966	0.999999	NSUN6
ENSG00000274818	8.13513	2.27138	0.0803269	0.999999	NA
ENSG00000198576	60.5566	-1.41891	0.0803739	0.999999	ARC
ENSG00000243353	8.96762	1.67641	0.0806231	0.999999	NA
ENSG00000249459	25.0619	-1.05898	0.0807072	0.999999	ZNF286B
ENSG00000272993	13.2645	-1.34125	0.0808957	0.999999	NA
ENSG00000204843	1050.53	0.375776	0.0809872	0.999999	DCTN1
ENSG00000235916	42.8024	-1.04628	0.0809919	0.999999	NA
ENSG00000174428	9.84724	1.84947	0.0809936	0.999999	GTF2IRD2B
ENSG00000279443	10.5007	1.88466	0.0812415	0.999999	NA
ENSG00000269556	18.4932	-1.26053	0.081259	0.999999	TMEM185A
ENSG00000196646	46.2883	-0.872499	0.0814881	0.999999	ZNF136
ENSG00000200320	44.0373	1.07079	0.0815144	0.999999	SNORA63
ENSG00000232829	8.26374	1.84622	0.0815226	0.999999	NA
ENSG00000255112	273.39	-0.41147	0.0817941	0.999999	CHMP1B
ENSG00000111667	406.983	0.421293	0.0818735	0.999999	USP5
ENSG00000235776	13.6259	1.15228	0.0819639	0.999999	NA
ENSG00000164096	418.096	-0.377597	0.0820325	0.999999	C4orf3
ENSG00000071189	203.205	-0.719143	0.0820587	0.999999	SNX13
ENSG00000204272	429.188	-0.333385	0.0821951	0.999999	NBDY
ENSG00000214855	8.78782	2.04331	0.0822632	0.999999	APOC1P1
ENSG00000115204	246.812	-0.462057	0.0823244	0.999999	MPV17
ENSG00000164885	125.847	0.463942	0.0823996	0.999999	CDK5
ENSG00000243181	8.82273	1.52968	0.0826477	0.999999	NA
ENSG00000214491	9.12489	-1.88412	0.0826627	0.999999	SEC14L6
ENSG00000134152	344.29	-0.464143	0.0828355	0.999999	KATNBL1
ENSG00000261098	38.6486	-1.2546	0.0828743	0.999999	NA
ENSG00000166262	69.8209	-0.641665	0.0828939	0.999999	FAM227B
ENSG00000258555	226.972	0.428359	0.0829226	0.999999	SPECC1L-ADORA2A
ENSG00000136807	46.2943	0.853958	0.0831106	0.999999	CDK9
ENSG00000181541	26.0914	2.12365	0.0832774	0.999999	MAB21L2
ENSG00000233585	213.174	0.469062	0.0832831	0.999999	NA
ENSG00000196431	6.19732	3.00253	0.0834732	0.999999	CRYBA4
ENSG00000137225	6.337	2.98988	0.0834784	0.999999	CAPN11
ENSG00000099338	4.8291	-2.97328	0.0835537	0.999999	CATSPERG
ENSG00000278899	7.63907	2.45735	0.0837007	0.999999	LOC645967
ENSG00000129667	65.8102	0.942331	0.0837871	0.999999	RHBDF2
ENSG00000162706	50.3732	0.903972	0.0838353	0.999999	CADM3
ENSG00000156968	49.6984	1.04184	0.0838394	0.999999	MPV17L
ENSG00000214954	12.5279	-1.56053	0.0838503	0.999999	LRRC69
ENSG00000197863	25.9515	-1.07995	0.0839415	0.999999	ZNF790
ENSG00000172031	5.71131	-2.03113	0.083975	0.999999	EPHX4
ENSG00000196843	35.1656	0.861288	0.0840988	0.999999	ARID5A
ENSG00000225071	5.74856	2.30883	0.0842638	0.999999	NA
ENSG00000198626	33.8866	1.86001	0.0844085	0.999999	RYR2
ENSG00000229970	14.6251	-2.51232	0.0847924	0.999999	NA
ENSG00000129250	1100.55	0.41193	0.0848959	0.999999	KIF1C
ENSG00000269743	44.4242	-0.876708	0.0850406	0.999999	SLC25A53
ENSG00000104881	108.688	0.783911	0.0851134	0.999999	PPP1R13L
ENSG00000114812	10.2694	1.86101	0.0851527	0.999999	VIPR1
ENSG00000213588	58.4489	0.700482	0.0853785	0.999999	ZBTB9
ENSG00000182841	186.34	0.561088	0.085468	0.999999	RRP7BP
ENSG00000111057	1312.57	0.444055	0.0858607	0.999999	KRT18
ENSG00000164088	32.065	-1.10594	0.0863451	0.999999	PPM1M
ENSG00000226920	8.01122	1.96815	0.0866218	0.999999	NA
ENSG00000274080	8.89406	2.81109	0.0867416	0.999999	NA
ENSG00000244486	11.2289	1.16816	0.0867816	0.999999	SCARF2
ENSG00000135314	25.8713	1.03544	0.0867937	0.999999	KHDC1
ENSG00000139437	262.006	-0.434847	0.0868199	0.999999	TCHP
ENSG00000170743	20.6624	-1.4247	0.0870307	0.999999	SYT9
ENSG00000087299	154.22	-0.627964	0.087512	0.999999	L2HGDH
ENSG00000162643	14.2675	1.31803	0.0877018	0.999999	WDR63
ENSG00000142700	74.1952	1.68411	0.0878549	0.999999	DMRTA2
ENSG00000285404	269.005	0.45502	0.0878602	0.999999	NA
ENSG00000071889	146.636	-0.394571	0.0881721	0.999999	FAM3A
ENSG00000167395	100.239	0.74453	0.0883739	0.999999	ZNF646
ENSG00000146414	397.431	-0.7482	0.0884191	0.999999	SHPRH
ENSG00000213996	10.7041	1.26093	0.0884578	0.999999	TM6SF2
ENSG00000168256	502.139	0.44287	0.0885331	0.999999	NKIRAS2
ENSG00000270362	10.4251	-1.41698	0.0885398	0.999999	HMGN3-AS1
ENSG00000204060	37.8059	1.108	0.0892868	0.999999	FOXO6
ENSG00000182973	255.354	0.512862	0.0893381	0.999999	CNOT10
ENSG00000173451	50.3549	-0.843552	0.0893887	0.999999	THAP2
ENSG00000285082	5.1794	2.53656	0.0895009	0.999999	NA
ENSG00000221883	6.0631	2.15834	0.0896413	0.999999	ARIH2OS
ENSG00000120509	251.119	0.527382	0.0897847	0.999999	PDZD11
ENSG00000130775	26.616	-1.16169	0.0899683	0.999999	THEMIS2
ENSG00000101400	95.7447	0.681553	0.0899722	0.999999	SNTA1
ENSG00000234127	200.829	0.391926	0.0901319	0.999999	TRIM26
ENSG00000099337	52.4186	1.15906	0.0901516	0.999999	KCNK6
ENSG00000157734	85.7936	-0.983512	0.0901698	0.999999	SNX22
ENSG00000270066	13.3919	-1.48491	0.0902323	0.999999	NA
ENSG00000182752	522.996	0.751429	0.0905151	0.999999	PAPPA
ENSG00000198768	34.5581	-1.30119	0.0905231	0.999999	APCDD1L
ENSG00000284512	8.8627	-1.53143	0.0906297	0.999999	NA
ENSG00000261359	9.5089	2.22373	0.0907407	0.999999	PYCARD-AS1
ENSG00000115129	211.578	0.55523	0.0907591	0.999999	TP53I3
ENSG00000279068	17.287	1.57127	0.0908122	0.999999	NA
ENSG00000034693	61.431	-1.1176	0.0908337	0.999999	PEX3
ENSG00000197763	70.3331	0.733548	0.091061	0.999999	TXNRD3
ENSG00000124228	946.57	0.332185	0.0912076	0.999999	DDX27
ENSG00000124302	14.6679	1.41982	0.0914125	0.999999	CHST8
ENSG00000129484	255.465	-0.391301	0.0914863	0.999999	PARP2
ENSG00000165731	22.0587	-2.20651	0.0915563	0.999999	RET
ENSG00000170425	11.3819	1.45592	0.0917319	0.999999	ADORA2B
ENSG00000058262	440.342	0.404335	0.0918209	0.999999	SEC61A1
ENSG00000100908	120.587	-0.681338	0.0919731	0.999999	EMC9
ENSG00000174939	18.2302	1.36445	0.0919821	0.999999	ASPHD1
ENSG00000166716	86.0752	0.673862	0.0920575	0.999999	ZNF592
ENSG00000178301	8.76797	1.82488	0.0920603	0.999999	AQP11
ENSG00000225554	6.62556	-2.77119	0.0922377	0.999999	NA
ENSG00000010818	51.7147	1.06779	0.0922693	0.999999	HIVEP2
ENSG00000183291	301.405	-0.546701	0.0923391	0.999999	SELENOF
ENSG00000260583	4.64148	-2.47285	0.0923886	0.999999	LINC00515
ENSG00000156427	22.5546	-1.50576	0.0924354	0.999999	FGF18
ENSG00000275964	71.1412	0.717561	0.0925902	0.999999	NA
ENSG00000244342	15.8374	-1.62612	0.0925971	0.999999	LINC00698
ENSG00000105499	86.7666	0.908874	0.092659	0.999999	PLA2G4C
ENSG00000276248	6.76796	1.79863	0.0927551	0.999999	NA
ENSG00000148798	113.336	0.792838	0.0927622	0.999999	INA
ENSG00000271698	63.6742	0.781367	0.0928228	0.999999	NA
ENSG00000163794	27.3563	-1.09371	0.0928763	0.999999	UCN
ENSG00000167196	515.424	-0.429213	0.0929675	0.999999	FBXO22
ENSG00000138316	5.51064	-2.18176	0.0930743	0.999999	ADAMTS14
ENSG00000164414	85.284	-0.623839	0.0931014	0.999999	SLC35A1
ENSG00000072110	5096.02	0.430276	0.0931583	0.999999	ACTN1
ENSG00000188171	53.1927	-0.910373	0.0931707	0.999999	ZNF626
ENSG00000095739	21.2946	1.17472	0.0933128	0.999999	BAMBI
ENSG00000121297	110.132	0.694859	0.0933525	0.999999	TSHZ3
ENSG00000214274	37.2327	0.964566	0.0933715	0.999999	ANG
ENSG00000273079	13.5069	1.72553	0.0935294	0.999999	GRIN2B
ENSG00000244045	149.854	0.533899	0.0935893	0.999999	TMEM199
ENSG00000134802	107.725	0.642618	0.0936078	0.999999	SLC43A3
ENSG00000132622	16.4218	1.61841	0.0936912	0.999999	HSPA12B
ENSG00000196455	67.3658	-0.751661	0.0936913	0.999999	PIK3R4
ENSG00000188938	289.372	0.440797	0.0936919	0.999999	FAM120AOS
ENSG00000146072	349.894	0.603047	0.0937169	0.999999	TNFRSF21
ENSG00000231389	12.9919	-1.54542	0.0937821	0.999999	HLA-DPA1
ENSG00000172548	6.28144	-2.36807	0.0938689	0.999999	NIPAL4
ENSG00000279069	6.20741	2.68938	0.0939179	0.999999	NA
ENSG00000237512	16.8929	1.19513	0.0940693	0.999999	UNC5B-AS1
ENSG00000257060	8.18669	1.79732	0.0944146	0.999999	NA
ENSG00000151778	34.8139	-1.16814	0.0944922	0.999999	SERP2
ENSG00000083750	24.957	-1.15442	0.0946201	0.999999	RRAGB
ENSG00000200502	4.48067	-2.59946	0.094946	0.999999	NA
ENSG00000213204	8.8183	1.85302	0.0951191	0.999999	NA
ENSG00000172318	55.5148	1.20346	0.0953346	0.999999	B3GALT1
ENSG00000169857	160.751	0.516369	0.0956081	0.999999	AVEN
ENSG00000246273	7.51361	-1.96678	0.0957912	0.999999	SBF2-AS1
ENSG00000112130	436.89	0.343449	0.0961322	0.999999	RNF8
ENSG00000168077	137.638	0.518188	0.0962367	0.999999	SCARA3
ENSG00000233230	6.74663	-2.09708	0.0963915	0.999999	NA
ENSG00000198270	49.7098	-0.746488	0.0964011	0.999999	TMEM116
ENSG00000171984	26.5517	-1.14421	0.0964854	0.999999	SHLD1
ENSG00000245526	64.9609	1.00849	0.0965822	0.999999	LINC00461
ENSG00000271870	15.2447	-1.29928	0.096727	0.999999	NA
ENSG00000189136	50.0302	-0.738792	0.0967404	0.999999	UBE2Q2P1
ENSG00000171806	46.4921	-0.941506	0.0968628	0.999999	METTL18
ENSG00000124587	76.5887	0.811126	0.0969354	0.999999	PEX6
ENSG00000119698	53.5088	-0.786345	0.0970316	0.999999	PPP4R4
ENSG00000100095	11.7845	2.7938	0.0970658	0.999999	SEZ6L
ENSG00000166896	32.9616	0.927419	0.0970717	0.999999	ATP23
ENSG00000280670	8.3514	-1.64524	0.0972045	0.999999	CCDC163
ENSG00000228701	7.56971	1.71527	0.0972504	0.999999	TNKS2-AS1
ENSG00000212588	18.793	1.44263	0.0972546	0.999999	SNORA26
ENSG00000101391	153.882	-0.479625	0.0975349	0.999999	CDK5RAP1
ENSG00000104722	505.709	0.535971	0.0976478	0.999999	NEFM
ENSG00000162745	14.6731	1.32454	0.0978942	0.999999	OLFML2B
ENSG00000177426	157.671	0.671842	0.0982082	0.999999	TGIF1
ENSG00000167807	108.342	0.663868	0.0982102	0.999999	NA
ENSG00000128805	42.1327	-0.986661	0.0985158	0.999999	ARHGAP22
ENSG00000113240	74.2773	-0.792621	0.0987591	0.999999	CLK4
ENSG00000166887	117.66	0.509823	0.0990439	0.999999	VPS39
ENSG00000164418	4.65727	-2.30097	0.099087	0.999999	GRIK2
ENSG00000172602	26.1641	-0.965323	0.0991489	0.999999	RND1
ENSG00000264043	9.84255	1.88633	0.0992829	0.999999	NA
ENSG00000148634	231.23	-0.608237	0.0993388	0.999999	HERC4
ENSG00000133687	99.8963	-0.740546	0.0995781	0.999999	TMTC1
ENSG00000260265	14.149	1.28132	0.0996831	0.999999	NA
ENSG00000272918	6.49719	-1.69853	0.0997845	0.999999	NA
ENSG00000186594	22.5177	1.21344	0.0997858	0.999999	MIR22HG
ENSG00000165309	5.28563	-1.95701	0.0998662	0.999999	ARMC3
ENSG00000188613	37.5316	0.912872	0.0998882	0.999999	NANOS1
ENSG00000175221	165.069	0.545234	0.100024	0.999999	MED16
ENSG00000100418	253.203	0.467038	0.100039	0.999999	DESI1
ENSG00000068976	26.2673	1.30483	0.100061	0.999999	PYGM
ENSG00000174950	5.90683	-2.64105	0.100263	0.999999	CD164L2
ENSG00000186111	123.179	0.630904	0.100276	0.999999	PIP5K1C
ENSG00000186814	60.3035	-0.800228	0.100339	0.999999	ZSCAN30
ENSG00000157985	368.757	0.454585	0.100526	0.999999	AGAP1
ENSG00000174132	35.6757	0.719979	0.100607	0.999999	FAM174A
ENSG00000224557	55.487	-1.03056	0.100633	0.999999	HLA-DPB2
ENSG00000089289	386.243	-0.413442	0.100658	0.999999	IGBP1
ENSG00000171067	211.793	-0.464318	0.100767	0.999999	C11orf24
ENSG00000136710	261.827	-0.522266	0.100809	0.999999	CCDC115
ENSG00000116774	202.883	0.727212	0.100816	0.999999	OLFML3
ENSG00000100744	167.519	-0.68495	0.101478	0.999999	GSKIP
ENSG00000103769	1109.34	-0.327225	0.101582	0.999999	RAB11A
ENSG00000125779	378.136	-0.340197	0.101609	0.999999	PANK2
ENSG00000125695	346.439	0.371241	0.1018	0.999999	NA
ENSG00000280143	83.2306	1.08349	0.102194	0.999999	NA
ENSG00000250317	160.396	-0.467068	0.102359	0.999999	SMIM20
ENSG00000176204	29.2255	1.05631	0.10249	0.999999	LRRTM4
ENSG00000198003	10.4761	1.88851	0.102493	0.999999	CCDC151
ENSG00000117298	533.296	0.513502	0.102597	0.999999	ECE1
ENSG00000115107	46.0783	-1.05882	0.102671	0.999999	STEAP3
ENSG00000270916	43.6873	0.880851	0.103084	0.999999	NA
ENSG00000004139	88.0898	0.642763	0.103131	0.999999	SARM1
ENSG00000169612	51.3347	0.869936	0.103221	0.999999	RAMAC
ENSG00000116661	101.66	1.08899	0.103454	0.999999	FBXO2
ENSG00000105355	989.635	0.382706	0.10352	0.999999	PLIN3
ENSG00000109046	2210.16	-0.48396	0.103721	0.999999	WSB1
ENSG00000151093	20.5932	-1.03329	0.10399	0.999999	OXSM
ENSG00000277775	6.24087	2.09749	0.10401	0.999999	H3C7
ENSG00000106591	241.746	-0.674918	0.1041	0.999999	MRPL32
ENSG00000198417	49.097	1.50021	0.10411	0.999999	MT1F
ENSG00000168237	21.2832	1.04847	0.104147	0.999999	GLYCTK
ENSG00000255666	5.9192	3.1841	0.104148	0.999999	NA
ENSG00000265254	12.2981	2.08147	0.104373	0.999999	NA
ENSG00000278840	12.4971	-1.56288	0.104435	0.999999	NA
ENSG00000134107	12.1036	1.77909	0.104519	0.999999	BHLHE40
ENSG00000176476	70.7429	0.737145	0.104539	0.999999	SGF29
ENSG00000135917	13.8897	1.52061	0.10466	0.999999	SLC19A3
ENSG00000213600	8.19096	1.62042	0.104677	0.999999	NA
ENSG00000184208	52.9026	0.762775	0.104711	0.999999	C22orf46
ENSG00000228648	34.8819	2.40093	0.10476	0.999999	NA
ENSG00000182107	30.3008	-2.2908	0.105026	0.999999	TMEM30B
ENSG00000260552	11.9923	-1.99979	0.105072	0.999999	LOC101927809
ENSG00000243695	14.8227	-1.27213	0.1051	0.999999	NA
ENSG00000172020	516.697	0.665309	0.105183	0.999999	GAP43
ENSG00000167670	892.309	0.390906	0.105345	0.999999	CHAF1A
ENSG00000105063	367.472	0.408678	0.105459	0.999999	PPP6R1
ENSG00000101577	252.263	0.387821	0.105472	0.999999	LPIN2
ENSG00000198010	7.42888	-2.46816	0.105477	0.999999	DLGAP2
ENSG00000149930	139.48	0.601846	0.10549	0.999999	TAOK2
ENSG00000140807	164.183	0.653606	0.105842	0.999999	NKD1
ENSG00000112149	45.1863	0.810043	0.105885	0.999999	CD83
ENSG00000152137	26.6616	1.17351	0.105897	0.999999	HSPB8
ENSG00000167550	55.2072	0.808698	0.106153	0.999999	RHEBL1
ENSG00000245571	17.0129	1.37629	0.106262	0.999999	FAM111A-DT
ENSG00000130558	206.375	0.620883	0.106472	0.999999	OLFM1
ENSG00000196365	211.775	-0.515929	0.106799	0.999999	LONP1
ENSG00000204681	215.02	-0.45989	0.106997	0.999999	GABBR1
ENSG00000129295	69.6778	-0.612872	0.107188	0.999999	LRRC6
ENSG00000172250	7.72945	2.86418	0.107258	0.999999	SERHL
ENSG00000161642	73.3999	0.82188	0.107384	0.999999	ZNF385A
ENSG00000184524	16.639	2.17327	0.107627	0.999999	CEND1
ENSG00000149474	304.036	0.338627	0.107697	0.999999	KAT14
ENSG00000206633	18.8933	-1.17167	0.107705	0.999999	SNORA80B
ENSG00000262633	11.1514	1.47858	0.107942	0.999999	NA
ENSG00000108819	95.7776	0.569223	0.108037	0.999999	PPP1R9B
ENSG00000253661	6.29328	1.66302	0.108288	0.999999	ZFHX4-AS1
ENSG00000206885	13.7081	1.82978	0.108308	0.999999	SNORA75
ENSG00000198841	62.4003	-0.81451	0.108426	0.999999	KTI12
ENSG00000215184	48.7788	0.741326	0.10847	0.999999	NA
ENSG00000151881	35.7742	-0.802209	0.10854	0.999999	TMEM267
ENSG00000172296	8.7012	-2.01821	0.108736	0.999999	SPTLC3
ENSG00000135324	13.503	1.89205	0.108843	0.999999	MRAP2
ENSG00000105723	237.91	0.446266	0.108894	0.999999	GSK3A
ENSG00000260949	8.03285	1.63084	0.108983	0.999999	NA
ENSG00000197852	66.927	-0.699858	0.109217	0.999999	INKA2
ENSG00000214456	19.4999	1.23508	0.109229	0.999999	PLIN5
ENSG00000127220	41.5134	0.822836	0.109661	0.999999	ABHD8
ENSG00000196118	22.6334	0.915363	0.109762	0.999999	CCDC189
ENSG00000265150	239.998	0.838485	0.109846	0.999999	NA
ENSG00000176532	29.6392	-2.11211	0.10985	0.999999	PRR15
ENSG00000279348	11.2297	1.72404	0.109918	0.999999	NA
ENSG00000164647	23.8333	1.07888	0.109964	0.999999	STEAP1
ENSG00000272955	20.8368	-1.38579	0.110075	0.999999	NA
ENSG00000234380	5.91231	1.89953	0.110113	0.999999	LINC01426
ENSG00000188883	24.2325	-1.71742	0.110117	0.999999	KLRG2
ENSG00000272079	9.06004	2.84003	0.110355	0.999999	NA
ENSG00000105146	40.4044	-0.912156	0.110523	0.999999	AURKC
ENSG00000284681	54.9135	0.673824	0.110678	0.999999	NA
ENSG00000163435	26.7692	1.52076	0.110706	0.999999	ELF3
ENSG00000138759	158.538	0.693089	0.110996	0.999999	FRAS1
ENSG00000207175	6.25031	1.70365	0.111072	0.999999	NA
ENSG00000269246	26.2848	-0.997336	0.11111	0.999999	NA
ENSG00000119777	146.844	0.514276	0.111282	0.999999	TMEM214
ENSG00000261459	15.1249	-1.48513	0.11163	0.999999	NA
ENSG00000257935	54.7577	-1.95563	0.111658	0.999999	NA
ENSG00000196372	37.7257	0.834456	0.111704	0.999999	ASB13
ENSG00000102096	662.469	0.467637	0.111739	0.999999	PIM2
ENSG00000140795	5.63685	2.64185	0.111817	0.999999	MYLK3
ENSG00000158764	14.0508	2.3999	0.112012	0.999999	ITLN2
ENSG00000175893	150.95	-0.808727	0.112016	0.999999	ZDHHC21
ENSG00000163492	11.5782	2.75415	0.112025	0.999999	CCDC141
ENSG00000100612	219.317	0.411499	0.112158	0.999999	DHRS7
ENSG00000279568	5.92857	1.86998	0.11242	0.999999	NA
ENSG00000148331	83.1914	0.659289	0.11296	0.999999	ASB6
ENSG00000196417	58.2551	-0.712685	0.113062	0.999999	ZNF765
ENSG00000242294	28.7545	-1.05161	0.113163	0.999999	STAG3L5P
ENSG00000153898	8.9159	-2.23848	0.11333	0.999999	MCOLN2
ENSG00000178233	127.574	0.654809	0.113339	0.999999	TMEM151B
ENSG00000184470	66.3724	0.72473	0.113375	0.999999	TXNRD2
ENSG00000180155	30.1026	0.958363	0.113377	0.999999	LYNX1
ENSG00000160360	338.62	0.491665	0.113662	0.999999	GPSM1
ENSG00000184785	18.2038	1.25331	0.113858	0.999999	SMIM10
ENSG00000100031	15.6871	1.55203	0.113861	0.999999	GGT1
ENSG00000166173	199.29	-0.43832	0.113938	0.999999	LARP6
ENSG00000088888	693.538	0.37036	0.11413	0.999999	MAVS
ENSG00000179344	205.274	-0.754323	0.114131	0.999999	HLA-DQB1
ENSG00000155269	107.541	1.02856	0.11414	0.999999	GPR78
ENSG00000033011	209.274	0.578885	0.114154	0.999999	ALG1
ENSG00000123095	13.9631	2.18068	0.114257	0.999999	BHLHE41
ENSG00000115216	1473.08	0.387679	0.114566	0.999999	NRBP1
ENSG00000237973	4385.84	-0.700434	0.114814	0.999999	NA
ENSG00000272617	293.727	0.47223	0.115048	0.999999	NA
ENSG00000161011	713.729	0.324058	0.115156	0.999999	SQSTM1
ENSG00000213793	38.2745	-1.06487	0.11533	0.999999	ZNF888
ENSG00000079999	477.223	0.368353	0.115357	0.999999	KEAP1
ENSG00000183255	1440.87	0.288036	0.115425	0.999999	PTTG1IP
ENSG00000128052	45.6742	1.78287	0.115561	0.999999	KDR
ENSG00000149571	6.78678	1.79191	0.115617	0.999999	KIRREL3
ENSG00000175352	67.826	0.754478	0.115795	0.999999	NRIP3
ENSG00000133318	1150.86	0.285014	0.116013	0.999999	RTN3
ENSG00000214135	71.1466	0.682207	0.116207	0.999999	LOC220729
ENSG00000196482	19.655	1.19162	0.116223	0.999999	ESRRG
ENSG00000272661	15.6656	-1.36962	0.116389	0.999999	NA
ENSG00000284755	67.0223	-0.680897	0.11674	0.999999	NA
ENSG00000167522	2378.8	0.458215	0.116813	0.999999	ANKRD11
ENSG00000279361	5.65092	1.97214	0.116859	0.999999	NA
ENSG00000145014	22.7292	-1.06561	0.116948	0.999999	TMEM44
ENSG00000163132	160.154	0.9291	0.117196	0.999999	MSX1
ENSG00000184508	285.825	-0.455253	0.117297	0.999999	HDDC3
ENSG00000101190	156.056	0.515083	0.117341	0.999999	TCFL5
ENSG00000006432	84.2922	0.673255	0.117451	0.999999	MAP3K9
ENSG00000240731	23.371	-1.25701	0.117496	0.999999	NA
ENSG00000241973	61.3227	-0.629489	0.117529	0.999999	PI4KA
ENSG00000127124	31.3402	1.52218	0.117804	0.999999	HIVEP3
ENSG00000176142	151.922	-0.428763	0.117929	0.999999	TMEM39A
ENSG00000182612	30.9913	0.991064	0.117971	0.999999	TSPAN10
ENSG00000170684	67.4094	-1.07587	0.118114	0.999999	ZNF296
ENSG00000258864	135.448	0.569079	0.118156	0.999999	NA
ENSG00000121101	11.1172	-1.74886	0.118176	0.999999	TEX14
ENSG00000006377	13.5487	1.76666	0.118185	0.999999	DLX6
ENSG00000100726	39.344	-0.811648	0.118199	0.999999	TELO2
ENSG00000101542	13.775	-1.60959	0.118235	0.999999	CDH20
ENSG00000137819	43.441	1.28703	0.118478	0.999999	PAQR5
ENSG00000277342	7.01084	2.09106	0.1185	0.999999	NA
ENSG00000102030	214.388	0.39583	0.118551	0.999999	NAA10
ENSG00000254445	12.3369	1.79396	0.118601	0.999999	HSPB2-C11orf52
ENSG00000285016	279.283	0.859068	0.118636	0.999999	NA
ENSG00000261115	101.19	0.725867	0.118646	0.999999	TMEM178B
ENSG00000255782	23.0937	1.15015	0.118697	0.999999	NA
ENSG00000138650	20.5245	1.23338	0.11871	0.999999	PCDH10
ENSG00000105617	93.322	-0.615607	0.118832	0.999999	LENG1
ENSG00000116017	1616.24	0.362684	0.118892	0.999999	ARID3A
ENSG00000197555	359.848	0.430883	0.118998	0.999999	SIPA1L1
ENSG00000163694	258.887	-0.663636	0.119264	0.999999	RBM47
ENSG00000064666	2030.59	0.389129	0.119467	0.999999	CNN2
ENSG00000146909	244.92	0.373005	0.119485	0.999999	NOM1
ENSG00000006327	169.13	0.84232	0.119497	0.999999	TNFRSF12A
ENSG00000163093	13.1574	-1.21932	0.119507	0.999999	BBS5
ENSG00000160282	5.03593	1.96468	0.119673	0.999999	FTCD
ENSG00000171517	66.9319	0.82012	0.119785	0.999999	LPAR3
ENSG00000110031	8.91634	-1.50135	0.119903	0.999999	LPXN
ENSG00000134215	57.1395	-0.920973	0.119946	0.999999	VAV3
ENSG00000259692	26.3295	-0.798609	0.119978	0.999999	NA
ENSG00000152455	107.153	-0.779053	0.120037	0.999999	SUV39H2
ENSG00000187796	170.632	0.591739	0.120068	0.999999	CARD9
ENSG00000104833	7.34642	1.74765	0.120275	0.999999	TUBB4A
ENSG00000109625	110.703	1.01201	0.12057	0.999999	CPZ
ENSG00000138646	91.3979	-0.766194	0.120594	0.999999	HERC5
ENSG00000055070	675.045	0.337039	0.120602	0.999999	SZRD1
ENSG00000239911	7.31495	1.85096	0.121006	0.999999	NA
ENSG00000214706	263.993	0.460575	0.121049	0.999999	IFRD2
ENSG00000170345	27.3783	-1.14812	0.121065	0.999999	FOS
ENSG00000279917	9.67272	1.74833	0.121104	0.999999	NA
ENSG00000168913	173.864	0.596986	0.121171	0.999999	ENHO
ENSG00000229589	12.3313	1.46391	0.121546	0.999999	ACVR2B-AS1
ENSG00000118507	101.55	0.607436	0.121548	0.999999	AKAP7
ENSG00000200170	85.3918	0.670322	0.12205	0.999999	NA
ENSG00000188026	115.018	0.661041	0.122072	0.999999	RILPL1
ENSG00000154856	80.1459	0.619509	0.122147	0.999999	APCDD1
ENSG00000023902	1136.81	0.310621	0.122184	0.999999	PLEKHO1
ENSG00000135378	12.5568	1.69759	0.122357	0.999999	PRRG4
ENSG00000272931	35.6117	-1.05301	0.122726	0.999999	NA
ENSG00000199872	15.667	1.0977	0.122846	0.999999	NA
ENSG00000213221	171.112	0.582336	0.123033	0.999999	DNLZ
ENSG00000114993	171.115	0.502582	0.12321	0.999999	RTKN
ENSG00000183655	85.4759	-0.672668	0.123569	0.999999	KLHL25
ENSG00000113966	30.8557	-1.03047	0.123771	0.999999	ARL6
ENSG00000090530	151.976	0.506588	0.123855	0.999999	P3H2
ENSG00000203721	8.53376	2.30793	0.123866	0.999999	LINC00862
ENSG00000184635	185.82	-0.567513	0.12396	0.999999	ZNF93
ENSG00000259153	56.0081	-0.735114	0.123989	0.999999	LOC100506411
ENSG00000200087	31.9311	-1.8362	0.124008	0.999999	SNORA73B
ENSG00000116171	222.159	-0.585851	0.124156	0.999999	SCP2
ENSG00000204103	128.44	0.793251	0.124172	0.999999	MAFB
ENSG00000213689	9.88036	-1.52812	0.124494	0.999999	TREX1
ENSG00000113070	266.12	0.642326	0.124654	0.999999	HBEGF
ENSG00000130147	381.199	0.478604	0.12468	0.999999	SH3BP4
ENSG00000272502	5.09205	-2.08896	0.124697	0.999999	NA
ENSG00000149300	12.1249	1.75617	0.124811	0.999999	C11orf52
ENSG00000059915	12.1094	-1.60115	0.124836	0.999999	PSD
ENSG00000085382	80.4434	-0.765251	0.12488	0.999999	HACE1
ENSG00000251192	22.2279	1.03518	0.124889	0.999999	ZNF674
ENSG00000126264	7.40293	1.89121	0.124967	0.999999	HCST
ENSG00000053108	10.4063	2.32739	0.125035	0.999999	FSTL4
ENSG00000102858	242.417	0.504153	0.125304	0.999999	MGRN1
ENSG00000270103	8.50251	2.03078	0.125424	0.999999	NA
ENSG00000244239	14.1711	-2.2715	0.125679	0.999999	NA
ENSG00000106608	118.678	-0.509836	0.125948	0.999999	URGCP
ENSG00000248780	12.9975	1.5764	0.126067	0.999999	NA
ENSG00000068323	243.799	0.487983	0.126129	0.999999	TFE3
ENSG00000070614	931.939	0.345295	0.126283	0.999999	NDST1
ENSG00000260708	102.978	-0.590046	0.126293	0.999999	NA
ENSG00000075975	106.217	-0.567313	0.126421	0.999999	MKRN2
ENSG00000103024	290.479	-0.656038	0.127011	0.999999	NME3
ENSG00000149798	83.6618	0.693932	0.127098	0.999999	CDC42EP2
ENSG00000148334	271.612	-0.384729	0.127132	0.999999	PTGES2
ENSG00000050820	540.771	0.416687	0.127155	0.999999	BCAR1
ENSG00000163431	36.0558	0.916259	0.127287	0.999999	LMOD1
ENSG00000167920	89.3589	0.529137	0.127337	0.999999	TMEM99
ENSG00000245317	25.0961	-0.95261	0.127342	0.999999	LOC100996419
ENSG00000102452	6.36352	2.72095	0.127484	0.999999	NALCN
ENSG00000103876	127.852	-0.630887	0.127721	0.999999	FAH
ENSG00000011275	567.033	0.335472	0.127774	0.999999	RNF216
ENSG00000088367	320.843	0.491545	0.127893	0.999999	EPB41L1
ENSG00000197956	4.86564	2.63687	0.128001	0.999999	S100A6
ENSG00000164181	13.0543	-2.19876	0.128041	0.999999	ELOVL7
ENSG00000177427	50.8146	0.726984	0.128097	0.999999	MIEF2
ENSG00000135439	16.574	-1.54007	0.128126	0.999999	AGAP2
ENSG00000224843	6.96073	2.03583	0.12828	0.999999	LINC00240
ENSG00000006740	100.959	0.798268	0.128298	0.999999	ARHGAP44
ENSG00000260018	11.9209	1.40234	0.12838	0.999999	NA
ENSG00000197586	163.828	0.455116	0.128381	0.999999	ENTPD6
ENSG00000167555	19.0369	1.12603	0.1284	0.999999	ZNF528
ENSG00000186141	56.006	-0.605375	0.128491	0.999999	POLR3C
ENSG00000143816	39.8597	1.10579	0.128649	0.999999	WNT9A
ENSG00000134594	16.7852	-1.20246	0.128675	0.999999	RAB33A
ENSG00000265692	14.4569	-1.26092	0.128728	0.999999	LINC01970
ENSG00000168288	485.377	-0.494978	0.128742	0.999999	MMADHC
ENSG00000277117	13.8066	1.47758	0.128776	0.999999	LOC102723996
ENSG00000132205	32.5487	0.913324	0.129197	0.999999	EMILIN2
ENSG00000099331	369.61	0.464665	0.129213	0.999999	MYO9B
ENSG00000164434	372.732	-0.635976	0.129303	0.999999	FABP7
ENSG00000185818	118.366	0.694614	0.129333	0.999999	NAT8L
ENSG00000187595	7.77941	1.79295	0.129581	0.999999	ZNF385C
ENSG00000051180	170.974	-0.468081	0.129698	0.999999	RAD51
ENSG00000133597	82.6466	-0.539103	0.129943	0.999999	ADCK2
ENSG00000271937	4.8299	-2.29	0.130069	0.999999	NA
ENSG00000134256	10.4423	1.45461	0.130084	0.999999	CD101
ENSG00000109066	68.9847	0.531645	0.130169	0.999999	TMEM104
ENSG00000137720	83.4601	-0.416472	0.130194	0.999999	C11orf1
ENSG00000126460	8.15916	2.52349	0.13049	0.999999	PRRG2
ENSG00000095209	129.757	-0.528282	0.130508	0.999999	TMEM38B
ENSG00000163462	35.894	0.88289	0.130556	0.999999	TRIM46
ENSG00000227097	10.9314	-1.36804	0.130562	0.999999	NA
ENSG00000157335	5.83055	-1.95344	0.130624	0.999999	CLEC18C
ENSG00000138785	115.926	-0.576022	0.130831	0.999999	INTS12
ENSG00000258210	16.3632	0.959439	0.131017	0.999999	NA
ENSG00000188338	6.95528	1.78995	0.131146	0.999999	SLC38A3
ENSG00000115339	13.8252	-1.8762	0.131537	0.999999	GALNT3
ENSG00000198835	13.7238	1.27428	0.131579	0.999999	GJC2
ENSG00000257815	86.4947	-0.652938	0.131754	0.999999	CNOT2-DT
ENSG00000095203	66.7916	0.713906	0.131908	0.999999	EPB41L4B
ENSG00000107566	227.976	-0.492382	0.131958	0.999999	ERLIN1
ENSG00000260507	6.90393	1.73884	0.13197	0.999999	NA
ENSG00000269993	38.4653	1.32159	0.131993	0.999999	NA
ENSG00000106688	25.9772	-1.09448	0.132005	0.999999	SLC1A1
ENSG00000266680	7.84812	1.85235	0.13218	0.999999	NA
ENSG00000121310	36.3466	-1.22061	0.132198	0.999999	ECHDC2
ENSG00000166704	93.0631	-0.503186	0.132383	0.999999	ZNF606
ENSG00000105642	28.2864	-1.0405	0.132671	0.999999	KCNN1
ENSG00000225630	288.653	0.595973	0.132787	0.999999	NA
ENSG00000184319	54.8113	0.623171	0.13301	0.999999	NA
ENSG00000025708	5.79212	1.85028	0.133061	0.999999	TYMP
ENSG00000164576	207.857	0.372209	0.133289	0.999999	SAP30L
ENSG00000156453	1100.58	0.416294	0.133305	0.999999	PCDH1
ENSG00000167705	38.4298	-0.841834	0.133345	0.999999	RILP
ENSG00000218890	16.9828	-1.12536	0.133402	0.999999	NA
ENSG00000198860	486.159	-0.329519	0.13344	0.999999	TSEN15
ENSG00000269205	9.80016	1.70278	0.133491	0.999999	NA
ENSG00000272870	74.4809	-0.836611	0.133859	0.999999	SAP30-DT
ENSG00000277368	5.95171	2.01261	0.134443	0.999999	NA
ENSG00000135709	28.71	0.897242	0.134807	0.999999	KIAA0513
ENSG00000226361	12.2287	2.11339	0.134911	0.999999	NA
ENSG00000214784	7.64361	-1.59253	0.134954	0.999999	NA
ENSG00000188015	5.63495	1.69539	0.135049	0.999999	S100A3
ENSG00000154277	5929.8	0.274264	0.135143	0.999999	UCHL1
ENSG00000139800	188.044	0.490653	0.135154	0.999999	ZIC5
ENSG00000073060	162.053	0.617601	0.135271	0.999999	SCARB1
ENSG00000158715	118.773	0.620046	0.135663	0.999999	SLC45A3
ENSG00000057935	460.924	-0.362229	0.135725	0.999999	MTA3
ENSG00000174004	7.60988	3.08181	0.135741	0.999999	NRROS
ENSG00000084628	188.537	0.398822	0.135758	0.999999	NKAIN1
ENSG00000204264	50.4247	-0.983377	0.135834	0.999999	PSMB8
ENSG00000059378	15.905	-1.45457	0.135848	0.999999	PARP12
ENSG00000170703	16.9652	-1.21828	0.136265	0.999999	TTLL6
ENSG00000125503	131.898	-0.444564	0.136564	0.999999	PPP1R12C
ENSG00000145020	249.516	-0.574341	0.136818	0.999999	AMT
ENSG00000058085	29.2136	1.24026	0.136954	0.999999	LAMC2
ENSG00000145901	253.189	0.412557	0.136961	0.999999	TNIP1
ENSG00000184988	21.236	-0.751267	0.137154	0.999999	TMEM106A
ENSG00000082515	577.741	-0.393957	0.137429	0.999999	MRPL22
ENSG00000153266	292.129	0.817429	0.137529	0.999999	FEZF2
ENSG00000159761	16.4522	1.30631	0.137607	0.999999	C16orf86
ENSG00000269307	20.6777	-1.05026	0.137707	0.999999	NA
ENSG00000134109	36.7299	-0.908115	0.137873	0.999999	EDEM1
ENSG00000282851	12.1038	1.43453	0.137876	0.999999	BISPR
ENSG00000147155	447.359	0.347786	0.138153	0.999999	EBP
ENSG00000165714	21.5269	-0.92317	0.138163	0.999999	BORCS5
ENSG00000090565	194.026	0.476098	0.138388	0.999999	RAB11FIP3
ENSG00000124198	111.183	0.699484	0.138497	0.999999	ARFGEF2
ENSG00000180867	9.34308	-1.26059	0.13874	0.999999	NA
ENSG00000282989	5.62618	-1.46144	0.138748	0.999999	NA
ENSG00000182173	275.93	0.44495	0.138889	0.999999	TSEN54
ENSG00000254252	7.43356	2.22877	0.138895	0.999999	NA
ENSG00000179331	13.4805	1.29837	0.138949	0.999999	RAB39A
ENSG00000121680	52.0153	-0.689059	0.139177	0.999999	PEX16
ENSG00000038382	503.357	0.513696	0.139181	0.999999	TRIO
ENSG00000110917	1658.1	0.243828	0.139335	0.999999	MLEC
ENSG00000213599	18.4134	0.979306	0.139339	0.999999	SLX1A-SULT1A3
ENSG00000178404	6.45151	-1.76441	0.139472	0.999999	CEP295NL
ENSG00000006468	389.46	-0.556968	0.139546	0.999999	ETV1
ENSG00000276570	340.007	0.369922	0.13965	0.999999	NA
ENSG00000236810	35.7304	0.769114	0.139672	0.999999	ELOA-AS1
ENSG00000158483	30.0809	0.952054	0.139676	0.999999	FAM86C1
ENSG00000225200	1694.34	-0.401611	0.139868	0.999999	NA
ENSG00000276368	261.701	0.662305	0.140123	0.999999	H2AC14
ENSG00000255863	46.493	0.790692	0.140125	0.999999	NA
ENSG00000106025	39.3621	-0.900081	0.140133	0.999999	TSPAN12
ENSG00000285396	167.99	-0.462452	0.140254	0.999999	NA
ENSG00000118600	166.614	0.438644	0.140339	0.999999	RXYLT1
ENSG00000213165	7.84013	-1.6487	0.140401	0.999999	NA
ENSG00000129219	49.1339	0.669042	0.140673	0.999999	PLD2
ENSG00000171368	10.8219	1.43177	0.140676	0.999999	TPPP
ENSG00000131165	367.435	0.402697	0.140809	0.999999	CHMP1A
ENSG00000075426	140.125	0.706137	0.140996	0.999999	FOSL2
ENSG00000128849	258.154	0.542802	0.141018	0.999999	CGNL1
ENSG00000088448	659.168	-0.33047	0.141096	0.999999	ANKRD10
ENSG00000268812	7.8722	1.76719	0.14118	0.999999	LOC91370
ENSG00000130635	565.046	0.520462	0.141295	0.999999	COL5A1
ENSG00000137714	226.674	-0.419934	0.141345	0.999999	FDX1
ENSG00000258649	57.8197	-1.38117	0.141378	0.999999	NA
ENSG00000196361	119.514	0.734225	0.141737	0.999999	ELAVL3
ENSG00000079841	29.9935	-0.87535	0.14184	0.999999	RIMS1
ENSG00000130254	601.211	0.354965	0.141945	0.999999	SAFB2
ENSG00000110315	179.538	-0.438885	0.141974	0.999999	RNF141
ENSG00000096080	237.683	0.460963	0.142018	0.999999	MRPS18A
ENSG00000282034	109.521	0.650599	0.142174	0.999999	NA
ENSG00000138382	402.757	-0.427857	0.142267	0.999999	METTL5
ENSG00000126803	45.793	-0.891385	0.142565	0.999999	HSPA2
ENSG00000239024	41.1602	0.755438	0.142624	0.999999	NA
ENSG00000105792	17.5622	1.01914	0.142825	0.999999	CFAP69
ENSG00000087258	62.7907	0.789012	0.142869	0.999999	GNAO1
ENSG00000117481	113.321	0.431926	0.14289	0.999999	NSUN4
ENSG00000185238	42.6186	-0.806824	0.142898	0.999999	PRMT3
ENSG00000136848	255.196	0.44943	0.14304	0.999999	DAB2IP
ENSG00000123178	74.7642	0.527264	0.1431	0.999999	SPRYD7
ENSG00000106631	10.2144	1.95734	0.143171	0.999999	MYL7
ENSG00000169490	245.864	-0.525109	0.143196	0.999999	TM2D2
ENSG00000259556	23.6137	1.3016	0.143273	0.999999	NA
ENSG00000233716	14.9641	-1.4307	0.143362	0.999999	NA
ENSG00000141564	58.6716	0.637512	0.143559	0.999999	RPTOR
ENSG00000267242	7.89174	1.64368	0.143574	0.999999	NA
ENSG00000250722	89.8691	-0.692358	0.143767	0.999999	SELENOP
ENSG00000176978	17.139	-1.09015	0.143892	0.999999	DPP7
ENSG00000090674	14.3504	-1.07248	0.143988	0.999999	MCOLN1
ENSG00000237172	11.8224	1.35829	0.14415	0.999999	B3GNT9
ENSG00000136960	58.3868	-0.69155	0.144183	0.999999	ENPP2
ENSG00000281039	59.2137	0.715683	0.144253	0.999999	NA
ENSG00000242779	24.6908	-0.847992	0.144417	0.999999	ZNF702P
ENSG00000283149	158.4	0.521546	0.144442	0.999999	NA
ENSG00000174282	173.967	0.478793	0.144651	0.999999	ZBTB4
ENSG00000168243	591.962	0.432062	0.144768	0.999999	GNG4
ENSG00000203667	585.137	0.468102	0.144816	0.999999	COX20
ENSG00000161149	13.3967	1.01432	0.144908	0.999999	TUBA3FP
ENSG00000071073	26.7874	1.13556	0.144923	0.999999	MGAT4A
ENSG00000188629	21.0743	-0.957511	0.144953	0.999999	ZNF177
ENSG00000128271	38.7696	0.951064	0.144965	0.999999	ADORA2A
ENSG00000264016	8.77439	-2.8459	0.144993	0.999999	NA
ENSG00000278916	9.55514	-1.58366	0.145079	0.999999	CEP83-DT
ENSG00000185220	31.3646	0.832424	0.145099	0.999999	PGBD2
ENSG00000174469	1291.53	0.485708	0.145343	0.999999	CNTNAP2
ENSG00000272476	10.2516	-1.44568	0.145348	0.999999	NA
ENSG00000101888	262.7	-0.574234	0.145518	0.999999	NXT2
ENSG00000140153	111.388	-0.413215	0.14562	0.999999	WDR20
ENSG00000213983	102.563	-0.611338	0.146031	0.999999	AP1G2
ENSG00000231793	5.02327	1.93169	0.146319	0.999999	NA
ENSG00000167693	1154.82	0.333014	0.146415	0.999999	NXN
ENSG00000155252	194.32	0.427587	0.146533	0.999999	PI4K2A
ENSG00000272780	41.53	0.62415	0.146557	0.999999	NA
ENSG00000127526	375.678	0.413504	0.146673	0.999999	SLC35E1
ENSG00000253218	9.7984	1.12573	0.146677	0.999999	NA
ENSG00000271971	17.7343	-1.1496	0.146869	0.999999	NA
ENSG00000124257	8.70511	-1.74148	0.146888	0.999999	NEURL2
ENSG00000081307	176.017	-0.481314	0.146889	0.999999	UBA5
ENSG00000251247	20.6425	-1.19636	0.147059	0.999999	ZNF345
ENSG00000184613	251.462	0.665032	0.147237	0.999999	NELL2
ENSG00000225163	6.5669	-1.42176	0.147371	0.999999	LINC00618
ENSG00000165055	281.755	0.368696	0.147432	0.999999	METTL2B
ENSG00000131378	117.004	0.829217	0.147479	0.999999	RFTN1
ENSG00000157303	20.0615	-1.26981	0.147649	0.999999	SUSD3
ENSG00000105889	25.8113	1.02735	0.147651	0.999999	STEAP1B
ENSG00000261481	5.32031	-2.30916	0.147724	0.999999	NA
ENSG00000273063	8.06345	-1.89891	0.147751	0.999999	NA
ENSG00000090020	172.228	0.47614	0.147796	0.999999	SLC9A1
ENSG00000227403	7.80616	1.75795	0.148235	0.999999	LINC01806
ENSG00000147383	557.894	0.386429	0.148273	0.999999	NSDHL
ENSG00000149575	13.041	1.08776	0.148353	0.999999	SCN2B
ENSG00000117650	185.359	-0.541831	0.148399	0.999999	NEK2
ENSG00000215041	162.341	0.536959	0.148412	0.999999	NEURL4
ENSG00000158813	44.15	0.788987	0.148585	0.999999	EDA
ENSG00000217576	61.0873	-0.573733	0.148716	0.999999	NA
ENSG00000123179	357.91	-0.434791	0.148823	0.999999	EBPL
ENSG00000089820	124.092	0.487733	0.148857	0.999999	ARHGAP4
ENSG00000184068	9.26366	-1.50561	0.149044	0.999999	SREBF2-AS1
ENSG00000150995	26.0014	1.0513	0.149147	0.999999	ITPR1
ENSG00000104998	87.2409	-0.542576	0.149173	0.999999	IL27RA
ENSG00000260269	34.2084	0.788625	0.149182	0.999999	NA
ENSG00000188266	8.1154	-1.70358	0.149199	0.999999	HYKK
ENSG00000164306	62.618	-0.591055	0.149546	0.999999	PRIMPOL
ENSG00000070404	19.303	1.03676	0.149551	0.999999	FSTL3
ENSG00000105298	114.932	0.600223	0.149561	0.999999	CACTIN
ENSG00000111879	132.905	-0.616327	0.149611	0.999999	FAM184A
ENSG00000169016	136.225	-0.468533	0.149647	0.999999	E2F6
ENSG00000172671	38.3561	-0.81819	0.149649	0.999999	ZFAND4
ENSG00000081913	437.886	0.380842	0.149672	0.999999	PHLPP1
ENSG00000266490	14.6865	-1.17559	0.149702	0.999999	NA
ENSG00000149451	8.57918	-1.45288	0.149742	0.999999	ADAM33
ENSG00000183891	113.457	-0.524141	0.149742	0.999999	TTC32
ENSG00000126246	41.5718	0.665448	0.149828	0.999999	IGFLR1
ENSG00000123353	230.03	-0.431847	0.14985	0.999999	ORMDL2
ENSG00000182472	35.2893	-0.886429	0.150313	0.999999	CAPN12
ENSG00000279502	13.9722	1.08434	0.150395	0.999999	NA
ENSG00000185808	96.5759	-0.421276	0.150718	0.999999	PIGP
ENSG00000185090	28.5038	-1.36644	0.150814	0.999999	MANEAL
ENSG00000170390	47.1367	0.635106	0.151031	0.999999	DCLK2
ENSG00000267197	19.0313	1.14762	0.151078	0.999999	NA
ENSG00000249286	26.4986	-1.20608	0.151148	0.999999	NA
ENSG00000167487	117.818	0.513811	0.151155	0.999999	KLHL26
ENSG00000052749	198.834	0.466459	0.151242	0.999999	RRP12
ENSG00000175793	48.4471	0.862097	0.151357	0.999999	SFN
ENSG00000008382	88.6296	0.608808	0.151481	0.999999	MPND
ENSG00000109320	124.749	0.484801	0.151645	0.999999	NFKB1
ENSG00000064195	13.6943	1.16587	0.151805	0.999999	DLX3
ENSG00000137101	7.55671	-1.97194	0.151874	0.999999	CD72
ENSG00000167202	84.1336	-0.55134	0.151895	0.999999	TBC1D2B
ENSG00000273211	14.6749	1.07368	0.152136	0.999999	NA
ENSG00000187122	55.4431	0.839034	0.152166	0.999999	SLIT1
ENSG00000076258	9.62385	-1.43839	0.152529	0.999999	FMO4
ENSG00000134259	16.5489	1.62267	0.152594	0.999999	NGF
ENSG00000153391	111.066	-0.45138	0.152756	0.999999	INO80C
ENSG00000103426	130.576	0.527572	0.152891	0.999999	CORO7-PAM16
ENSG00000135116	26.303	0.829007	0.153016	0.999999	HRK
ENSG00000123810	49.9303	-0.642043	0.153234	0.999999	B9D2
ENSG00000233558	23.1786	-0.896844	0.153269	0.999999	NA
ENSG00000177469	1286.17	0.685056	0.153305	0.999999	CAVIN1
ENSG00000196839	167.089	-0.519356	0.153418	0.999999	ADA
ENSG00000236330	4.64824	-2.88584	0.153479	0.999999	NA
ENSG00000188820	10.855	-1.27135	0.153557	0.999999	CALHM6
ENSG00000261587	6.84195	1.886	0.153607	0.999999	TMEM249
ENSG00000233871	21.7275	1.04434	0.153681	0.999999	NA
ENSG00000242986	6.32059	-1.92403	0.153722	0.999999	NA
ENSG00000279099	79.4702	-0.796944	0.153777	0.999999	NA
ENSG00000095637	116.406	0.511763	0.15389	0.999999	SORBS1
ENSG00000073578	257.46	0.411076	0.153891	0.999999	SDHA
ENSG00000100207	312.592	0.35882	0.154138	0.999999	TCF20
ENSG00000170775	31.6614	-0.875014	0.154172	0.999999	GPR37
ENSG00000132604	453.003	0.320833	0.154393	0.999999	TERF2
ENSG00000105656	114.504	0.46996	0.154405	0.999999	ELL
ENSG00000185896	1377.17	0.321109	0.154573	0.999999	LAMP1
ENSG00000176454	34.3599	-0.798757	0.154603	0.999999	LPCAT4
ENSG00000128944	483.488	-0.363656	0.154695	0.999999	KNSTRN
ENSG00000237819	10.2523	1.37336	0.155037	0.999999	CDK6-AS1
ENSG00000156113	85.97	0.879779	0.155047	0.999999	KCNMA1
ENSG00000273084	9.68402	1.52276	0.155223	0.999999	NA
ENSG00000182197	486.265	0.369318	0.155225	0.999999	EXT1
ENSG00000180336	29.4806	1.17103	0.155286	0.999999	MEIOC
ENSG00000134297	28.0048	0.934194	0.155513	0.999999	PLEKHA8P1
ENSG00000134480	112.471	-0.578032	0.155661	0.999999	CCNH
ENSG00000274021	19.1805	-1.35816	0.155883	0.999999	NA
ENSG00000177697	546.023	0.338702	0.15596	0.999999	CD151
ENSG00000260966	7.86105	-1.45456	0.156189	0.999999	NA
ENSG00000123815	36.7316	0.679323	0.156348	0.999999	COQ8B
ENSG00000185973	7.09734	-1.5654	0.156423	0.999999	TMLHE
ENSG00000132688	3778.61	0.337399	0.156485	0.999999	NES
ENSG00000152467	14.5991	1.13568	0.156565	0.999999	ZSCAN1
ENSG00000149970	320.975	-0.672346	0.156804	0.999999	CNKSR2
ENSG00000177303	60.1328	0.721457	0.156911	0.999999	CASKIN2
ENSG00000168228	49.8435	-0.531088	0.157041	0.999999	ZCCHC4
ENSG00000081154	607.737	-0.378386	0.15715	0.999999	PCNP
ENSG00000280347	6.1088	-1.41582	0.157296	0.999999	NA
ENSG00000246465	17.9814	1.08457	0.157378	0.999999	NA
ENSG00000233901	23.09	1.04972	0.157426	0.999999	LINC01503
ENSG00000165410	154.588	-0.508013	0.157602	0.999999	CFL2
ENSG00000135926	51.9545	0.818733	0.157664	0.999999	TMBIM1
ENSG00000175213	68.4526	-0.645621	0.157676	0.999999	ZNF408
ENSG00000126746	34.8651	0.700644	0.158049	0.999999	ZNF384
ENSG00000185532	90.2347	-0.74423	0.15825	0.999999	PRKG1
ENSG00000226253	5.73604	-1.91666	0.158293	0.999999	NA
ENSG00000107960	57.8834	0.646706	0.158445	0.999999	STN1
ENSG00000224019	6.43768	-1.93113	0.158716	0.999999	NA
ENSG00000124532	136.012	-0.545699	0.158754	0.999999	MRS2
ENSG00000198715	262.031	-0.407946	0.15887	0.999999	GLMP
ENSG00000185624	1325.85	0.262089	0.158913	0.999999	P4HB
ENSG00000183814	64.2425	-0.72562	0.158929	0.999999	LIN9
ENSG00000124596	317.506	-0.350213	0.158989	0.999999	OARD1
ENSG00000115685	363.196	0.351698	0.159061	0.999999	PPP1R7
ENSG00000112759	1292.87	0.36954	0.15907	0.999999	SLC29A1
ENSG00000153234	14.4831	-1.11782	0.159105	0.999999	NR4A2
ENSG00000100029	272.897	0.445476	0.159123	0.999999	PES1
ENSG00000280734	8.59188	-1.52409	0.15915	0.999999	NA
ENSG00000167766	88.587	-0.588993	0.159164	0.999999	ZNF83
ENSG00000204859	35.5826	0.616621	0.15923	0.999999	ZBTB48
ENSG00000156958	67.7293	-0.597496	0.159256	0.999999	GALK2
ENSG00000110148	143.555	-0.958123	0.159331	0.999999	CCKBR
ENSG00000110871	325.095	-0.404706	0.159391	0.999999	COQ5
ENSG00000244563	88.9122	0.513669	0.159655	0.999999	NA
ENSG00000138356	11.9489	1.29542	0.159706	0.999999	AOX1
ENSG00000146530	34.374	-1.27346	0.159746	0.999999	VWDE
ENSG00000132376	86.3406	0.676288	0.159843	0.999999	INPP5K
ENSG00000272663	9.06115	1.31032	0.15998	0.999999	NA
ENSG00000228084	8.42021	-1.56116	0.160026	0.999999	NA
ENSG00000163624	261.751	-0.580863	0.160076	0.999999	CDS1
ENSG00000152749	138.111	-0.763007	0.160215	0.999999	GPR180
ENSG00000141298	119.222	0.563856	0.160363	0.999999	SSH2
ENSG00000104951	53.4418	0.596438	0.160397	0.999999	IL4I1
ENSG00000268496	12.1334	-1.40423	0.160579	0.999999	NA
ENSG00000272293	31.8766	1.13516	0.160602	0.999999	NA
ENSG00000140992	323.85	0.441752	0.160679	0.999999	PDPK1
ENSG00000156298	47.8611	0.875331	0.160682	0.999999	TSPAN7
ENSG00000183166	51.9644	0.890402	0.160809	0.999999	CALN1
ENSG00000125449	38.3103	0.740452	0.160839	0.999999	ARMC7
ENSG00000103495	489.497	0.426794	0.161302	0.999999	MAZ
ENSG00000197147	183.493	-0.6752	0.161315	0.999999	LRRC8B
ENSG00000275763	5.89959	1.88013	0.161361	0.999999	NA
ENSG00000167985	231.712	0.419003	0.161395	0.999999	SDHAF2
ENSG00000252759	28.2392	-0.747175	0.161473	0.999999	NA
ENSG00000070495	120.538	-0.468956	0.161553	0.999999	JMJD6
ENSG00000167257	283.512	0.326232	0.161722	0.999999	RNF214
ENSG00000221869	45.8093	0.649229	0.161794	0.999999	CEBPD
ENSG00000076864	24.6185	1.0349	0.161912	0.999999	RAP1GAP
ENSG00000196730	75.5482	-0.55507	0.161977	0.999999	DAPK1
ENSG00000136371	120.61	0.499358	0.162008	0.999999	MTHFS
ENSG00000205930	6.90478	-1.4199	0.162274	0.999999	NA
ENSG00000107643	196.07	-0.514208	0.16235	0.999999	MAPK8
ENSG00000131773	250.96	0.327737	0.162526	0.999999	KHDRBS3
ENSG00000141642	56.4821	0.635417	0.162779	0.999999	ELAC1
ENSG00000171388	92.2337	0.518751	0.162967	0.999999	APLN
ENSG00000139687	188.894	-0.647768	0.163135	0.999999	RB1
ENSG00000187889	6.19	1.9271	0.163195	0.999999	FYB2
ENSG00000118420	128.395	-0.448078	0.163218	0.999999	UBE3D
ENSG00000167797	796.815	0.428595	0.163419	0.999999	CDK2AP2
ENSG00000238579	33.5701	-0.68599	0.163546	0.999999	NA
ENSG00000134871	1135.04	0.338413	0.163648	0.999999	COL4A2
ENSG00000239280	21.8034	-1.21753	0.163996	0.999999	NA
ENSG00000152779	27.4544	1.64314	0.1642	0.999999	SLC16A12
ENSG00000285025	11.8858	1.35594	0.164238	0.999999	NA
ENSG00000275832	157.454	0.481852	0.164243	0.999999	ARHGAP23
ENSG00000133424	232.001	0.421183	0.164891	0.999999	LARGE1
ENSG00000150556	16.893	-1.04299	0.164892	0.999999	LYPD6B
ENSG00000135046	202.526	0.723599	0.164946	0.999999	ANXA1
ENSG00000198720	105.322	-0.556507	0.164947	0.999999	ANKRD13B
ENSG00000124406	60.4629	-0.762098	0.164961	0.999999	ATP8A1
ENSG00000123136	351.306	-0.426805	0.165004	0.999999	DDX39A
ENSG00000149564	20.7243	1.36906	0.165165	0.999999	ESAM
ENSG00000184697	407.745	0.504347	0.165202	0.999999	CLDN6
ENSG00000137393	10.9297	-2.38701	0.165278	0.999999	RNF144B
ENSG00000249992	435.779	0.644468	0.165453	0.999999	TMEM158
ENSG00000144331	45.1384	0.936873	0.165511	0.999999	ZNF385B
ENSG00000175220	324.206	0.404951	0.165794	0.999999	ARHGAP1
ENSG00000204055	52.9354	0.917648	0.165987	0.999999	NA
ENSG00000226091	6.46262	-2.16393	0.166032	0.999999	LINC00937
ENSG00000244625	16.9354	0.990537	0.166124	0.999999	NA
ENSG00000165359	38.344	-0.673724	0.166326	0.999999	INTS6L
ENSG00000267673	93.7078	0.537461	0.166354	0.999999	FDX2
ENSG00000189298	93.088	-0.521379	0.166364	0.999999	ZKSCAN3
ENSG00000118804	25.6861	-0.992928	0.166402	0.999999	STBD1
ENSG00000135454	21.3042	1.0535	0.166752	0.999999	B4GALNT1
ENSG00000246263	14.0574	1.54719	0.166768	0.999999	NA
ENSG00000183696	187.15	0.416152	0.167062	0.999999	UPP1
ENSG00000088280	175.821	0.433388	0.167115	0.999999	ASAP3
ENSG00000149922	9.32279	-1.55819	0.16713	0.999999	TBX6
ENSG00000126903	47.6946	-0.666397	0.167131	0.999999	SLC10A3
ENSG00000202406	13.638	-1.17175	0.167207	0.999999	NA
ENSG00000184451	25.369	0.876114	0.167273	0.999999	CCR10
ENSG00000107672	430.096	-0.316584	0.167426	0.999999	NSMCE4A
ENSG00000231663	14.2879	-1.04261	0.167508	0.999999	COA6-AS1
ENSG00000155034	77.2875	0.571031	0.167555	0.999999	FBXL18
ENSG00000186130	62.2824	-0.843361	0.167564	0.999999	ZBTB6
ENSG00000142552	10.2795	-1.23105	0.167631	0.999999	RCN3
ENSG00000182600	10.2571	1.45076	0.167898	0.999999	SNORC
ENSG00000165300	161.663	-0.460831	0.16793	0.999999	SLITRK5
ENSG00000259040	559.356	0.373042	0.168138	0.999999	BLOC1S5-TXNDC5
ENSG00000236992	12.7119	-0.931993	0.168159	0.999999	NA
ENSG00000260136	27.6453	1.0936	0.168169	0.999999	NA
ENSG00000106804	34.8785	-0.94537	0.168198	0.999999	C5
ENSG00000166821	49.9094	0.732408	0.168323	0.999999	PEX11A
ENSG00000132434	133.189	0.545556	0.168341	0.999999	LANCL2
ENSG00000278576	8.04075	1.23025	0.168488	0.999999	NA
ENSG00000198924	30.7456	-0.80825	0.168498	0.999999	DCLRE1A
ENSG00000105464	113.915	0.642408	0.168517	0.999999	GRIN2D
ENSG00000278611	10.6295	-1.3969	0.168525	0.999999	ZNF426-DT
ENSG00000163406	12.2443	-1.33841	0.168546	0.999999	SLC15A2
ENSG00000136147	42.3456	-0.642031	0.168707	0.999999	PHF11
ENSG00000183688	485.762	0.357914	0.168734	0.999999	RFLNB
ENSG00000108262	203.492	0.389913	0.16874	0.999999	GIT1
ENSG00000139354	129.41	-0.583416	0.168857	0.999999	GAS2L3
ENSG00000181019	547.763	0.360594	0.16888	0.999999	NQO1
ENSG00000176909	15.307	-1.21832	0.169132	0.999999	MAMSTR
ENSG00000108559	308.023	0.482373	0.169201	0.999999	NUP88
ENSG00000262429	15.0635	-1.11533	0.169344	0.999999	NA
ENSG00000261366	7.32451	-1.66471	0.169489	0.999999	MANEA-DT
ENSG00000198915	63.0356	-0.911065	0.16955	0.999999	RASGEF1A
ENSG00000138639	8.10571	1.23298	0.16965	0.999999	ARHGAP24
ENSG00000120832	31.2007	0.676817	0.169763	0.999999	MTERF2
ENSG00000130540	81.3289	-0.593074	0.169808	0.999999	SULT4A1
ENSG00000128016	6.08065	-1.48076	0.169926	0.999999	ZFP36
ENSG00000196981	41.5507	-0.864593	0.16998	0.999999	WDR5B
ENSG00000196358	23.549	1.36178	0.170101	0.999999	NTNG2
ENSG00000163666	15.4892	-1.26068	0.170125	0.999999	HESX1
ENSG00000175513	11.229	1.42906	0.170214	0.999999	TSGA10IP
ENSG00000172733	49.9796	-0.64369	0.170234	0.999999	PURG
ENSG00000169627	7.43504	1.40127	0.170711	0.999999	BOLA2B
ENSG00000186153	83.9822	0.616607	0.170715	0.999999	WWOX
ENSG00000173818	132.075	0.576307	0.170824	0.999999	ENDOV
ENSG00000176095	203.176	0.413285	0.170827	0.999999	IP6K1
ENSG00000223546	11.3976	1.08358	0.170829	0.999999	NA
ENSG00000165280	2256.65	0.2595	0.17083	0.999999	VCP
ENSG00000151687	17.9975	-0.784896	0.171005	0.999999	ANKAR
ENSG00000135835	21.8834	1.06352	0.171212	0.999999	KIAA1614
ENSG00000100345	2720.17	0.396196	0.171298	0.999999	MYH9
ENSG00000169299	84.0033	-0.721449	0.171444	0.999999	PGM2
ENSG00000163346	150.178	0.401893	0.171547	0.999999	PBXIP1
ENSG00000156265	42.9073	0.972711	0.171615	0.999999	MAP3K7CL
ENSG00000258670	53.1147	-1.00301	0.171642	0.999999	NA
ENSG00000066322	84.5697	0.557354	0.171648	0.999999	ELOVL1
ENSG00000273058	6.49728	1.37696	0.171776	0.999999	NA
ENSG00000173805	10.7018	1.5604	0.171892	0.999999	HAP1
ENSG00000175906	171.87	0.468296	0.171913	0.999999	ARL4D
ENSG00000054611	170.483	0.419974	0.171969	0.999999	TBC1D22A
ENSG00000157510	22.0601	-0.982728	0.172436	0.999999	AFAP1L1
ENSG00000259456	6.62464	-1.98238	0.172482	0.999999	ADNP-AS1
ENSG00000128228	420.881	0.432018	0.172534	0.999999	SDF2L1
ENSG00000178573	175.874	0.618564	0.172619	0.999999	MAF
ENSG00000205927	63.0688	0.813305	0.172684	0.999999	OLIG2
ENSG00000149639	333.37	0.558882	0.172824	0.999999	SOGA1
ENSG00000272343	13.5757	-0.972367	0.1729	0.999999	NA
ENSG00000143643	19.0336	-0.945045	0.173039	0.999999	TTC13
ENSG00000163932	45.1595	-0.656965	0.173167	0.999999	PRKCD
ENSG00000042445	158.918	0.440701	0.173213	0.999999	RETSAT
ENSG00000269139	18.1868	1.20017	0.17331	0.999999	NA
ENSG00000113749	76.68	0.735839	0.17341	0.999999	HRH2
ENSG00000102098	67.3344	-0.564999	0.173449	0.999999	SCML2
ENSG00000107789	110.49	-0.532251	0.173778	0.999999	MINPP1
ENSG00000273294	48.1857	0.537754	0.173784	0.999999	C1QTNF3-AMACR
ENSG00000182253	50.8616	0.890675	0.174077	0.999999	SYNM
ENSG00000169862	313.324	0.62119	0.174586	0.999999	CTNND2
ENSG00000169302	7.65389	1.9104	0.174675	0.999999	STK32A
ENSG00000146707	9.19444	1.39921	0.174749	0.999999	POMZP3
ENSG00000118369	24.7441	0.81103	0.174973	0.999999	USP35
ENSG00000224895	11.1828	1.44921	0.175237	0.999999	NA
ENSG00000169418	30.0699	1.04005	0.175244	0.999999	NPR1
ENSG00000248333	34.6987	0.727259	0.175246	0.999999	CDK11B
ENSG00000270460	6.63809	-2.53689	0.175631	0.999999	NA
ENSG00000068831	69.0699	-0.832953	0.17569	0.999999	RASGRP2
ENSG00000204121	8.48823	-2.5851	0.175758	0.999999	NA
ENSG00000236577	7.30635	-1.8969	0.175833	0.999999	NA
ENSG00000138771	862.819	0.370322	0.175881	0.999999	SHROOM3
ENSG00000125124	96.5156	-0.627607	0.176038	0.999999	BBS2
ENSG00000127831	10.3159	-2.0983	0.176157	0.999999	VIL1
ENSG00000196459	113.044	-0.375736	0.176532	0.999999	TRAPPC2
ENSG00000127995	154.395	-0.60607	0.176646	0.999999	CASD1
ENSG00000164296	19.2873	0.924339	0.176685	0.999999	TIGD6
ENSG00000214922	25.5594	1.02578	0.176748	0.999999	HLA-F-AS1
ENSG00000179046	129.594	0.760612	0.176848	0.999999	TRIML2
ENSG00000113140	3265.55	0.361813	0.177176	0.999999	SPARC
ENSG00000171130	240.459	0.379375	0.177186	0.999999	ATP6V0E2
ENSG00000152464	137.063	-0.376502	0.177234	0.999999	RPP38
ENSG00000257150	16.2389	2.08013	0.177248	0.999999	PGAM1P5
ENSG00000057704	21.6707	0.759012	0.177356	0.999999	TMCC3
ENSG00000171853	190.1	0.38874	0.177591	0.999999	TRAPPC12
ENSG00000166405	70.2044	-0.548837	0.177687	0.999999	RIC3
ENSG00000182873	26.0783	-0.85275	0.177984	0.999999	PRKCZ-AS1
ENSG00000111424	5.86341	-1.72827	0.177986	0.999999	VDR
ENSG00000164008	107.654	0.414237	0.178027	0.999999	C1orf50
ENSG00000225975	7.63078	1.88077	0.178131	0.999999	LINC01534
ENSG00000254535	10.5934	1.42985	0.178144	0.999999	PABPC4L
ENSG00000135437	15.845	-1.03316	0.178244	0.999999	RDH5
ENSG00000138411	58.2671	-0.70955	0.178666	0.999999	HECW2
ENSG00000198919	473.143	-0.51008	0.178921	0.999999	DZIP3
ENSG00000280142	27.8019	2.12778	0.17898	0.999999	NA
ENSG00000172725	434.476	0.362256	0.179019	0.999999	CORO1B
ENSG00000092470	197.512	0.447641	0.179123	0.999999	WDR76
ENSG00000183248	41.6542	0.933084	0.179154	0.999999	PRR36
ENSG00000176783	434.986	0.299375	0.179208	0.999999	RUFY1
ENSG00000212864	40.2294	0.840409	0.179399	0.999999	RNF208
ENSG00000103257	434.558	0.51234	0.179683	0.999999	SLC7A5
ENSG00000268471	20.3128	-0.88132	0.179723	0.999999	MIR4453HG
ENSG00000273355	24.9341	-0.921036	0.179788	0.999999	NA
ENSG00000151320	11.9039	-1.10627	0.179796	0.999999	AKAP6
ENSG00000170677	167.506	-0.542126	0.179822	0.999999	SOCS6
ENSG00000245694	199.89	-0.404949	0.18	0.999999	CRNDE
ENSG00000260589	41.8637	-0.713197	0.180016	0.999999	STAM-AS1
ENSG00000165929	37.2685	1.29442	0.180176	0.999999	TC2N
ENSG00000182372	166.84	-0.367732	0.180307	0.999999	CLN8
ENSG00000224897	10.3755	1.04686	0.180315	0.999999	POT1-AS1
ENSG00000270504	10.2714	1.27137	0.180341	0.999999	NA
ENSG00000105127	271.862	0.321628	0.180369	0.999999	AKAP8
ENSG00000198216	9.49962	1.42885	0.180613	0.999999	CACNA1E
ENSG00000105329	23.8344	0.946709	0.180912	0.999999	TGFB1
ENSG00000198246	75.3513	0.682896	0.181321	0.999999	SLC29A3
ENSG00000140650	293.493	0.388894	0.18143	0.999999	PMM2
ENSG00000135842	100.879	0.711868	0.181455	0.999999	NIBAN1
ENSG00000184669	37.2912	0.829634	0.181877	0.999999	OR7E14P
ENSG00000228496	5.4361	2.43503	0.182022	0.999999	LOC100506405
ENSG00000239264	532.423	0.390463	0.182239	0.999999	TXNDC5
ENSG00000142197	65.305	0.639641	0.182477	0.999999	DOP1B
ENSG00000264350	8.09919	-1.21623	0.18259	0.999999	NA
ENSG00000258366	28.843	0.896947	0.182632	0.999999	RTEL1
ENSG00000130822	24.8845	1.5461	0.182752	0.999999	PNCK
ENSG00000163913	140.81	-0.453868	0.182864	0.999999	IFT122
ENSG00000275700	321.09	0.273697	0.182922	0.999999	AATF
ENSG00000163738	160.896	-0.449622	0.182976	0.999999	MTHFD2L
ENSG00000260577	47.4794	0.80303	0.183107	0.999999	NA
ENSG00000270011	22.9378	-0.806181	0.183302	0.999999	ZNF559-ZNF177
ENSG00000272829	19.1233	1.02484	0.1834	0.999999	NA
ENSG00000256121	8.00337	-1.73039	0.183664	0.999999	NA
ENSG00000266094	7.61435	1.43184	0.183716	0.999999	RASSF5
ENSG00000252316	16.7199	1.17425	0.183806	0.999999	RNY4
ENSG00000180228	317.52	-0.310814	0.183852	0.999999	PRKRA
ENSG00000214517	644.663	0.325253	0.183909	0.999999	PPME1
ENSG00000177679	83.0647	0.530165	0.183936	0.999999	SRRM3
ENSG00000103316	38.935	-0.897101	0.183961	0.999999	CRYM
ENSG00000231721	10.6082	-1.58426	0.184008	0.999999	LINC-PINT
ENSG00000173402	528.292	0.316411	0.184012	0.999999	DAG1
ENSG00000178974	57.2074	0.526277	0.18414	0.999999	FBXO34
ENSG00000257065	43.5811	-0.990235	0.184374	0.999999	NA
ENSG00000141198	117.371	-0.467296	0.184683	0.999999	TOM1L1
ENSG00000115756	123.811	0.498414	0.184711	0.999999	HPCAL1
ENSG00000167600	389.235	0.584733	0.184856	0.999999	CYP2S1
ENSG00000153574	286.129	-0.258602	0.18487	0.999999	RPIA
ENSG00000255031	19.3112	0.959045	0.184925	0.999999	NA
ENSG00000162426	7.46957	-1.81349	0.184937	0.999999	SLC45A1
ENSG00000157578	6.05624	-1.78428	0.185045	0.999999	LCA5L
ENSG00000149418	99.3904	0.95637	0.185078	0.999999	ST14
ENSG00000197905	129.361	0.488869	0.185565	0.999999	TEAD4
ENSG00000240770	8.30478	-1.747	0.185579	0.999999	C21orf91-OT1
ENSG00000167680	43.5425	0.847233	0.185825	0.999999	SEMA6B
ENSG00000267680	60.9603	-0.593646	0.185838	0.999999	ZNF224
ENSG00000110318	58.8342	-0.67579	0.185923	0.999999	CEP126
ENSG00000110104	252.12	0.420741	0.186007	0.999999	CCDC86
ENSG00000227992	9.49833	1.5214	0.186015	0.999999	NA
ENSG00000237412	29.0239	0.850069	0.186072	0.999999	PRSS56
ENSG00000179761	45.6245	-0.852872	0.186087	0.999999	PIPOX
ENSG00000184221	36.5553	1.83673	0.186211	0.999999	OLIG1
ENSG00000142867	77.0419	-0.494826	0.186321	0.999999	BCL10
ENSG00000100147	20.3505	0.838753	0.186323	0.999999	CCDC134
ENSG00000110987	556.868	0.311311	0.186333	0.999999	BCL7A
ENSG00000213888	89.9522	0.658771	0.186376	0.999999	NA
ENSG00000198185	72.282	-0.463337	0.186424	0.999999	ZNF334
ENSG00000170439	5.16506	2.66635	0.186847	0.999999	METTL7B
ENSG00000168675	35.2454	0.977198	0.186893	0.999999	LDLRAD4
ENSG00000105339	17.3938	0.98791	0.186912	0.999999	DENND3
ENSG00000174516	49.8451	0.695315	0.187407	0.999999	PELI3
ENSG00000006025	27.5419	-0.860667	0.187431	0.999999	OSBPL7
ENSG00000069974	44.2446	0.661452	0.187502	0.999999	RAB27A
ENSG00000138642	4.5998	-1.81958	0.187568	0.999999	HERC6
ENSG00000188818	22.8139	-0.929702	0.187598	0.999999	ZDHHC11
ENSG00000135063	31.9034	1.28672	0.18762	0.999999	FAM189A2
ENSG00000250786	77.9145	-0.486829	0.187783	0.999999	SNHG18
ENSG00000213886	8.07235	1.23347	0.187878	0.999999	UBD
ENSG00000185379	130.647	0.432372	0.188033	0.999999	RAD51D
ENSG00000283563	7.24548	1.19751	0.18808	0.999999	ZCWPW2
ENSG00000137269	81.3409	-0.553271	0.188305	0.999999	LRRC1
ENSG00000229180	134.907	0.439059	0.188312	0.999999	GS1-124K5.11
ENSG00000179241	400.877	-0.383778	0.188366	0.999999	LDLRAD3
ENSG00000218891	196.78	0.450229	0.188411	0.999999	ZNF579
ENSG00000162542	21.6104	1.49888	0.188414	0.999999	TMCO4
ENSG00000069399	26.6582	-0.957967	0.188507	0.999999	BCL3
ENSG00000182685	49.0023	-0.686318	0.188759	0.999999	BRICD5
ENSG00000207001	13.2988	1.32249	0.189002	0.999999	SNORD116-2
ENSG00000277959	20.3462	1.00481	0.189002	0.999999	NA
ENSG00000167641	42.5583	-0.923387	0.189012	0.999999	PPP1R14A
ENSG00000261499	18.55	-0.83586	0.189166	0.999999	NA
ENSG00000149115	338.067	0.351199	0.189187	0.999999	TNKS1BP1
ENSG00000068724	91.696	0.550521	0.1893	0.999999	TTC7A
ENSG00000275202	30.3372	-0.8367	0.18938	0.999999	NA
ENSG00000267640	21.4779	-0.930071	0.189507	0.999999	NA
ENSG00000135547	88.5003	-0.580266	0.189651	0.999999	HEY2
ENSG00000101463	21.2644	1.11752	0.189844	0.999999	SYNDIG1
ENSG00000262001	47.6571	0.702321	0.189924	0.999999	NA
ENSG00000181315	58.8251	0.830597	0.190268	0.999999	ZNF322
ENSG00000152208	122.604	0.477228	0.190331	0.999999	GRID2
ENSG00000196110	8.31031	-1.42366	0.190453	0.999999	ZNF699
ENSG00000112651	156.077	-0.459446	0.190555	0.999999	MRPL2
ENSG00000100139	159.137	0.452456	0.190556	0.999999	MICALL1
ENSG00000275400	20.309	-0.805376	0.190632	0.999999	NA
ENSG00000175471	32.8543	1.03066	0.190752	0.999999	MCTP1
ENSG00000227533	32.5962	-0.739018	0.190825	0.999999	SLC2A1-AS1
ENSG00000097021	651.548	0.315942	0.190873	0.999999	ACOT7
ENSG00000250371	5.35229	-1.54008	0.190944	0.999999	NA
ENSG00000101347	121.535	0.525756	0.190951	0.999999	SAMHD1
ENSG00000242697	19.9284	0.973646	0.191155	0.999999	NA
ENSG00000071282	177.105	-0.449298	0.191157	0.999999	LMCD1
ENSG00000215915	12.1099	-1.28329	0.19118	0.999999	ATAD3C
ENSG00000243335	204.458	0.365351	0.191259	0.999999	KCTD7
ENSG00000189144	53.2391	0.778282	0.191299	0.999999	ZNF573
ENSG00000072121	85.785	0.395106	0.191334	0.999999	ZFYVE26
ENSG00000178700	51.5889	-0.581287	0.191405	0.999999	DHFR2
ENSG00000198478	158.568	0.543497	0.191579	0.999999	SH3BGRL2
ENSG00000138311	5.07658	2.24733	0.191754	0.999999	ZNF365
ENSG00000138375	128.125	0.339395	0.191891	0.999999	SMARCAL1
ENSG00000111450	226.832	0.373627	0.192084	0.999999	STX2
ENSG00000158773	8.35764	-1.48169	0.192111	0.999999	USF1
ENSG00000137817	86.8765	0.476132	0.192134	0.999999	PARP6
ENSG00000137947	87.8395	-0.513337	0.19234	0.999999	GTF2B
ENSG00000111641	246.969	0.318202	0.192406	0.999999	NOP2
ENSG00000163412	39.5763	0.635654	0.192492	0.999999	EIF4E3
ENSG00000160180	7.02104	1.91197	0.192565	0.999999	TFF3
ENSG00000104205	37.1929	-0.899816	0.192632	0.999999	SGK3
ENSG00000235919	31.526	0.687937	0.192686	0.999999	ASH1L-AS1
ENSG00000147041	8.99673	1.11551	0.192738	0.999999	SYTL5
ENSG00000205791	12.2223	0.896558	0.192768	0.999999	LOH12CR2
ENSG00000171408	4.00231	1.88731	0.192791	0.999999	PDE7B
ENSG00000257002	13.3574	1.6517	0.19282	0.999999	NA
ENSG00000283809	109.588	-1.32384	0.192847	0.999999	NA
ENSG00000228782	17.6593	0.950146	0.193078	0.999999	NA
ENSG00000242852	29.2006	-0.939315	0.193221	0.999999	ZNF709
ENSG00000049656	1175.4	0.337943	0.193396	0.999999	CLPTM1L
ENSG00000154678	30.1578	1.00715	0.193416	0.999999	PDE1C
ENSG00000145782	633.02	-0.406185	0.193501	0.999999	ATG12
ENSG00000148677	2229.33	0.785908	0.193661	0.999999	ANKRD1
ENSG00000175416	459.264	0.316242	0.193676	0.999999	CLTB
ENSG00000119888	774.764	-0.358295	0.19374	0.999999	EPCAM
ENSG00000277007	8.04313	-1.27671	0.193754	0.999999	NA
ENSG00000159251	721.184	0.480028	0.193766	0.999999	ACTC1
ENSG00000284693	5.42345	1.85507	0.193857	0.999999	LINC02606
ENSG00000204538	6.45436	2.38545	0.193925	0.999999	PSORS1C2
ENSG00000130477	100.947	0.818352	0.193935	0.999999	UNC13A
ENSG00000164104	2262.64	-0.342937	0.194007	0.999999	HMGB2
ENSG00000125817	593.827	0.356805	0.19406	0.999999	CENPB
ENSG00000107742	17.945	1.09916	0.194236	0.999999	SPOCK2
ENSG00000236609	137.347	0.415548	0.194238	0.999999	ZNF853
ENSG00000123130	152.525	0.362158	0.194276	0.999999	ACOT9
ENSG00000271917	19.4453	-1.09639	0.194314	0.999999	NA
ENSG00000182901	9.8742	2.15812	0.194411	0.999999	RGS7
ENSG00000136783	98.1984	-0.457647	0.194447	0.999999	NIPSNAP3A
ENSG00000196172	49.1808	-0.759709	0.194459	0.999999	ZNF681
ENSG00000197380	61.5664	-0.535318	0.194482	0.999999	DACT3
ENSG00000180801	44.0407	1.10557	0.194659	0.999999	ARSJ
ENSG00000198931	842.401	0.356509	0.194675	0.999999	APRT
ENSG00000189120	10.1665	-1.67785	0.194928	0.999999	SP6
ENSG00000130733	218.666	0.422317	0.194929	0.999999	YIPF2
ENSG00000099917	335.297	0.454136	0.194976	0.999999	MED15
ENSG00000135318	14.8633	1.36134	0.195015	0.999999	NT5E
ENSG00000283877	45.8381	-1.62829	0.195088	0.999999	NA
ENSG00000180628	101.91	-0.41699	0.195141	0.999999	PCGF5
ENSG00000258500	50.6063	0.579972	0.195267	0.999999	NA
ENSG00000150401	45.9271	-0.572054	0.195284	0.999999	DCUN1D2
ENSG00000285314	9.18121	-1.29731	0.19535	0.999999	NA
ENSG00000169218	27.6236	0.945023	0.195403	0.999999	RSPO1
ENSG00000125864	42.9071	0.617396	0.19556	0.999999	BFSP1
ENSG00000158023	18.1884	-0.974376	0.195779	0.999999	WDR66
ENSG00000209482	5.41788	-2.0994	0.196218	0.999999	SNORD83A
ENSG00000276380	39.8686	-0.780544	0.196326	0.999999	UBE2NL
ENSG00000170634	41.7024	0.563858	0.196344	0.999999	ACYP2
ENSG00000254470	74.9553	-0.535293	0.196372	0.999999	AP5B1
ENSG00000224864	22.8648	-0.735325	0.196401	0.999999	NA
ENSG00000076984	380.252	0.400469	0.196406	0.999999	MAP2K7
ENSG00000151148	234.869	0.338319	0.196442	0.999999	UBE3B
ENSG00000243686	14.3881	-1.15864	0.19647	0.999999	NA
ENSG00000196588	48.5654	0.550344	0.196508	0.999999	MRTFA
ENSG00000160072	82.1886	0.474675	0.196543	0.999999	ATAD3B
ENSG00000246560	22.3766	-0.749605	0.196553	0.999999	UBE2D3-AS1
ENSG00000132718	58.3984	-0.706588	0.196599	0.999999	SYT11
ENSG00000169306	5.84307	1.96303	0.196777	0.999999	IL1RAPL1
ENSG00000105829	110.558	-0.555046	0.196821	0.999999	BET1
ENSG00000158850	313.145	0.34493	0.196881	0.999999	B4GALT3
ENSG00000141452	131.854	0.563085	0.196955	0.999999	RMC1
ENSG00000229820	13.2588	1.23402	0.197225	0.999999	NA
ENSG00000084234	4016.23	0.232022	0.197398	0.999999	APLP2
ENSG00000175093	95.5135	0.575371	0.1974	0.999999	SPSB4
ENSG00000215089	20.9881	0.950786	0.197568	0.999999	NA
ENSG00000272356	7.54136	-1.36788	0.197728	0.999999	NA
ENSG00000095932	59.2608	-0.864157	0.197789	0.999999	SMIM24
ENSG00000140694	361.553	0.379041	0.197864	0.999999	PARN
ENSG00000174840	113.654	0.522163	0.197868	0.999999	PDE12
ENSG00000254485	7.22811	1.3339	0.197918	0.999999	NA
ENSG00000143382	6.82556	2.09822	0.198153	0.999999	ADAMTSL4
ENSG00000253516	6.06835	-1.72566	0.198304	0.999999	NA
ENSG00000272744	7.6444	-1.53687	0.198452	0.999999	NA
ENSG00000111981	6.58996	1.57292	0.198689	0.999999	ULBP1
ENSG00000237945	74.0635	0.624185	0.198753	0.999999	LINC00649
ENSG00000160712	12.3558	1.28687	0.198865	0.999999	IL6R
ENSG00000187672	124.252	-0.531581	0.199041	0.999999	ERC2
ENSG00000242110	54.3125	0.476277	0.19908	0.999999	AMACR
ENSG00000135631	172.33	0.495745	0.199201	0.999999	RAB11FIP5
ENSG00000184060	7.99758	1.67032	0.199334	0.999999	ADAP2
ENSG00000198954	193.99	0.41813	0.199393	0.999999	KIFBP
ENSG00000185261	18.5043	1.11043	0.199429	0.999999	KIAA0825
ENSG00000205517	31.9876	-1.11735	0.199496	0.999999	RGL3
ENSG00000117335	284.183	-0.496979	0.19957	0.999999	CD46
ENSG00000182858	120.205	-0.397059	0.199632	0.999999	ALG12
ENSG00000243414	8.29135	1.26399	0.199637	0.999999	TICAM2
ENSG00000280339	5.50779	-1.5793	0.199872	0.999999	NA
ENSG00000228446	10.3028	1.18244	0.199906	0.999999	NA
ENSG00000111361	207.62	-0.387755	0.19995	0.999999	EIF2B1
ENSG00000150054	26.0837	-0.829529	0.200063	0.999999	MPP7
ENSG00000118513	32.406	-0.848027	0.200101	0.999999	MYB
ENSG00000043143	104.285	-0.64296	0.200415	0.999999	JADE2
ENSG00000149089	49.9642	0.641112	0.20069	0.999999	APIP
ENSG00000213906	70.3658	0.499767	0.200913	0.999999	LTB4R2
ENSG00000182362	33.6229	-0.642904	0.200954	0.999999	YBEY
ENSG00000140009	5.91361	-1.6762	0.201073	0.999999	ESR2
ENSG00000167491	780.087	0.259584	0.201086	0.999999	GATAD2A
ENSG00000284610	4.71616	-1.57415	0.201198	0.999999	NA
ENSG00000104490	352.503	-0.30187	0.201299	0.999999	NCALD
ENSG00000092929	21.8949	1.05918	0.201396	0.999999	UNC13D
ENSG00000185946	185.764	-0.496867	0.201598	0.999999	RNPC3
ENSG00000203724	5.93345	1.71954	0.201642	0.999999	C1orf53
ENSG00000184205	106.927	0.506189	0.201876	0.999999	TSPYL2
ENSG00000132801	58.7635	-0.505004	0.201898	0.999999	ZSWIM3
ENSG00000177614	108.93	0.533556	0.201909	0.999999	PGBD5
ENSG00000101665	62.5439	-0.484391	0.202056	0.999999	SMAD7
ENSG00000135686	361.945	0.36482	0.202139	0.999999	KLHL36
ENSG00000069482	160.558	0.703772	0.202305	0.999999	GAL
ENSG00000140718	267.83	0.316632	0.20234	0.999999	FTO
ENSG00000132122	94.9843	0.522111	0.202416	0.999999	SPATA6
ENSG00000181392	86.2795	-0.740827	0.202427	0.999999	SYNE4
ENSG00000111605	715.756	-0.250939	0.202571	0.999999	CPSF6
ENSG00000105058	1386.31	0.330402	0.202601	0.999999	FAM32A
ENSG00000133275	1350.1	0.30722	0.202735	0.999999	CSNK1G2
ENSG00000245498	10.8454	1.08233	0.203525	0.999999	LOC100507283
ENSG00000167987	212.553	0.38585	0.203541	0.999999	VPS37C
ENSG00000274840	7.21133	1.49524	0.203602	0.999999	NA
ENSG00000188825	7.60876	-1.33873	0.204109	0.999999	LINC00910
ENSG00000172331	114.358	-0.516476	0.204204	0.999999	BPGM
ENSG00000114757	8.47156	1.79588	0.204207	0.999999	PEX5L
ENSG00000128408	9.51282	-1.30106	0.20442	0.999999	RIBC2
ENSG00000132793	30.7293	0.775232	0.204513	0.999999	LPIN3
ENSG00000221994	7.61076	-1.323	0.204516	0.999999	ZNF630
ENSG00000226928	15.1265	1.39724	0.205064	0.999999	NA
ENSG00000196659	26.6165	-0.739771	0.205226	0.999999	TTC30B
ENSG00000109339	242.612	-0.519176	0.205408	0.999999	MAPK10
ENSG00000102383	29.1288	0.701406	0.205625	0.999999	ZDHHC15
ENSG00000145741	1665.95	-0.254769	0.205662	0.999999	BTF3
ENSG00000162441	203.596	0.398975	0.205779	0.999999	LZIC
ENSG00000114784	561.882	-0.374659	0.206049	0.999999	EIF1B
ENSG00000111276	279.046	-0.354521	0.206287	0.999999	CDKN1B
ENSG00000274349	10.1292	-1.27243	0.206379	0.999999	ZNF658
ENSG00000140675	9.4014	2.27045	0.206604	0.999999	SLC5A2
ENSG00000125912	269.887	0.300266	0.206655	0.999999	NCLN
ENSG00000273253	22.2911	-0.826812	0.206988	0.999999	NA
ENSG00000124788	59.5495	-0.780142	0.207032	0.999999	ATXN1
ENSG00000080644	8.63246	1.29296	0.207061	0.999999	CHRNA3
ENSG00000169641	771.925	0.409388	0.207263	0.999999	LUZP1
ENSG00000240729	23.6696	-0.814368	0.207324	0.999999	NA
ENSG00000141577	147.703	0.464621	0.207407	0.999999	CEP131
ENSG00000212916	9.58163	-1.26735	0.207416	0.999999	MAP10
ENSG00000103966	180.75	-0.34918	0.207599	0.999999	EHD4
ENSG00000140511	198.357	-0.461853	0.207767	0.999999	HAPLN3
ENSG00000141655	22.3968	-1.91786	0.207846	0.999999	TNFRSF11A
ENSG00000265491	623.086	0.236276	0.207902	0.999999	RNF115
ENSG00000175287	81.1834	0.679562	0.207943	0.999999	PHYHD1
ENSG00000237298	117.469	-0.540823	0.208042	0.999999	TTN-AS1
ENSG00000068308	544.62	0.263588	0.208077	0.999999	OTUD5
ENSG00000177839	23.5227	-0.796504	0.208088	0.999999	PCDHB9
ENSG00000196422	157.229	0.445727	0.208196	0.999999	PPP1R26
ENSG00000280852	68.4471	-0.672726	0.208258	0.999999	LOC653653
ENSG00000164818	699.05	0.363971	0.208649	0.999999	DNAAF5
ENSG00000279865	6.48506	-1.39851	0.20895	0.999999	NA
ENSG00000035862	635.941	0.410732	0.209095	0.999999	TIMP2
ENSG00000022840	671.057	0.323849	0.2093	0.999999	RNF10
ENSG00000072134	517.424	0.302593	0.20931	0.999999	EPN2
ENSG00000262660	21.8955	0.934655	0.209456	0.999999	NA
ENSG00000213047	34.8136	-0.708773	0.209624	0.999999	DENND1B
ENSG00000178343	17.0676	-1.15659	0.20966	0.999999	SHISA3
ENSG00000103005	509.017	0.359841	0.209738	0.999999	USB1
ENSG00000123143	72.396	-0.511919	0.209748	0.999999	PKN1
ENSG00000123191	36.9866	0.707797	0.209763	0.999999	ATP7B
ENSG00000082512	75.9622	-0.508384	0.209795	0.999999	TRAF5
ENSG00000116285	157.727	-0.363518	0.209926	0.999999	ERRFI1
ENSG00000042286	18.0426	1.06309	0.20995	0.999999	AIFM2
ENSG00000249751	7.49658	1.74841	0.210032	0.999999	ECSCR
ENSG00000154319	30.778	0.897942	0.210073	0.999999	FAM167A
ENSG00000237517	26.2652	0.805814	0.210164	0.999999	NA
ENSG00000155313	218.451	-0.562692	0.210378	0.999999	USP25
ENSG00000168754	7.71132	1.46315	0.210517	0.999999	FAM178B
ENSG00000275560	11.7572	1.18384	0.2106	0.999999	NA
ENSG00000170271	28.9172	-0.918901	0.210606	0.999999	FAXDC2
ENSG00000236094	109.937	0.814287	0.210648	0.999999	LINC00545
ENSG00000163596	67.7598	-0.556131	0.210799	0.999999	ICA1L
ENSG00000273637	461.631	0.296105	0.210814	0.999999	NA
ENSG00000231609	7.91533	1.88489	0.210893	0.999999	LOC100132215
ENSG00000138185	16.4398	0.987827	0.210968	0.999999	ENTPD1
ENSG00000132740	93.0713	-0.590858	0.211063	0.999999	IGHMBP2
ENSG00000135930	1229.29	0.272815	0.21112	0.999999	EIF4E2
ENSG00000237037	9.25414	-1.36065	0.211221	0.999999	NDUFA6-DT
ENSG00000138166	89.0944	0.636612	0.211284	0.999999	DUSP5
ENSG00000274487	37.905	-0.6822	0.21146	0.999999	NPEPPSP1
ENSG00000274615	37.905	-0.6822	0.21146	0.999999	NA
ENSG00000164403	48.4486	0.784182	0.211478	0.999999	SHROOM1
ENSG00000164695	14.3436	-1.48908	0.211598	0.999999	CHMP4C
ENSG00000222489	132.839	0.487081	0.211653	0.999999	SNORA79B
ENSG00000260914	111.439	0.436029	0.211756	0.999999	NA
ENSG00000278909	16.2676	0.860869	0.211783	0.999999	NA
ENSG00000273466	10.4027	-1.23585	0.211871	0.999999	NA
ENSG00000278535	100.882	0.617035	0.212002	0.999999	DHRS11
ENSG00000141349	523.266	0.271995	0.212118	0.999999	G6PC3
ENSG00000198467	717.967	0.298067	0.212123	0.999999	TPM2
ENSG00000269044	67.7558	0.57277	0.212363	0.999999	NA
ENSG00000119446	125.087	-0.550557	0.212377	0.999999	RBM18
ENSG00000276791	19.8804	0.899026	0.21253	0.999999	NA
ENSG00000162520	8.5942	1.27446	0.212584	0.999999	SYNC
ENSG00000144061	39.6283	-0.615833	0.212722	0.999999	NPHP1
ENSG00000260469	24.0806	-0.964755	0.212727	0.999999	NA
ENSG00000251022	168.905	-0.501342	0.21273	0.999999	THAP9-AS1
ENSG00000171861	111.576	-0.413231	0.212895	0.999999	MRM3
ENSG00000179981	58.5255	0.60591	0.21292	0.999999	TSHZ1
ENSG00000258967	15.8041	0.846227	0.213096	0.999999	NA
ENSG00000188042	2884.26	0.380894	0.213175	0.999999	ARL4C
ENSG00000173465	186.771	-0.436044	0.213294	0.999999	ZNRD2
ENSG00000081386	64.3403	-0.660234	0.213403	0.999999	ZNF510
ENSG00000270194	6.9611	1.35587	0.213476	0.999999	LOC152048
ENSG00000176354	6.9611	1.35587	0.213476	0.999999	NA
ENSG00000008710	105.099	0.537673	0.213477	0.999999	PKD1
ENSG00000241002	7.34458	1.71535	0.213479	0.999999	NA
ENSG00000036448	7.39527	-1.38659	0.213585	0.999999	MYOM2
ENSG00000151726	16.2694	-0.911861	0.213705	0.999999	ACSL1
ENSG00000261754	11.1345	1.19293	0.213711	0.999999	NA
ENSG00000164199	291.206	-0.442985	0.21379	0.999999	ADGRV1
ENSG00000204282	6.26331	1.39024	0.213881	0.999999	TNRC6C-AS1
ENSG00000181085	10.2895	-1.10356	0.213947	0.999999	MAPK15
ENSG00000169660	69.9154	-0.624077	0.214186	0.999999	HEXD
ENSG00000022556	322.077	0.324356	0.214252	0.999999	NLRP2
ENSG00000223547	84.2652	-0.398649	0.214292	0.999999	ZNF844
ENSG00000171824	431.74	-0.260703	0.214356	0.999999	EXOSC10
ENSG00000232533	144.4	0.395246	0.214637	0.999999	NA
ENSG00000005882	119.733	0.385697	0.214772	0.999999	PDK2
ENSG00000163481	16.7111	-1.17188	0.214784	0.999999	RNF25
ENSG00000172889	45.5032	0.617481	0.214908	0.999999	EGFL7
ENSG00000258593	5.06251	2.39551	0.214926	0.999999	NA
ENSG00000258056	21.1753	-0.807243	0.215101	0.999999	LOC105369779
ENSG00000131620	17.1373	1.75589	0.215416	0.999999	ANO1
ENSG00000113657	3569.37	0.329094	0.215447	0.999999	DPYSL3
ENSG00000083814	26.8113	0.843125	0.21556	0.999999	ZNF671
ENSG00000189308	77.4479	-0.63205	0.215613	0.999999	LIN54
ENSG00000104047	242.694	-0.444817	0.2157	0.999999	DTWD1
ENSG00000197847	10.0471	1.783	0.215752	0.999999	SLC22A20P
ENSG00000004660	22.3991	-0.829332	0.215979	0.999999	CAMKK1
ENSG00000255073	305.266	0.474568	0.216039	0.999999	NA
ENSG00000260686	6.72242	-1.71614	0.216068	0.999999	NA
ENSG00000072518	435.465	0.357095	0.216266	0.999999	MARK2
ENSG00000233547	6.3582	-1.14246	0.216412	0.999999	NA
ENSG00000059769	102.497	-0.493445	0.216547	0.999999	DNAJC25
ENSG00000206417	44.2702	0.542491	0.216635	0.999999	NA
ENSG00000143850	26.2676	1.0851	0.21669	0.999999	PLEKHA6
ENSG00000037280	33.0197	-0.770051	0.216852	0.999999	FLT4
ENSG00000074935	53.4911	-0.554163	0.216871	0.999999	TUBE1
ENSG00000166619	296.317	-0.393826	0.217016	0.999999	BLCAP
ENSG00000204444	44.4074	-0.783866	0.217173	0.999999	APOM
ENSG00000152944	138.65	0.420982	0.217203	0.999999	MED21
ENSG00000054118	1639.15	0.349998	0.217636	0.999999	THRAP3
ENSG00000112333	5.62607	2.23094	0.217667	0.999999	NR2E1
ENSG00000197472	133.482	-0.413755	0.217694	0.999999	ZNF695
ENSG00000280374	12.2188	-1.02706	0.217808	0.999999	NA
ENSG00000185736	14.0096	-1.29765	0.217852	0.999999	ADARB2
ENSG00000203705	49.8106	-0.526221	0.218113	0.999999	TATDN3
ENSG00000260345	120.05	0.538295	0.218139	0.999999	NA
ENSG00000277639	20.1728	0.954612	0.218219	0.999999	LOC105371267
ENSG00000143158	201.487	-0.405647	0.218223	0.999999	MPC2
ENSG00000169118	294.311	0.47276	0.218267	0.999999	CSNK1G1
ENSG00000122432	22.9827	-0.726178	0.218321	0.999999	SPATA1
ENSG00000154832	644.981	0.303374	0.218374	0.999999	CXXC1
ENSG00000145700	6.75326	-1.58128	0.218456	0.999999	ANKRD31
ENSG00000204422	481.248	0.355865	0.218519	0.999999	NA
ENSG00000139278	76.0142	1.0624	0.218572	0.999999	GLIPR1
ENSG00000125850	25.8825	-1.32472	0.21888	0.999999	OVOL2
ENSG00000169019	51.6418	-0.623835	0.219124	0.999999	COMMD8
ENSG00000255062	21.5193	0.860081	0.219226	0.999999	NA
ENSG00000013573	188.898	-0.388119	0.219281	0.999999	DDX11
ENSG00000259959	60.1081	-0.748317	0.219328	0.999999	NA
ENSG00000165115	59.0392	-0.68106	0.219431	0.999999	KIF27
ENSG00000086200	145.266	-0.639623	0.219545	0.999999	IPO11
ENSG00000149591	4095.32	0.486697	0.21978	0.999999	TAGLN
ENSG00000167110	936.847	0.336402	0.219822	0.999999	GOLGA2
ENSG00000161956	65.1625	-0.443194	0.219976	0.999999	SENP3
ENSG00000173548	154.198	0.367632	0.220086	0.999999	SNX33
ENSG00000273382	26.4272	-0.618842	0.220132	0.999999	NA
ENSG00000197989	156.234	0.433917	0.220366	0.999999	SNHG12
ENSG00000101204	10.7124	1.1352	0.220447	0.999999	CHRNA4
ENSG00000182871	785.74	0.272464	0.220517	0.999999	COL18A1
ENSG00000105865	111.779	-0.379873	0.220525	0.999999	DUS4L
ENSG00000215424	60.9645	0.535945	0.220534	0.999999	MCM3AP-AS1
ENSG00000204427	481.952	0.355936	0.220605	0.999999	ABHD16A
ENSG00000159479	176.562	-0.393198	0.220681	0.999999	MED8
ENSG00000226498	9.92708	-1.15829	0.220762	0.999999	NA
ENSG00000186439	49.0491	0.937296	0.220813	0.999999	TRDN
ENSG00000186998	52.9361	-0.571772	0.22087	0.999999	EMID1
ENSG00000117069	66.6911	-0.513003	0.220965	0.999999	ST6GALNAC5
ENSG00000175354	298.35	-0.344937	0.221137	0.999999	PTPN2
ENSG00000256632	45.9368	0.653889	0.221245	0.999999	NA
ENSG00000228106	49.9036	0.700235	0.221335	0.999999	NA
ENSG00000145687	347.51	-0.323362	0.221486	0.999999	SSBP2
ENSG00000117154	63.8311	-0.928381	0.221601	0.999999	IGSF21
ENSG00000123453	38.5572	0.739131	0.221691	0.999999	SARDH
ENSG00000115194	55.5561	0.726292	0.22177	0.999999	SLC30A3
ENSG00000160221	566.032	0.369109	0.222018	0.999999	GATD3A
ENSG00000128000	51.857	-0.64652	0.222147	0.999999	ZNF780B
ENSG00000106069	28.5452	-0.794931	0.222245	0.999999	CHN2
ENSG00000198286	30.8497	-1.25975	0.222364	0.999999	CARD11
ENSG00000173890	74.2245	-0.645311	0.222384	0.999999	GPR160
ENSG00000174099	192.225	0.536384	0.222419	0.999999	MSRB3
ENSG00000121060	146.426	0.432852	0.222613	0.999999	TRIM25
ENSG00000103653	170.496	0.39152	0.222658	0.999999	CSK
ENSG00000162444	8.91598	1.58787	0.222681	0.999999	RBP7
ENSG00000081138	29.4515	-0.793738	0.222814	0.999999	CDH7
ENSG00000260000	6.73409	-1.54507	0.222836	0.999999	NA
ENSG00000159409	35.884	-0.811731	0.223026	0.999999	CELF3
ENSG00000161048	66.0095	-0.55086	0.223036	0.999999	NAPEPLD
ENSG00000278107	6.61199	1.25027	0.223056	0.999999	NA
ENSG00000163249	284.207	0.373717	0.2231	0.999999	CCNYL1
ENSG00000134717	711.28	-0.414489	0.223105	0.999999	BTF3L4
ENSG00000279355	39.6718	0.596968	0.223217	0.999999	AGPAT4-IT1
ENSG00000072133	77.7404	-0.843755	0.22334	0.999999	RPS6KA6
ENSG00000054219	7.50708	-2.10867	0.223377	0.999999	LY75
ENSG00000146063	143.797	0.368421	0.223654	0.999999	TRIM41
ENSG00000255432	35.715	0.791768	0.223709	0.999999	NA
ENSG00000086544	63.2127	0.503165	0.223752	0.999999	ITPKC
ENSG00000259053	22.1814	0.846138	0.223782	0.999999	NA
ENSG00000005187	16.2817	-1.2734	0.223824	0.999999	ACSM3
ENSG00000102974	727.649	0.239431	0.223865	0.999999	CTCF
ENSG00000229425	5.34883	1.93364	0.223939	0.999999	LOC101927745
ENSG00000092094	183.291	-0.438845	0.22416	0.999999	OSGEP
ENSG00000133019	91.1298	0.670327	0.224464	0.999999	CHRM3
ENSG00000228955	21.4565	-0.779172	0.224501	0.999999	NA
ENSG00000168528	343.878	0.312438	0.224627	0.999999	SERINC2
ENSG00000225173	26.1673	0.846887	0.224818	0.999999	NA
ENSG00000110619	969.175	0.29557	0.224987	0.999999	CARS1
ENSG00000167699	530.603	-0.272652	0.225008	0.999999	GLOD4
ENSG00000261611	75.7026	-0.63826	0.225054	0.999999	NA
ENSG00000027847	205.588	-0.3508	0.22506	0.999999	B4GALT7
ENSG00000243709	98.3347	-0.831658	0.225181	0.999999	LEFTY1
ENSG00000143228	649.396	-0.391228	0.225273	0.999999	NUF2
ENSG00000113645	165.224	0.44308	0.225299	0.999999	WWC1
ENSG00000214013	50.8439	-0.52703	0.225355	0.999999	GANC
ENSG00000135929	25.5721	0.994412	0.225361	0.999999	CYP27A1
ENSG00000177932	38.345	0.791868	0.225682	0.999999	ZNF354C
ENSG00000114378	6.40535	-1.67332	0.225729	0.999999	HYAL1
ENSG00000136122	151.801	-0.447506	0.22578	0.999999	BORA
ENSG00000105171	180.455	-0.380399	0.22578	0.999999	POP4
ENSG00000260924	45.0907	0.595702	0.22581	0.999999	NA
ENSG00000116883	25.147	0.920967	0.225821	0.999999	NA
ENSG00000080493	7.19342	1.58296	0.225896	0.999999	SLC4A4
ENSG00000157110	1343.9	0.433566	0.22591	0.999999	RBPMS
ENSG00000075336	163.985	-0.410074	0.225958	0.999999	TIMM21
ENSG00000128973	186.485	0.320091	0.226005	0.999999	CLN6
ENSG00000243477	70.5771	-0.489321	0.226423	0.999999	NAA80
ENSG00000230734	10.8253	-0.939687	0.226435	0.999999	NA
ENSG00000181788	165.418	0.361788	0.226508	0.999999	SIAH2
ENSG00000173928	48.3284	-0.490363	0.226542	0.999999	SWSAP1
ENSG00000162373	92.0923	0.481382	0.226562	0.999999	BEND5
ENSG00000221916	14.2468	0.941837	0.226777	0.999999	C19orf73
ENSG00000138434	131.213	-0.550632	0.226898	0.999999	ITPRID2
ENSG00000198799	103.882	0.569419	0.226919	0.999999	LRIG2
ENSG00000239697	16.52	-1.19145	0.227238	0.999999	TNFSF12
ENSG00000108370	107.172	0.479193	0.227249	0.999999	RGS9
ENSG00000264107	8.13288	-1.2648	0.227301	0.999999	NA
ENSG00000155542	32.1514	0.715856	0.227313	0.999999	SETD9
ENSG00000155097	90.7099	-0.620392	0.227357	0.999999	ATP6V1C1
ENSG00000143507	5.76643	1.50071	0.227369	0.999999	DUSP10
ENSG00000105676	231.575	-0.377764	0.227446	0.999999	ARMC6
ENSG00000086062	370.913	0.302036	0.227575	0.999999	B4GALT1
ENSG00000160714	606.973	0.231421	0.227666	0.999999	UBE2Q1
ENSG00000178773	6.95728	1.37495	0.22768	0.999999	CPNE7
ENSG00000248863	14.7344	-1.25797	0.227708	0.999999	NA
ENSG00000170464	212.073	-0.379819	0.227936	0.999999	DNAJC18
ENSG00000182195	276.352	0.380182	0.228043	0.999999	LDOC1
ENSG00000013392	29.9739	-0.78277	0.228148	0.999999	RWDD2A
ENSG00000109079	325.63	0.301755	0.228218	0.999999	TNFAIP1
ENSG00000136002	32.9517	0.965629	0.228379	0.999999	ARHGEF4
ENSG00000058404	8.23021	1.29975	0.228431	0.999999	CAMK2B
ENSG00000139323	153.699	-0.422637	0.228449	0.999999	POC1B
ENSG00000239218	77.6635	0.592341	0.228468	0.999999	NA
ENSG00000106125	20.1522	0.818938	0.228469	0.999999	MINDY4
ENSG00000140416	6675.29	0.446187	0.22862	0.999999	TPM1
ENSG00000256525	105.106	-0.360382	0.22871	0.999999	POLG2
ENSG00000237575	16.8308	-1.12105	0.228727	0.999999	PYY2
ENSG00000112425	32.1144	0.729837	0.228825	0.999999	EPM2A
ENSG00000257122	33.7031	0.624562	0.228841	0.999999	NA
ENSG00000141873	146.23	0.442771	0.22908	0.999999	SLC39A3
ENSG00000261997	9.51964	-1.20074	0.229147	0.999999	NA
ENSG00000186162	38.9854	0.635186	0.229321	0.999999	CIDECP1
ENSG00000199200	7.31614	-1.28825	0.229459	0.999999	NA
ENSG00000044090	165.464	0.417375	0.229503	0.999999	CUL7
ENSG00000126351	209.314	-0.371103	0.229617	0.999999	THRA
ENSG00000161021	422.971	0.359762	0.229706	0.999999	MAML1
ENSG00000259820	35.7101	-0.709286	0.229727	0.999999	NA
ENSG00000154479	25.0032	-0.690265	0.230056	0.999999	CCDC173
ENSG00000164465	89.6053	0.460442	0.230159	0.999999	DCBLD1
ENSG00000170959	22.8569	-0.859936	0.230277	0.999999	DCDC1
ENSG00000110921	142.089	0.464647	0.230439	0.999999	MVK
ENSG00000203805	8.1304	1.62143	0.230519	0.999999	PLPP4
ENSG00000031003	86.6237	0.576582	0.230642	0.999999	FAM13B
ENSG00000273131	10.3311	-1.04284	0.230742	0.999999	NA
ENSG00000047849	1196.35	0.280242	0.230797	0.999999	MAP4
ENSG00000037749	39.1493	-0.877186	0.230869	0.999999	MFAP3
ENSG00000184363	11.837	1.62476	0.231027	0.999999	PKP3
ENSG00000167840	115.342	0.447128	0.231088	0.999999	ZNF232
ENSG00000279088	109.388	0.355135	0.231198	0.999999	NA
ENSG00000162461	6.96016	1.22561	0.231245	0.999999	SLC25A34
ENSG00000184281	183.245	0.415161	0.231258	0.999999	TSSC4
ENSG00000226419	277.937	0.361553	0.231273	0.999999	SLC16A1-AS1
ENSG00000116213	186.804	-0.516262	0.231311	0.999999	WRAP73
ENSG00000116133	3769.18	0.306575	0.231342	0.999999	DHCR24
ENSG00000167770	1429.75	0.278027	0.231602	0.999999	OTUB1
ENSG00000110756	133.345	-0.393568	0.231629	0.999999	HPS5
ENSG00000152642	46.8479	-0.825169	0.231642	0.999999	GPD1L
ENSG00000169964	147.643	-0.509727	0.231839	0.999999	TMEM42
ENSG00000169026	11.3823	1.64571	0.231979	0.999999	SLC49A3
ENSG00000229891	61.2339	-0.845089	0.231992	0.999999	LINC01315
ENSG00000198732	656.211	-0.606981	0.232117	0.999999	SMOC1
ENSG00000160179	27.5952	1.21867	0.232184	0.999999	ABCG1
ENSG00000011007	299.151	0.375734	0.232313	0.999999	ELOA
ENSG00000251660	21.9452	0.871767	0.232435	0.999999	NA
ENSG00000162734	1308.31	0.331188	0.232441	0.999999	PEA15
[truncated: 15,001 more rows]

## Sheet: ciRS-7 KD
GeneID	baseMean	log2FoldChange	pvalue	padj	gene_name
ENSG00000239922	68.0147	-2.93936	8.19816e-05	0.999985	NA
ENSG00000202172	8.28116	-5.93339	0.000158039	0.999985	NA
ENSG00000281508	89.1962	-1.62288	0.000205236	0.999985	NA
ENSG00000142959	14.7664	-5.3927	0.000344991	0.999985	BEST4
ENSG00000104213	11.6856	5.19691	0.000444961	0.999985	PDGFRL
ENSG00000237058	10.1862	-5.21607	0.000799281	0.999985	NA
ENSG00000187994	33.5653	-3.20166	0.000816998	0.999985	RINL
ENSG00000145945	20.5652	-3.60737	0.000915225	0.999985	FAM50B
ENSG00000166473	13.309	-5.34057	0.00101689	0.999985	PKD1L2
ENSG00000271643	8.66963	-3.61432	0.0010735	0.999985	NA
ENSG00000115107	46.0783	-2.50978	0.00108002	0.999985	STEAP3
ENSG00000183770	15.7038	4.59162	0.00131099	0.999985	FOXL2
ENSG00000171219	13.4661	-3.3437	0.00139451	0.999985	CDC42BPG
ENSG00000106733	8.85264	3.59892	0.00157122	0.999985	NMRK1
ENSG00000008853	175.729	0.938578	0.0016085	0.999985	RHOBTB2
ENSG00000166922	140.88	-1.58307	0.00190265	0.999985	SCG5
ENSG00000201592	19.4552	2.82327	0.00191359	0.999985	NA
ENSG00000157992	176.112	-1.72911	0.00196003	0.999985	KRTCAP3
ENSG00000173805	10.7018	3.39134	0.00204786	0.999985	HAP1
ENSG00000184979	26.4434	-2.55021	0.00223618	0.999985	USP18
ENSG00000123405	6.64509	4.661	0.00225609	0.999985	NFE2
ENSG00000134996	25.6323	1.98221	0.0024352	0.999985	OSTF1
ENSG00000105963	15.6579	2.65265	0.00263959	0.999985	ADAP1
ENSG00000274292	8.85941	-3.74564	0.0028598	0.999985	NA
ENSG00000169282	9.24524	5.05153	0.00291686	0.999985	KCNAB1
ENSG00000213213	9.93468	-3.99527	0.00312114	0.999985	CCDC183
ENSG00000115271	144.498	-0.954274	0.00320458	0.999985	GCA
ENSG00000284610	4.71616	-4.66723	0.00329325	0.999985	NA
ENSG00000154080	23.635	-3.45094	0.00332632	0.999985	CHST9
ENSG00000227811	9.36289	-3.25495	0.00338717	0.999985	INKA2-AS1
ENSG00000160973	153.031	1.52632	0.00339472	0.999985	FOXH1
ENSG00000118194	7.64759	-4.72208	0.00345317	0.999985	TNNT2
ENSG00000133477	92.612	1.30068	0.00350356	0.999985	FAM83F
ENSG00000267787	8.53163	3.41763	0.00355083	0.999985	NA
ENSG00000250251	26.7814	-1.88179	0.0036445	0.999985	NA
ENSG00000125864	42.9071	1.36095	0.00389445	0.999985	BFSP1
ENSG00000174669	154.371	-1.16294	0.00407987	0.999985	SLC29A2
ENSG00000105880	32.859	2.74088	0.0042146	0.999985	DLX5
ENSG00000184221	36.5553	3.74333	0.00447643	0.999985	OLIG1
ENSG00000165861	146.192	0.807178	0.00449788	0.999985	ZFYVE1
ENSG00000157303	20.0615	-3.03933	0.00460806	0.999985	SUSD3
ENSG00000173890	74.2245	-1.81034	0.00474206	0.999985	GPR160
ENSG00000185610	6.52174	4.64383	0.00485385	0.999985	DBX2
ENSG00000255663	28.2627	-1.87774	0.00496418	0.999985	NA
ENSG00000141198	117.371	-1.00526	0.00503622	0.999985	TOM1L1
ENSG00000236824	35.2277	-2.13496	0.00531132	0.999985	BCYRN1
ENSG00000172183	15.615	-2.29635	0.00531194	0.999985	ISG20
ENSG00000276509	7.22519	3.11493	0.00535936	0.999985	NA
ENSG00000023902	1136.81	0.557439	0.00553817	0.999985	PLEKHO1
ENSG00000119698	53.5088	-1.34284	0.00560545	0.999985	PPP4R4
ENSG00000206633	18.8933	-2.21306	0.00582002	0.999985	SNORA80B
ENSG00000119147	7.13781	-4.70788	0.00615887	0.999985	ECRG4
ENSG00000198113	20.9241	2.03072	0.00621756	0.999985	TOR4A
ENSG00000183486	10.5459	-4.15577	0.0062259	0.999985	MX2
ENSG00000053108	10.4063	4.00848	0.00665643	0.999985	FSTL4
ENSG00000177106	105.851	-1.46378	0.00671699	0.999985	EPS8L2
ENSG00000185065	5.68889	-4.81668	0.00696705	0.999985	NA
ENSG00000145861	13.8286	2.7197	0.00714475	0.999985	C1QTNF2
ENSG00000131771	24.7083	3.72828	0.0072949	0.999985	PPP1R1B
ENSG00000244045	149.854	0.850226	0.00750422	0.999985	TMEM199
ENSG00000126500	18.528	1.92012	0.0075149	0.999985	FLRT1
ENSG00000207392	8.05445	-4.74743	0.00775808	0.999985	SNORA20
ENSG00000198870	4.84416	3.6589	0.00781303	0.999985	STKLD1
ENSG00000233585	213.174	0.719372	0.00789699	0.999985	NA
ENSG00000104901	22.8485	1.68182	0.00813914	0.999985	DKKL1
ENSG00000076826	89.3217	-1.41003	0.00821855	0.999985	CAMSAP3
ENSG00000256232	7.802	-4.24314	0.0082275	0.999985	LINC02387
ENSG00000103490	164.852	1.32809	0.00839432	0.999985	PYCARD
ENSG00000160691	1513.17	0.518497	0.00840457	0.999985	SHC1
ENSG00000160190	69.1484	-1.65989	0.00847354	0.999985	SLC37A1
ENSG00000237863	10.6947	-2.88104	0.00851897	0.999985	NA
ENSG00000176697	24.1329	-2.73002	0.00864562	0.999985	BDNF
ENSG00000138642	4.5998	-4.33929	0.00869869	0.999985	HERC6
ENSG00000140538	78.3569	-1.13374	0.00874488	0.999985	NTRK3
ENSG00000279443	10.5007	2.80225	0.00887167	0.999985	NA
ENSG00000163624	261.751	-1.12499	0.00902212	0.999985	CDS1
ENSG00000197956	4.86564	4.45807	0.0090913	0.999985	S100A6
ENSG00000158258	90.3422	1.60474	0.00913091	0.999985	CLSTN2
ENSG00000154040	19.2583	-1.68969	0.00916659	0.999985	CABYR
ENSG00000157890	6.40692	4.41116	0.00920947	0.999985	MEGF11
ENSG00000198417	49.097	2.32536	0.00940566	0.999985	MT1F
ENSG00000197375	24.4618	-1.76301	0.00979556	0.999985	SLC22A5
ENSG00000182362	33.6229	-1.3383	0.00989249	0.999985	YBEY
ENSG00000105289	33.0356	-3.86045	0.00989599	0.999985	TJP3
ENSG00000130226	91.0187	-1.59145	0.0101862	0.999985	DPP6
ENSG00000186654	31.2349	1.41221	0.0102246	0.999985	PRR5
ENSG00000120162	307.214	-0.720276	0.0103184	0.999985	MOB3B
ENSG00000145358	32.0097	-1.77488	0.0107342	0.999985	DDIT4L
ENSG00000135063	31.9034	2.43213	0.0107593	0.999985	FAM189A2
ENSG00000125637	10.8685	-2.95632	0.0107719	0.999985	PSD4
ENSG00000259084	5.13316	-4.81502	0.0109539	0.999985	NA
ENSG00000247596	144.387	0.775381	0.0111243	0.999985	TWF2
ENSG00000138669	6.6019	-4.11487	0.0111963	0.999985	PRKG2
ENSG00000236810	35.7304	1.30872	0.011401	0.999985	ELOA-AS1
ENSG00000215217	10.1765	-2.83188	0.0114443	0.999985	C5orf49
ENSG00000213231	5.29146	-4.85432	0.0114612	0.999985	TCL1B
ENSG00000258500	50.6063	1.12129	0.0117595	0.999985	NA
ENSG00000078295	256.129	-1.6724	0.0118052	0.999985	ADCY2
ENSG00000260548	11.9913	-3.91549	0.0118138	0.999985	IRS4
ENSG00000185052	11.9963	3.5712	0.0119013	0.999985	SLC24A3
ENSG00000173928	48.3284	-1.05488	0.0119578	0.999985	SWSAP1
ENSG00000135248	30.1633	3.17012	0.0121406	0.999985	FAM71F1
ENSG00000237978	14.1836	-2.77598	0.0122328	0.999985	NA
ENSG00000178233	127.574	1.03362	0.0122395	0.999985	TMEM151B
ENSG00000261150	66.4947	-1.90594	0.0126066	0.999985	EPPK1
ENSG00000262049	28.5905	-1.30585	0.0127094	0.999985	NA
ENSG00000130055	84.69	-1.34366	0.012808	0.999985	GDPD2
ENSG00000183454	20.2831	-2.11747	0.0129911	0.999985	GRIN2A
ENSG00000118473	23.4771	2.1424	0.0132014	0.999985	SGIP1
ENSG00000198865	8.85527	2.54975	0.0133045	0.999985	CCDC152
ENSG00000135480	15.1651	3.61331	0.0135693	0.999985	KRT7
ENSG00000277200	29.5046	2.5187	0.0138345	0.999985	NA
ENSG00000259343	7.17984	3.53252	0.013838	0.999985	NA
ENSG00000070404	19.303	1.74308	0.014392	0.999985	FSTL3
ENSG00000010278	352.555	-1.13395	0.0145672	0.999985	CD9
ENSG00000266680	7.84812	2.94967	0.0150026	0.999985	NA
ENSG00000164885	125.847	0.650567	0.0150199	0.999985	CDK5
ENSG00000140280	4.87768	-4.1364	0.0152613	0.999985	LYSMD2
ENSG00000158055	4.94376	-4.64906	0.0153096	0.999985	GRHL3
ENSG00000113327	5.62339	3.78559	0.0155019	0.999985	GABRG2
ENSG00000137843	16.5806	3.51913	0.015604	0.999985	PAK6
ENSG00000167711	16.218	-3.87056	0.0157019	0.999985	SERPINF2
ENSG00000196284	157.257	-0.65663	0.0159051	0.999985	SUPT3H
ENSG00000134508	147.777	0.933605	0.0160853	0.999985	CABLES1
ENSG00000149575	13.041	1.79727	0.0161126	0.999985	SCN2B
ENSG00000172548	6.28144	-3.72579	0.0164248	0.999985	NIPAL4
ENSG00000253636	29.9676	-2.4285	0.0164328	0.999985	NA
ENSG00000236668	26.2607	-2.43276	0.0164797	0.999985	LOC100505588
ENSG00000101665	62.5439	-0.948187	0.0165494	0.999985	SMAD7
ENSG00000272476	10.2516	-2.64385	0.0167526	0.999985	NA
ENSG00000140564	256.296	-0.81838	0.0169039	0.999985	FURIN
ENSG00000245060	11.6797	-2.21636	0.0170803	0.999985	LINC00847
ENSG00000118242	53.9019	1.20461	0.0171854	0.999985	MREG
ENSG00000123685	9.56666	-2.79908	0.0172867	0.999985	BATF3
ENSG00000176402	16.6271	2.66729	0.0172929	0.999985	GJC3
ENSG00000256989	17.7135	2.16092	0.0175132	0.999985	NA
ENSG00000136449	6.765	4.04867	0.0175166	0.999985	MYCBPAP
ENSG00000263528	48.686	1.32204	0.0176125	0.999985	IKBKE
ENSG00000160712	12.3558	2.32487	0.0178163	0.999985	IL6R
ENSG00000060688	176.166	0.670096	0.0182421	0.999985	SNRNP40
ENSG00000172031	5.71131	-3.17943	0.0183766	0.999985	EPHX4
ENSG00000104267	23.0746	-1.36829	0.018965	0.999985	CA2
ENSG00000269307	20.6777	-1.72286	0.0190489	0.999985	NA
ENSG00000103196	12.4744	2.72996	0.0191113	0.999985	CRISPLD2
ENSG00000115648	18.1845	2.88578	0.0191936	0.999985	MLPH
ENSG00000213402	257.936	0.676352	0.0192944	0.999985	PTPRCAP
ENSG00000125651	467.942	0.494066	0.0192958	0.999985	GTF2F1
ENSG00000085563	6.214	4.18071	0.0193848	0.999985	ABCB1
ENSG00000258498	16.7818	-3.32663	0.0194302	0.999985	DIO3OS
ENSG00000272661	15.6656	-2.08176	0.0194959	0.999985	NA
ENSG00000275263	9.1196	2.19433	0.0195099	0.999985	NA
ENSG00000182022	53.5743	-1.03735	0.0196703	0.999985	CHST15
ENSG00000100056	131.088	0.773336	0.0197106	0.999985	ESS2
ENSG00000175985	4.75385	-4.46794	0.0202047	0.999985	PLEKHD1
ENSG00000059378	15.905	-2.74045	0.0204955	0.999985	PARP12
ENSG00000285082	5.1794	3.43212	0.0207014	0.999985	NA
ENSG00000178235	25.493	2.11398	0.0207282	0.999985	SLITRK1
ENSG00000184922	18.9025	-2.21588	0.0208869	0.999985	FMNL1
ENSG00000156959	61.748	1.84023	0.0209382	0.999985	LHFPL4
ENSG00000116525	66.6868	1.00208	0.0210563	0.999985	TRIM62
ENSG00000230337	7.17842	-2.94339	0.0215384	0.999985	EXOSC10-AS1
ENSG00000268520	9.57936	-2.26455	0.0216152	0.999985	NA
ENSG00000155961	63.4944	-0.984538	0.0216158	0.999985	RAB39B
ENSG00000169570	12.8273	-2.31642	0.0219198	0.999985	DTWD2
ENSG00000278840	12.4971	-2.68477	0.0219385	0.999985	NA
ENSG00000237289	58.1422	1.57427	0.0222836	0.999985	CKMT1B
ENSG00000182379	8.06804	2.2158	0.0223499	0.999985	NXPH4
ENSG00000186479	7.24588	3.93507	0.022371	0.999985	RGS7BP
ENSG00000073150	15.0802	-2.34908	0.022852	0.999985	PANX2
ENSG00000125650	41.5926	0.903293	0.022857	0.999985	PSPN
ENSG00000222414	7.78619	-2.99331	0.0229937	0.999985	NA
ENSG00000121454	11.6875	-2.75001	0.0230634	0.999985	LHX4
ENSG00000188242	65.022	0.979382	0.0232729	0.999985	PP7080
ENSG00000066230	65.022	0.979382	0.0232729	0.999985	SLC9A3
ENSG00000172339	37.2913	1.06621	0.0234041	0.999985	ALG14
ENSG00000162971	79.9107	-0.91837	0.023503	0.999985	TYW5
ENSG00000163820	55.2607	-0.912844	0.0235581	0.999985	FYCO1
ENSG00000224557	55.487	-1.68091	0.0237099	0.999985	HLA-DPB2
ENSG00000133027	119.793	0.665619	0.0237476	0.999985	PEMT
ENSG00000235106	247.022	-0.692767	0.0238182	0.999985	BRD3OS
ENSG00000150455	15.6271	1.73959	0.0239348	0.999985	TIRAP
ENSG00000108312	1037.47	0.581529	0.0239373	0.999985	UBTF
ENSG00000268836	24.2095	1.46038	0.0242216	0.999985	NA
ENSG00000150054	26.0837	-1.50315	0.024876	0.999985	MPP7
ENSG00000255794	176.07	-1.24334	0.0249149	0.999985	RMST
ENSG00000268496	12.1334	-2.38086	0.0249946	0.999985	NA
ENSG00000198010	7.42888	-3.94921	0.0253763	0.999985	DLGAP2
ENSG00000111879	132.905	-0.962572	0.0255061	0.999985	FAM184A
ENSG00000169515	263.969	0.576404	0.0256196	0.999985	CCDC8
ENSG00000261241	16.1634	-2.69826	0.0259198	0.999985	LOC112267895
ENSG00000135845	166.32	0.609684	0.0260592	0.999985	PIGC
ENSG00000228436	5.71533	3.34367	0.0261818	0.999985	LOC105378663
ENSG00000174428	9.84724	2.3468	0.0263332	0.999985	GTF2IRD2B
ENSG00000161036	18.1266	-1.62318	0.02672	0.999985	LRWD1
ENSG00000272092	5.97563	2.72026	0.0267236	0.999985	NA
ENSG00000196189	31.8394	-1.41552	0.0268267	0.999985	SEMA4A
ENSG00000136147	42.3456	-1.05393	0.0271819	0.999985	PHF11
ENSG00000231747	33.0478	1.09114	0.0272026	0.999985	NA
ENSG00000188883	24.2325	-3.00736	0.0272716	0.999985	KLRG2
ENSG00000226253	5.73604	-3.17859	0.0273072	0.999985	NA
ENSG00000284755	67.0223	-0.972881	0.027822	0.999985	NA
ENSG00000144339	17.1261	-2.03057	0.0280566	0.999985	TMEFF2
ENSG00000090097	3264.43	0.602787	0.0280675	0.999985	PCBP4
ENSG00000236154	24.4556	-1.6687	0.0281258	0.999985	NA
ENSG00000169306	5.84307	3.25022	0.0282555	0.999985	IL1RAPL1
ENSG00000214485	7.81614	-2.31921	0.028327	0.999985	NA
ENSG00000125851	27.8826	1.75009	0.0283835	0.999985	PCSK2
ENSG00000141642	56.4821	0.993598	0.0287726	0.999985	ELAC1
ENSG00000197852	66.927	-0.971347	0.0289803	0.999985	INKA2
ENSG00000082512	75.9622	-0.891692	0.0291591	0.999985	TRAF5
ENSG00000174132	35.6757	0.956247	0.0292426	0.999985	FAM174A
ENSG00000278987	29.3456	-1.29834	0.0293297	0.999985	NA
ENSG00000235169	32.1141	-1.48722	0.0298292	0.999985	SMIM1
ENSG00000127084	4.8715	-3.37621	0.0298866	0.999985	FGD3
ENSG00000183145	60.9398	-1.58253	0.0304012	0.999985	RIPPLY3
ENSG00000115317	143.556	0.69321	0.0305189	0.999985	HTRA2
ENSG00000168297	58.0911	-0.793623	0.0305748	0.999985	PXK
ENSG00000138650	20.5245	1.70005	0.030742	0.999985	PCDH10
ENSG00000152953	17.7941	-2.11731	0.0309531	0.999985	STK32B
ENSG00000128335	21.4326	-1.45774	0.0309692	0.999985	APOL2
ENSG00000167037	38.8239	-1.43262	0.031216	0.999985	SGSM1
ENSG00000198208	20.3066	-1.84179	0.0312272	0.999985	RPS6KL1
ENSG00000172296	8.7012	-3.23991	0.0313976	0.999985	SPTLC3
ENSG00000137225	6.337	3.63973	0.0316586	0.999985	CAPN11
ENSG00000233330	4.96868	3.73741	0.0317121	0.999985	NA
ENSG00000128683	9.6559	-1.82185	0.0322199	0.999985	GAD1
ENSG00000270008	9.08275	-2.46246	0.0322971	0.999985	NA
ENSG00000136026	3219.4	0.358207	0.0323323	0.999985	CKAP4
ENSG00000152439	69.1917	0.78287	0.0324628	0.999985	ZNF773
ENSG00000279901	19.3261	1.36963	0.0325861	0.999985	NA
ENSG00000178104	72.1554	-0.86197	0.0325874	0.999985	PDE4DIP
ENSG00000186648	6.48167	-2.51197	0.0326323	0.999985	CARMIL3
ENSG00000250318	6.35937	-1.77192	0.0329728	0.999985	NA
ENSG00000135052	481.195	-0.470968	0.0330493	0.999985	GOLM1
ENSG00000178568	39.144	-1.45781	0.0331806	0.999985	ERBB4
ENSG00000009830	368.504	0.529387	0.0334678	0.999985	POMT2
ENSG00000253716	85.6743	-0.881287	0.0334841	0.999985	MINCR
ENSG00000203805	8.1304	2.77566	0.0341697	0.999985	PLPP4
ENSG00000260092	5.2182	-3.01245	0.0343686	0.999985	NA
ENSG00000279039	7.15637	-3.24922	0.0344321	0.999985	NA
ENSG00000201998	17.9993	-2.07315	0.0345154	0.999985	SNORA23
ENSG00000165591	19.2707	-1.98839	0.034967	0.999985	FAAH2
ENSG00000159228	190.046	-0.85483	0.035234	0.999985	CBR1
ENSG00000102743	29.796	-1.20695	0.0352935	0.999985	SLC25A15
ENSG00000196776	227.327	-0.773959	0.0353685	0.999985	CD47
ENSG00000124507	23.3926	-1.9322	0.0355799	0.999985	PACSIN1
ENSG00000081138	29.4515	-1.38139	0.0356874	0.999985	CDH7
ENSG00000164627	9.11388	2.2451	0.0362292	0.999985	KIF6
ENSG00000272009	20.294	-1.23807	0.0365513	0.999985	LOC102724889
ENSG00000177459	9.17304	-3.33121	0.0367872	0.999985	ERICH5
ENSG00000236924	39.3393	-1.85228	0.036871	0.999985	NA
ENSG00000104853	190.664	0.674194	0.0369096	0.999985	CLPTM1
ENSG00000263343	57.2748	0.740769	0.0370065	0.999985	NA
ENSG00000279289	22.4649	-1.89532	0.0370912	0.999985	NA
ENSG00000105737	27.1795	-1.31164	0.0382708	0.999985	GRIK5
ENSG00000135747	96.4976	-0.804871	0.0383615	0.999985	ZNF670-ZNF695
ENSG00000135702	5.36759	-3.09842	0.0383622	0.999985	CHST5
ENSG00000258656	9.61622	2.04639	0.0384844	0.999985	NA
ENSG00000151117	10.2798	1.91988	0.0385912	0.999985	TMEM86A
ENSG00000155657	45.8591	2.16015	0.0389307	0.999985	TTN
ENSG00000140009	5.91361	-2.95807	0.038951	0.999985	ESR2
ENSG00000121060	146.426	0.731429	0.0390444	0.999985	TRIM25
ENSG00000204950	10.9832	2.21548	0.0391153	0.999985	LRRC10B
ENSG00000158806	9.79414	2.28374	0.0391712	0.999985	NPM2
ENSG00000107281	95.1277	-0.815285	0.039573	0.999985	NPDC1
ENSG00000174292	15.9224	-3.04889	0.0395807	0.999985	TNK1
ENSG00000163449	194.181	0.680713	0.0396431	0.999985	TMEM169
ENSG00000163053	93.205	-1.01576	0.0398364	0.999985	SLC16A14
ENSG00000260018	11.9209	1.88262	0.0401882	0.999985	NA
ENSG00000275379	6.88314	3.98745	0.0402174	0.999985	H3C11
ENSG00000176399	81.7381	-1.27717	0.040805	0.999985	DMRTA1
ENSG00000037897	234.342	0.810364	0.0410335	0.999985	METTL1
ENSG00000115129	211.578	0.671354	0.0412093	0.999985	TP53I3
ENSG00000223797	19.114	-1.36956	0.0412653	0.999985	ENTPD3-AS1
ENSG00000143819	37.8266	1.18205	0.0416052	0.999985	EPHX1
ENSG00000128218	4.66135	-3.79351	0.0417238	0.999985	VPREB3
ENSG00000284879	21.2655	-1.4496	0.0419339	0.999985	NA
ENSG00000232300	7.01059	-2.14597	0.0421199	0.999985	NA
ENSG00000170100	81.1614	0.810864	0.0426553	0.999985	ZNF778
ENSG00000130347	56.1018	-0.913253	0.0430979	0.999985	RTN4IP1
ENSG00000227063	15.4734	1.76667	0.0436893	0.999985	NA
ENSG00000167716	18.3204	1.46423	0.043708	0.999985	WDR81
ENSG00000137101	7.55671	-2.89614	0.0437101	0.999985	CD72
ENSG00000198225	63.4056	0.773205	0.0439829	0.999985	NA
ENSG00000130299	265.859	-0.619314	0.0441268	0.999985	GTPBP3
ENSG00000279348	11.2297	2.1632	0.0443545	0.999985	NA
ENSG00000182968	138.355	-1.07482	0.0446555	0.999985	SOX1
ENSG00000199094	7.93448	-2.8141	0.0446914	0.999985	MIR30C2
ENSG00000176142	151.922	-0.555106	0.0446916	0.999985	TMEM39A
ENSG00000147457	211.92	-0.658001	0.0448727	0.999985	CHMP7
ENSG00000224174	4.79255	-4	0.0451103	0.999985	NA
ENSG00000132434	133.189	0.791271	0.0457262	0.999985	LANCL2
ENSG00000090674	14.3504	-1.52059	0.0460663	0.999985	MCOLN1
ENSG00000106688	25.9772	-1.49448	0.0464505	0.999985	SLC1A1
ENSG00000136110	174.356	1.07195	0.0466155	0.999985	CNMD
ENSG00000065675	51.2145	1.01732	0.047156	0.999985	PRKCQ
ENSG00000117480	16.757	-1.59553	0.047159	0.999985	FAAH
ENSG00000127124	31.3402	1.92619	0.0473412	0.999985	HIVEP3
ENSG00000143632	53.0087	1.44376	0.0474186	0.999985	ACTA1
ENSG00000145681	30.9703	-1.59518	0.0475455	0.999985	HAPLN1
ENSG00000166272	255.99	0.530504	0.0476009	0.999985	WBP1L
ENSG00000156253	76.192	0.809802	0.0476696	0.999985	RWDD2B
ENSG00000250616	13.7152	-1.57015	0.0482104	0.999985	NA
ENSG00000173599	28.6908	1.21769	0.0482626	0.999985	PC
ENSG00000148411	110.184	0.735545	0.0484408	0.999985	NACC2
ENSG00000156966	220.898	-0.865168	0.0485641	0.999985	B3GNT7
ENSG00000008516	73.5215	-0.996701	0.0488815	0.999985	MMP25
ENSG00000198889	9.03111	-3.45448	0.0489704	0.999985	DCAF12L1
ENSG00000172572	25.378	-1.74653	0.0491138	0.999985	PDE3A
ENSG00000203279	25.8232	1.18452	0.0491366	0.999985	NA
ENSG00000129965	44.395	0.831979	0.0491761	0.999985	INS-IGF2
ENSG00000123119	15.8145	3.01438	0.0491933	0.999985	NECAB1
ENSG00000170468	309.925	0.670126	0.0492026	0.999985	RIOX1
ENSG00000227533	32.5962	-1.13297	0.0495418	0.999985	SLC2A1-AS1
ENSG00000133195	115.434	0.805258	0.0497294	0.999985	SLC39A11
ENSG00000018236	7.40068	2.81142	0.0497732	0.999985	CNTN1
ENSG00000187957	70.7131	-1.01729	0.0498128	0.999985	DNER
ENSG00000136560	67.6242	-0.670048	0.050108	0.999985	TANK
ENSG00000012822	36.8944	0.935829	0.050116	0.999985	CALCOCO1
ENSG00000226361	12.2287	2.7267	0.0506392	0.999985	NA
ENSG00000233175	6.51341	-3.23604	0.0508398	0.999985	LOC107985040
ENSG00000220201	10.1125	-2.25074	0.0511245	0.999985	ZGLP1
ENSG00000189410	29.7383	-1.59276	0.0512524	0.999985	SH2D5
ENSG00000267980	14.0101	-2.11432	0.051277	0.999985	NA
ENSG00000141934	340.93	-0.765733	0.0513142	0.999985	PLPP2
ENSG00000109445	221.148	-0.592959	0.0513903	0.999985	ZNF330
ENSG00000170175	75.8362	0.79723	0.0513938	0.999985	CHRNB1
ENSG00000178445	200.438	-0.772934	0.051547	0.999985	GLDC
ENSG00000279502	13.9722	1.46467	0.0515608	0.999985	NA
ENSG00000135334	143.095	0.711428	0.0516118	0.999985	AKIRIN2
ENSG00000140905	38.0312	-0.787411	0.051951	0.999985	GCSH
ENSG00000224109	15.3565	-1.7593	0.052024	0.999985	CENPVL3
ENSG00000255863	46.493	1.03973	0.0523104	0.999985	NA
ENSG00000088833	1038.04	0.373067	0.0525127	0.999985	NSFL1C
ENSG00000197021	15.7527	-1.37878	0.052517	0.999985	CXorf40B
ENSG00000100347	528.359	0.434325	0.0525648	0.999985	SAMM50
ENSG00000042980	5.63048	2.83814	0.0527524	0.999985	ADAM28
ENSG00000207468	32.9704	1.88561	0.0529962	0.999985	SNORA19
ENSG00000086544	63.2127	0.798985	0.0531015	0.999985	ITPKC
ENSG00000226889	6.39871	2.35514	0.0532798	0.999985	NA
ENSG00000260778	10.6011	-1.87576	0.0534152	0.999985	LOC106660606
ENSG00000140876	22.1353	-1.09231	0.0538569	0.999985	NUDT7
ENSG00000185973	7.09734	-2.20622	0.0539463	0.999985	TMLHE
ENSG00000153896	25.4158	-0.911874	0.0540245	0.999985	ZNF599
ENSG00000178752	8.5526	1.69685	0.054059	0.999985	ERFE
ENSG00000269657	10.6574	-1.77363	0.0543185	0.999985	NA
ENSG00000114993	171.115	0.627969	0.0544055	0.999985	RTKN
ENSG00000201913	7.01126	-2.24144	0.0550779	0.999985	NA
ENSG00000148187	123.495	-0.604875	0.0553004	0.999985	MRRF
ENSG00000151023	5.67422	2.39546	0.0553388	0.999985	ENKUR
ENSG00000100473	25.1408	-1.05232	0.0554726	0.999985	COCH
ENSG00000118420	128.395	-0.619193	0.0554749	0.999985	UBE3D
ENSG00000149480	921.48	0.505681	0.0556458	0.999985	MTA2
ENSG00000266037	11.8268	3.27322	0.0557461	0.999985	NA
ENSG00000159784	110.786	0.742904	0.0558484	0.999985	FAM131B
ENSG00000204164	8.8588	1.85927	0.0558896	0.999985	NA
ENSG00000109220	48.8178	-0.940065	0.0559553	0.999985	CHIC2
ENSG00000165879	45.28	0.856181	0.0559782	0.999985	FRAT1
ENSG00000136897	164.204	-0.661601	0.0560149	0.999985	MRPL50
ENSG00000185187	192.64	-0.954848	0.0560213	0.999985	SIGIRR
ENSG00000198715	262.031	-0.556585	0.0561412	0.999985	GLMP
ENSG00000233382	27.939	-1.05585	0.0564419	0.999985	NKAPP1
ENSG00000199874	5.56751	-2.50255	0.0565386	0.999985	NA
ENSG00000204934	16.977	1.59318	0.0568086	0.999985	ATP6V0E2-AS1
ENSG00000133121	52.5898	1.03936	0.0569049	0.999985	STARD13
ENSG00000171953	139.532	0.717552	0.0569063	0.999985	ATPAF2
ENSG00000144893	138.966	-0.87762	0.0570103	0.999985	MED12L
ENSG00000274427	11.2185	1.87441	0.0570455	0.999985	NA
ENSG00000171067	211.793	-0.540577	0.0574571	0.999985	C11orf24
ENSG00000225880	13.7894	-1.43287	0.0575642	0.999985	LINC00115
ENSG00000234779	30.0975	1.7989	0.0576249	0.999985	BNC2-AS1
ENSG00000124466	15.3342	-1.75806	0.0576954	0.999985	LYPD3
ENSG00000146242	255.003	-1.06554	0.0577462	0.999985	TPBG
ENSG00000162997	11.5456	-1.83824	0.0577542	0.999985	PRORSD1P
ENSG00000169692	149.342	0.683394	0.0579706	0.999985	AGPAT2
ENSG00000145536	18.9702	-1.43924	0.0582185	0.999985	ADAMTS16
ENSG00000255468	22.5499	-1.32034	0.0582498	0.999985	LOC102724064
ENSG00000176383	5.84693	2.64545	0.0585191	0.999985	B3GNT4
ENSG00000135299	101.114	-0.705846	0.058765	0.999985	ANKRD6
ENSG00000116771	16.6104	-2.58146	0.0589043	0.999985	AGMAT
ENSG00000196482	19.655	1.43262	0.0589498	0.999985	ESRRG
ENSG00000105607	66.2616	0.974109	0.0590181	0.999985	GCDH
ENSG00000233396	11.2199	-1.88219	0.0592153	0.999985	NA
ENSG00000260537	80.0963	-0.717365	0.0593269	0.999985	NA
ENSG00000103707	153.853	0.551654	0.0595764	0.999985	MTFMT
ENSG00000158716	108.832	-0.815101	0.059584	0.999985	DUSP23
ENSG00000138439	138.502	0.626955	0.0596289	0.999985	FAM117B
ENSG00000225783	650.061	-0.831224	0.0597711	0.999985	MIAT
ENSG00000216490	75.5737	0.928748	0.0599631	0.999985	IFI30
ENSG00000164743	9.32087	2.00695	0.0599997	0.999985	C8orf48
ENSG00000280660	32.1133	-2.75521	0.060049	0.999985	NA
ENSG00000240583	7.56565	1.90057	0.0602343	0.999985	AQP1
ENSG00000253313	24.9431	-2.6001	0.0602769	0.999985	C1orf210
ENSG00000164128	33.2948	-1.48153	0.0603256	0.999985	NPY1R
ENSG00000133124	29.6535	-2.24253	0.0607832	0.999985	IRS4
ENSG00000241489	35.2327	-1.07033	0.0611531	0.999985	NA
ENSG00000164967	155.539	-0.596565	0.0612193	0.999985	RPP25L
ENSG00000100095	11.7845	3.13901	0.0612554	0.999985	SEZ6L
ENSG00000276814	6.42433	2.06751	0.0613207	0.999985	NA
ENSG00000172318	55.5148	1.34985	0.0616338	0.999985	B3GALT1
ENSG00000213261	8.73237	-1.60425	0.0616776	0.999985	NA
ENSG00000163888	120.018	0.837247	0.0619533	0.999985	CAMK2N2
ENSG00000260686	6.72242	-2.67321	0.0620104	0.999985	NA
ENSG00000117013	13.2583	-2.25588	0.0620291	0.999985	KCNQ4
ENSG00000140263	59.1027	0.809271	0.0621014	0.999985	SORD
ENSG00000131408	156.414	0.550523	0.0621428	0.999985	NR1H2
ENSG00000273045	20.4118	1.85541	0.0623319	0.999985	C2orf15
ENSG00000185352	9.9963	-2.36773	0.0623999	0.999985	HS6ST3
ENSG00000173548	154.198	0.558948	0.0624295	0.999985	SNX33
ENSG00000196116	9.46726	-2.22606	0.0624447	0.999985	TDRD7
ENSG00000258539	10.0429	2.34497	0.0626681	0.999985	NA
ENSG00000185238	42.6186	-1.03453	0.0631282	0.999985	PRMT3
ENSG00000261351	18.7275	1.5366	0.0631998	0.999985	NA
ENSG00000119138	8.92007	-2.6213	0.0632092	0.999985	KLF9
ENSG00000123178	74.7642	0.669762	0.0632725	0.999985	SPRYD7
ENSG00000139131	151.029	0.616025	0.0633205	0.999985	YARS2
ENSG00000268516	73.0888	0.794502	0.0635334	0.999985	LOC105372482
ENSG00000250471	54.8561	0.607214	0.0635916	0.999985	NA
ENSG00000221821	108.097	-0.731954	0.0643834	0.999985	C6orf226
ENSG00000138653	6.31054	-3.03682	0.064441	0.999985	NDST4
ENSG00000171970	15.4936	-1.47998	0.0647058	0.999985	ZNF57
ENSG00000169218	27.6236	-1.7721	0.0647638	0.999985	RSPO1
ENSG00000240376	9.58064	-1.3008	0.0649078	0.999985	NA
ENSG00000232671	9.15604	-2.57805	0.0649185	0.999985	ZNF687-AS1
ENSG00000215041	162.341	0.686561	0.0649317	0.999985	NEURL4
ENSG00000279821	16.9619	1.54716	0.0650693	0.999985	NA
ENSG00000179314	452.835	-0.671559	0.0652094	0.999985	WSCD1
ENSG00000139579	361.567	0.484529	0.0653073	0.999985	NABP2
ENSG00000204673	76.3269	-0.697256	0.065615	0.999985	AKT1S1
ENSG00000109046	2210.16	-0.54747	0.0657291	0.999985	WSB1
ENSG00000180818	356.636	0.591152	0.0657601	0.999985	HOXC10
ENSG00000176454	34.3599	-1.04322	0.0657754	0.999985	LPCAT4
ENSG00000131620	17.1373	2.54112	0.0661217	0.999985	ANO1
ENSG00000166402	113.405	-0.671783	0.0663026	0.999985	TUB
ENSG00000169715	8.3808	-2.89823	0.0664487	0.999985	MT1E
ENSG00000170703	16.9652	-1.6037	0.066596	0.999985	TTLL6
ENSG00000196684	48.1993	0.872355	0.0668313	0.999985	HSH2D
ENSG00000166228	314.612	-0.498576	0.0671555	0.999985	PCBD1
ENSG00000249395	68.1946	-0.795564	0.0672178	0.999985	CASC9
ENSG00000200463	12.9076	-1.86408	0.0672536	0.999985	SNORD118
ENSG00000184497	39.7045	0.976777	0.067466	0.999985	TMEM255B
ENSG00000268340	6.41965	-2.98504	0.0675158	0.999985	NA
ENSG00000105171	180.455	-0.578248	0.0677777	0.999985	POP4
ENSG00000064300	77.6912	0.988311	0.0678592	0.999985	NGFR
ENSG00000110104	252.12	0.581626	0.0678704	0.999985	CCDC86
ENSG00000176244	47.9355	-0.873786	0.0679766	0.999985	ACBD7
ENSG00000269469	9.39364	2.29961	0.0681147	0.999985	NA
ENSG00000267291	8.05392	-2.63029	0.0682741	0.999985	LOC105372397
ENSG00000172818	11.3676	2.11334	0.0686946	0.999985	OVOL1
ENSG00000184060	7.99758	2.35504	0.068729	0.999985	ADAP2
ENSG00000185055	4.83176	-3.39264	0.068744	0.999985	EFCAB10
ENSG00000099624	290.785	0.53452	0.0688322	0.999985	ATP5F1D
ENSG00000142910	34.5335	-2.00075	0.0688671	0.999985	TINAGL1
ENSG00000182472	35.2893	-1.14883	0.0689063	0.999985	CAPN12
ENSG00000254536	189.276	-0.466365	0.0690214	0.999985	NA
ENSG00000260949	8.03285	1.84946	0.06923	0.999985	NA
ENSG00000204252	82.6256	-1.32866	0.0697075	0.999985	HLA-DOA
ENSG00000269176	9.23467	1.39979	0.0697887	0.999985	NA
ENSG00000251095	106.648	-1.15129	0.0699373	0.999985	NA
ENSG00000006625	680.857	-0.469222	0.0705781	0.999985	GGCT
ENSG00000070540	130.68	-0.709075	0.0706326	0.999985	WIPI1
ENSG00000224616	6.48419	2.11423	0.0707591	0.999985	NA
ENSG00000243181	8.82273	1.59745	0.0710692	0.999985	NA
ENSG00000139209	11.2033	-2.27188	0.0711217	0.999985	SLC38A4
ENSG00000184719	19.4084	-1.60955	0.0713364	0.999985	RNLS
ENSG00000115216	1473.08	0.443272	0.0714011	0.999985	NRBP1
ENSG00000232829	8.26374	1.9157	0.0715447	0.999985	NA
ENSG00000233608	8.74378	1.79043	0.0715928	0.999985	TWIST2
ENSG00000123612	6.28367	-2.91862	0.0716333	0.999985	ACVR1C
ENSG00000179796	30.1484	1.69128	0.0717529	0.999985	LRRC3B
ENSG00000109610	25.4412	1.43712	0.071778	0.999985	SOD3
ENSG00000283765	73.9499	-0.697077	0.0718655	0.999985	PARL
ENSG00000213029	31.3757	1.0059	0.0718781	0.999985	NA
ENSG00000137135	177.674	0.596971	0.0718861	0.999985	ARHGEF39
ENSG00000143409	41.3613	1.05067	0.0720917	0.999985	MINDY1
ENSG00000168143	6.56319	3.03167	0.0722691	0.999985	FAM83B
ENSG00000257935	54.7577	-2.24664	0.0726128	0.999985	NA
ENSG00000136807	46.2943	0.888086	0.07263	0.999985	CDK9
ENSG00000260469	24.0806	-1.43959	0.0726655	0.999985	NA
ENSG00000125531	29.3263	-1.39933	0.0731157	0.999985	FNDC11
ENSG00000224864	22.8648	-1.04091	0.0732198	0.999985	NA
ENSG00000096080	237.683	0.563088	0.0733729	0.999985	MRPS18A
ENSG00000203497	10.2746	1.83028	0.0734039	0.999985	NA
ENSG00000261431	15.0502	1.50492	0.0735318	0.999985	NA
ENSG00000123892	49.3684	-1.12654	0.0736276	0.999985	RAB38
ENSG00000135678	12.7642	-1.93473	0.0736937	0.999985	CPM
ENSG00000116675	23.3562	-1.71471	0.0738233	0.999985	DNAJC6
ENSG00000166900	216.402	-0.602887	0.0738403	0.999985	STX3
ENSG00000196126	180.823	0.680845	0.0739347	0.999985	HLA-DRB1
ENSG00000105520	36.6283	1.1051	0.0743194	0.999985	PLPPR2
ENSG00000219529	15.4547	-1.51707	0.0745218	0.999985	NA
ENSG00000179152	80.4884	-0.804087	0.0747973	0.999985	TCAIM
ENSG00000111641	246.969	0.43579	0.0751	0.999985	NOP2
ENSG00000264577	4.54105	-3.44458	0.0754444	0.999985	NA
ENSG00000285508	178.299	-0.523246	0.0755345	0.999985	NA
ENSG00000163795	143.382	-0.629992	0.075766	0.999985	ZNF513
ENSG00000101150	828.279	0.451014	0.0757696	0.999985	TPD52L2
ENSG00000178935	36.1277	1.00964	0.0759702	0.999985	ZNF552
ENSG00000003509	153.83	-0.630626	0.0760041	0.999985	NDUFAF7
ENSG00000125388	45.5448	-0.77726	0.076059	0.999985	GRK4
ENSG00000170231	12.8925	-2.67237	0.0761299	0.999985	FABP6
ENSG00000178343	17.0676	-1.70931	0.0766473	0.999985	SHISA3
ENSG00000196542	25.3954	1.90946	0.0773859	0.999985	SPTSSB
ENSG00000165995	12.2551	2.38878	0.0774877	0.999985	CACNB2
ENSG00000103047	42.8815	0.772604	0.0774913	0.999985	TANGO6
ENSG00000112357	48.9954	-0.807714	0.0775092	0.999985	PEX7
ENSG00000072135	92.9938	-0.888633	0.0778585	0.999985	PTPN18
ENSG00000070882	66.0091	-1.1246	0.0779017	0.999985	OSBPL3
ENSG00000186340	46.7284	1.45913	0.0779101	0.999985	THBS2
ENSG00000146374	50.1904	-1.0578	0.0779146	0.999985	RSPO3
ENSG00000176476	70.7429	0.801115	0.078454	0.999985	SGF29
ENSG00000228106	49.9036	1.00437	0.079175	0.999985	NA
ENSG00000267022	15.7741	-1.62827	0.0793253	0.999985	NA
ENSG00000080709	12.8276	1.73383	0.0795197	0.999985	KCNN2
ENSG00000155530	8.06964	-2.2271	0.0795972	0.999985	LRGUK
ENSG00000173020	310.556	0.425539	0.0800041	0.999985	GRK2
ENSG00000251615	23.8497	1.08715	0.0800777	0.999985	NA
ENSG00000019485	39.7874	0.90606	0.080086	0.999985	PRDM11
ENSG00000140092	33.6575	-1.29322	0.0801004	0.999985	FBLN5
ENSG00000105784	7.25324	1.96546	0.0802098	0.999985	RUNDC3B
ENSG00000005059	209.109	-0.522107	0.080453	0.999985	MCUB
ENSG00000115738	1090.34	-0.691606	0.0806248	0.999985	ID2
ENSG00000095637	116.406	0.62741	0.0806592	0.999985	SORBS1
ENSG00000175893	150.95	-0.890666	0.0808018	0.999985	ZDHHC21
ENSG00000146021	88.5237	-0.681384	0.0808499	0.999985	KLHL3
ENSG00000163686	18.0136	1.26273	0.081391	0.999985	ABHD6
ENSG00000265590	200.484	0.515115	0.0813933	0.999985	C21orf59-TCP10L
ENSG00000139044	15.5105	-1.92549	0.0814037	0.999985	B4GALNT3
ENSG00000150551	185.36	-0.773743	0.0814745	0.999985	LYPD1
ENSG00000249459	25.0619	-1.06191	0.0814969	0.999985	ZNF286B
ENSG00000279865	6.48506	-1.99939	0.0815132	0.999985	NA
ENSG00000182218	15.6328	1.48648	0.0815873	0.999985	HHIPL1
ENSG00000005073	30.9101	1.04896	0.0819193	0.999985	HOXA11
ENSG00000179935	7.44561	-1.82658	0.0820002	0.999985	LINC00652
ENSG00000010295	108.251	0.62425	0.082063	0.999985	IFFO1
ENSG00000181826	30.6234	0.885859	0.082272	0.999985	RELL1
ENSG00000186297	49.8903	-1.23884	0.0824527	0.999985	GABRA5
ENSG00000072518	435.465	0.501789	0.0824553	0.999985	MARK2
ENSG00000123095	13.9631	2.39732	0.0825063	0.999985	BHLHE41
ENSG00000111674	611.189	-0.908083	0.0825078	0.999985	ENO2
ENSG00000116096	22.1506	-1.3963	0.0825285	0.999985	SPR
ENSG00000079999	477.223	0.40709	0.0825829	0.999985	KEAP1
ENSG00000048162	415.371	-0.571855	0.082815	0.999985	NOP16
ENSG00000252568	4.69159	-2.39393	0.0831096	0.999985	NA
ENSG00000160325	290.776	0.533498	0.0832635	0.999985	CACFD1
ENSG00000112365	115.864	0.678808	0.0832958	0.999985	ZBTB24
ENSG00000132570	75.7188	-0.595673	0.0833159	0.999985	PCBD2
ENSG00000088451	31.1512	-1.19328	0.0834052	0.999985	TGDS
ENSG00000221051	10.9785	1.80256	0.0834496	0.999985	NA
ENSG00000006025	27.5419	-1.14424	0.0834505	0.999985	OSBPL7
ENSG00000179859	12.3691	-1.54767	0.0839048	0.999985	RNF227
ENSG00000233270	13.3187	1.30189	0.0839793	0.999985	NA
ENSG00000110092	1493	-0.456473	0.0840025	0.999985	CCND1
ENSG00000184232	584.687	0.598244	0.0840074	0.999985	OAF
ENSG00000130985	2394.77	0.402912	0.0840285	0.999985	UBA1
ENSG00000100319	117.329	0.654764	0.0842223	0.999985	ZMAT5
ENSG00000260966	7.86105	-1.80713	0.0847231	0.999985	NA
ENSG00000261115	101.19	-0.872842	0.0847434	0.999985	TMEM178B
ENSG00000242110	54.3125	0.639814	0.0850667	0.999985	AMACR
ENSG00000143158	201.487	-0.571376	0.0851084	0.999985	MPC2
ENSG00000275441	8.2905	-1.83798	0.0851178	0.999985	NA
ENSG00000198744	38.8609	0.977876	0.0851314	0.999985	NA
ENSG00000117266	79.0728	0.764952	0.0851875	0.999985	CDK18
ENSG00000125449	38.3103	0.910259	0.0852576	0.999985	ARMC7
ENSG00000165424	258.767	0.478185	0.0852779	0.999985	ZCCHC24
ENSG00000167257	283.512	0.401887	0.0853292	0.999985	RNF214
ENSG00000185115	148.031	-0.592077	0.0853787	0.999985	NSMCE3
ENSG00000267321	78.7048	0.609377	0.0856372	0.999985	NA
ENSG00000112149	45.1863	0.863135	0.0857359	0.999985	CD83
ENSG00000181481	80.1102	-0.845598	0.0861558	0.999985	RNF135
ENSG00000136371	120.61	0.614876	0.086242	0.999985	MTHFS
ENSG00000126460	8.15916	2.85088	0.0863089	0.999985	PRRG2
ENSG00000124444	137.244	0.599989	0.0863423	0.999985	ZNF576
ENSG00000151093	20.5932	-1.09776	0.0863751	0.999985	OXSM
ENSG00000188505	6.35125	-1.85604	0.0864644	0.999985	NCCRP1
ENSG00000066322	84.5697	0.699794	0.0866746	0.999985	ELOVL1
ENSG00000015285	12.2895	1.66154	0.0870485	0.999985	WAS
ENSG00000139220	10.3934	-1.97687	0.0873066	0.999985	PPFIA2
ENSG00000117385	199.314	-0.457718	0.087333	0.999985	P3H1
ENSG00000008196	810.55	0.516271	0.0874881	0.999985	TFAP2B
ENSG00000165863	21.9468	-2.16442	0.0875034	0.999985	C10orf82
ENSG00000157601	15.3215	1.71914	0.0876634	0.999985	MX1
ENSG00000171236	6.6399	2.99137	0.0879174	0.999985	LRG1
ENSG00000285437	23.1043	0.983221	0.0880445	0.999985	POLR2J3
ENSG00000260869	15.781	-1.46555	0.0880684	0.999985	NA
ENSG00000103316	38.935	1.0511	0.0881669	0.999985	CRYM
ENSG00000105696	50.7275	-1.21095	0.0884221	0.999985	TMEM59L
ENSG00000205220	154.439	0.65929	0.0884347	0.999985	PSMB10
ENSG00000235703	4.39812	-2.26194	0.0884706	0.999985	LINC00894
ENSG00000182511	16.3543	1.67404	0.0886066	0.999985	FES
ENSG00000183091	9.1109	-2.15248	0.0886886	0.999985	NEB
ENSG00000146205	14.7644	1.25701	0.0888932	0.999985	ANO7
ENSG00000159267	72.4073	-0.703278	0.0890329	0.999985	HLCS
ENSG00000165526	217.13	0.515557	0.0894672	0.999985	RPUSD4
ENSG00000152578	85.7178	-1.22266	0.0894999	0.999985	GRIA4
ENSG00000236947	8.65093	-1.69967	0.0895199	0.999985	NA
ENSG00000134595	1077.28	-0.749209	0.0895383	0.999985	SOX3
ENSG00000158710	1078.87	0.593845	0.0896416	0.999985	TAGLN2
ENSG00000068308	544.62	0.355823	0.0896915	0.999985	OTUD5
ENSG00000132932	50.7833	-1.13319	0.0900514	0.999985	ATP8A2
ENSG00000273274	42.8886	-0.84547	0.0903635	0.999985	ZBTB8B
ENSG00000272807	15.1857	-1.57109	0.0903692	0.999985	NA
ENSG00000088682	160.661	0.600463	0.0905453	0.999985	COQ9
ENSG00000237402	6.00243	-3.15075	0.0905914	0.999985	NA
ENSG00000075975	106.217	-0.630884	0.0906743	0.999985	MKRN2
ENSG00000184809	42.9873	1.11349	0.0906841	0.999985	NA
ENSG00000125968	1101.12	-0.848173	0.0909638	0.999985	ID1
ENSG00000124243	303.291	-0.608245	0.0910274	0.999985	BCAS4
ENSG00000181220	132.538	0.763872	0.0912042	0.999985	ZNF746
ENSG00000136828	74.8795	-0.922634	0.0914399	0.999985	RALGPS1
ENSG00000204839	9.51267	-1.99792	0.0914556	0.999985	MROH6
ENSG00000261884	163.729	0.637083	0.091677	0.999985	NA
ENSG00000144736	105.51	0.583342	0.0916773	0.999985	SHQ1
ENSG00000136856	343.892	0.429429	0.0917349	0.999985	SLC2A8
ENSG00000225159	15.9936	1.48279	0.0917811	0.999985	NA
ENSG00000113396	9.17539	2.31191	0.0920111	0.999985	SLC27A6
ENSG00000149929	123.475	0.584184	0.0920464	0.999985	HIRIP3
ENSG00000148942	10.0926	-1.53785	0.0923301	0.999985	SLC5A12
ENSG00000285188	17.7665	-1.31748	0.0923612	0.999985	NA
ENSG00000273398	18.3091	0.978102	0.0924823	0.999985	NA
ENSG00000285238	271.827	0.406835	0.0925749	0.999985	NA
ENSG00000160392	211.698	0.490385	0.092778	0.999985	C19orf47
ENSG00000205593	35.7287	-0.962648	0.0928746	0.999985	DENND6B
ENSG00000169432	32.9926	-1.44306	0.0931061	0.999985	SCN9A
ENSG00000187609	73.2565	-0.927378	0.0931861	0.999985	EXD3
ENSG00000133612	273.956	0.432664	0.0932483	0.999985	AGAP3
ENSG00000167985	231.712	0.503591	0.0932584	0.999985	SDHAF2
ENSG00000132692	10.104	1.39749	0.0933575	0.999985	BCAN
ENSG00000101265	130.216	-0.68495	0.0933603	0.999985	RASSF2
ENSG00000179299	44.9978	-0.909189	0.0937065	0.999985	NSUN7
ENSG00000168096	62.1798	-0.787157	0.093741	0.999985	ANKS3
ENSG00000175602	17.7997	-0.981689	0.0937418	0.999985	CCDC85B
ENSG00000175806	49.9267	0.649568	0.0939496	0.999985	MSRA
ENSG00000228701	7.56971	1.73663	0.0941842	0.999985	TNKS2-AS1
ENSG00000277013	30.5205	1.9224	0.0942975	0.999985	NA
ENSG00000242802	195.472	0.577176	0.0944821	0.999985	AP5Z1
ENSG00000163719	148.469	0.5266	0.0945488	0.999985	MTMR14
ENSG00000198055	226.856	-0.405281	0.0945735	0.999985	GRK6
ENSG00000256576	17.6243	1.78204	0.0948997	0.999985	LINC02361
ENSG00000232093	20.2183	0.999939	0.0950343	0.999985	NA
ENSG00000273004	5.24713	-2.79719	0.0950801	0.999985	NA
ENSG00000169696	130.608	0.563561	0.0951062	0.999985	ASPSCR1
ENSG00000143768	45.3613	-1.24976	0.0954289	0.999985	LEFTY2
ENSG00000187595	7.77941	1.97499	0.0954883	0.999985	ZNF385C
ENSG00000178425	167.618	-0.518006	0.095526	0.999985	NT5DC1
ENSG00000164265	28.7908	-1.81931	0.0955342	0.999985	SCGB3A2
ENSG00000164199	291.206	-0.594977	0.0957439	0.999985	ADGRV1
ENSG00000182795	11.3556	2.57542	0.0959334	0.999985	C1orf116
ENSG00000101204	10.7124	1.53507	0.0959478	0.999985	CHRNA4
ENSG00000197763	70.3331	0.725151	0.0959651	0.999985	TXNRD3
ENSG00000204843	1050.53	0.358712	0.096167	0.999985	DCTN1
ENSG00000007372	478.205	-0.881876	0.0961799	0.999985	PAX6
ENSG00000224687	20.6211	-0.95536	0.0964171	0.999985	RASAL2-AS1
ENSG00000172250	7.72945	2.97639	0.0964554	0.999985	SERHL
ENSG00000165312	26.5763	-1.10145	0.0964967	0.999985	OTUD1
ENSG00000264278	8.73831	1.80935	0.0966184	0.999985	ZNF236-DT
ENSG00000184887	87.9082	0.561509	0.0966832	0.999985	BTBD6
ENSG00000160588	12.1432	2.27738	0.0967345	0.999985	MPZL3
ENSG00000157578	6.05624	-2.34469	0.0969004	0.999985	LCA5L
ENSG00000167785	48.6961	-0.824877	0.0969063	0.999985	ZNF558
ENSG00000181016	8.54219	-2.13697	0.0969443	0.999985	LSMEM1
ENSG00000227992	9.49833	1.90156	0.097025	0.999985	NA
ENSG00000110713	155.478	0.572691	0.097075	0.999985	NUP98
ENSG00000108231	46.4065	-2.45079	0.0973629	0.999985	LGI1
ENSG00000280388	11.2991	1.64354	0.0976097	0.999985	NA
ENSG00000137269	81.3409	-0.706212	0.0977249	0.999985	LRRC1
ENSG00000142494	11.881	-1.62835	0.097896	0.999985	SLC47A1
ENSG00000134317	19.3799	-1.25846	0.097987	0.999985	GRHL1
ENSG00000261499	18.55	-1.07172	0.0982025	0.999985	NA
ENSG00000200502	4.48067	-2.61639	0.0984462	0.999985	NA
ENSG00000100036	44.3585	-0.853915	0.0984903	0.999985	SLC35E4
ENSG00000100065	91.6207	0.582931	0.0986544	0.999985	CARD10
ENSG00000175707	90.8418	1.17477	0.0989045	0.999985	KDF1
ENSG00000267552	7.32459	-1.91377	0.0990222	0.999985	NA
ENSG00000148841	143.535	0.503995	0.0990609	0.999985	ITPRIP
ENSG00000065618	7.15108	2.92112	0.0991348	0.999985	COL17A1
ENSG00000167925	14.6264	1.17126	0.0991621	0.999985	GHDC
ENSG00000180855	24.8542	1.28177	0.0992273	0.999985	ZNF443
ENSG00000163293	21.5988	1.32918	0.0992398	0.999985	NIPAL1
ENSG00000188582	14.5452	-1.26959	0.0993778	0.999985	PAQR9
ENSG00000243964	19.1627	0.902911	0.0994994	0.999985	NA
ENSG00000265148	9.80891	-1.53716	0.0996365	0.999985	TSPOAP1-AS1
ENSG00000121542	48.0698	-0.889449	0.0997626	0.999985	SEC22A
ENSG00000102312	128.39	0.573569	0.099777	0.999985	PORCN
ENSG00000169836	5.59817	2.82184	0.100012	0.999985	TACR3
ENSG00000254602	83.0338	0.627224	0.100064	0.999985	NA
ENSG00000176896	23.1662	0.871791	0.100177	0.999985	TCEANC
ENSG00000182612	30.9913	1.04462	0.100373	0.999985	TSPAN10
ENSG00000203644	29.6411	1.21158	0.100676	0.999985	NA
ENSG00000267169	18.6415	-1.14708	0.100779	0.999985	LOC100507373
ENSG00000106617	31.3714	-0.938275	0.100819	0.999985	PRKAG2
ENSG00000166902	547.851	0.49462	0.100912	0.999985	MRPL16
ENSG00000219274	211.304	0.577357	0.100968	0.999985	NA
ENSG00000254186	19.606	1.08152	0.100992	0.999985	NA
ENSG00000197265	406.107	0.380878	0.101033	0.999985	GTF2E2
ENSG00000246465	17.9814	1.25878	0.101218	0.999985	NA
ENSG00000273366	6.17582	-2.18338	0.101236	0.999985	NA
ENSG00000213983	102.563	-0.693541	0.101328	0.999985	AP1G2
ENSG00000170091	10.8258	-2.02243	0.101366	0.999985	NSG2
ENSG00000130193	165.079	-0.699368	0.101572	0.999985	THEM6
ENSG00000087087	1375.87	0.419652	0.101718	0.999985	SRRT
ENSG00000072786	83.1679	0.631559	0.101748	0.999985	STK10
ENSG00000241472	21.7277	-0.902606	0.101778	0.999985	PTPRG-AS1
ENSG00000280321	6.24314	-2.06325	0.102029	0.999985	NA
ENSG00000163393	8.93345	-1.3717	0.102127	0.999985	SLC22A15
ENSG00000184056	47.9261	-0.770673	0.102266	0.999985	VPS33B
ENSG00000247572	55.7933	0.6214	0.102435	0.999985	CKMT2-AS1
ENSG00000107262	341.011	0.4692	0.102481	0.999985	BAG1
ENSG00000126814	921.026	0.383332	0.10256	0.999985	TRMT5
ENSG00000204920	44.1345	1.09347	0.102574	0.999985	ZNF155
ENSG00000170006	9.01801	-1.78323	0.102602	0.999985	TMEM154
ENSG00000064666	2030.59	0.407827	0.1029	0.999985	CNN2
ENSG00000147465	9.40319	-1.17928	0.102928	0.999985	STAR
ENSG00000203288	7.00795	-2.37513	0.103061	0.999985	TDRKH-AS1
ENSG00000253945	9.61043	-1.87929	0.103187	0.999985	NA
ENSG00000095777	49.3781	0.94809	0.103374	0.999985	MYO3A
ENSG00000153291	19.6049	-1.15112	0.103553	0.999985	SLC25A27
ENSG00000231793	5.02327	2.16033	0.103692	0.999985	NA
ENSG00000100583	11.9962	1.52877	0.103758	0.999985	SAMD15
ENSG00000160716	20.1066	1.1693	0.104001	0.999985	CHRNB2
ENSG00000172733	49.9796	-0.766581	0.104007	0.999985	PURG
ENSG00000157227	297.046	0.424356	0.10421	0.999985	MMP14
ENSG00000250536	160.296	0.490386	0.104346	0.999985	NA
ENSG00000279529	6.30431	1.91365	0.104435	0.999985	NA
ENSG00000272525	10.6256	-1.29243	0.104464	0.999985	NA
ENSG00000260577	47.4794	0.978578	0.104861	0.999985	NA
ENSG00000076351	31.7843	0.902676	0.104884	0.999985	SLC46A1
ENSG00000166311	34.3568	0.899473	0.104902	0.999985	SMPD1
ENSG00000105650	15.3915	-1.39299	0.105187	0.999985	PDE4C
ENSG00000188811	143.257	-0.576706	0.105287	0.999985	NHLRC3
ENSG00000108733	21.0419	-1.1073	0.105323	0.999985	PEX12
ENSG00000196365	211.775	-0.519139	0.105923	0.999985	LONP1
ENSG00000255856	24.6342	-1.1787	0.105928	0.999985	NA
ENSG00000236404	23.3326	-1.38398	0.106002	0.999985	VLDLR-AS1
ENSG00000204681	215.02	-0.462436	0.106104	0.999985	GABBR1
ENSG00000226900	4.60659	2.89451	0.106162	0.999985	NA
ENSG00000105865	111.779	-0.504435	0.106175	0.999985	DUS4L
ENSG00000179832	12.6313	-2.082	0.106242	0.999985	MROH1
ENSG00000196139	10.6063	2.50652	0.10626	0.999985	AKR1C3
ENSG00000141655	22.3968	1.70606	0.106315	0.999985	TNFRSF11A
ENSG00000253596	7.99886	2.18609	0.106368	0.999985	NA
ENSG00000283128	20.3518	-1.39437	0.106492	0.999985	NA
ENSG00000188295	50.0116	0.871909	0.107388	0.999985	ZNF669
ENSG00000070614	931.939	0.363742	0.107607	0.999985	NDST1
ENSG00000111110	66.8137	0.783496	0.107696	0.999985	PPM1H
ENSG00000087299	154.22	-0.592287	0.107895	0.999985	L2HGDH
ENSG00000164841	13.5475	1.60679	0.107968	0.999985	TMEM74
ENSG00000111424	5.86341	-2.21336	0.108051	0.999985	VDR
ENSG00000170549	46.6113	-1.29123	0.108095	0.999985	IRX1
ENSG00000079841	29.9935	-0.976884	0.108162	0.999985	RIMS1
ENSG00000268036	11.3652	-1.28333	0.108324	0.999985	NA
ENSG00000267197	19.0313	1.28549	0.108481	0.999985	NA
ENSG00000261183	51.6602	-1.76651	0.108554	0.999985	SPINT1-AS1
ENSG00000265684	5.90719	1.93288	0.108575	0.999985	NA
ENSG00000250197	10.6161	1.36265	0.10865	0.999985	NA
ENSG00000234800	6.63219	1.93114	0.10866	0.999985	NA
ENSG00000171428	10.7371	1.4977	0.108692	0.999985	NAT1
ENSG00000175470	558.786	0.320288	0.108698	0.999985	PPP2R2D
ENSG00000135441	335.979	0.415648	0.108967	0.999985	BLOC1S1
ENSG00000196748	7.41926	-2.21921	0.109024	0.999985	CLPSL2
ENSG00000150672	57.363	-0.833887	0.109452	0.999985	DLG2
ENSG00000064687	36.5372	1.06214	0.109468	0.999985	ABCA7
ENSG00000197614	42.1984	1.32697	0.109556	0.999985	MFAP5
ENSG00000197681	17.2149	-1.20266	0.109563	0.999985	NA
ENSG00000205090	16.0696	1.23134	0.109682	0.999985	TMEM240
ENSG00000035664	34.7484	1.06708	0.109717	0.999985	DAPK2
ENSG00000100033	116.461	-1.0445	0.109758	0.999985	PRODH
ENSG00000102316	2066.5	0.333941	0.109796	0.999985	MAGED2
ENSG00000214389	7.61857	-1.36264	0.109802	0.999985	NA
ENSG00000285441	203.105	-0.408662	0.109984	0.999985	SOD2
ENSG00000104524	87.7797	0.631101	0.109996	0.999985	PYCR3
ENSG00000168077	137.638	0.499181	0.110092	0.999985	SCARA3
ENSG00000202314	11.8254	1.55081	0.110131	0.999985	SNORD6
ENSG00000164889	112.826	0.469439	0.110242	0.999985	SLC4A2
ENSG00000004660	22.3991	-1.08796	0.110624	0.999985	CAMKK1
ENSG00000170684	67.4094	-1.11082	0.110658	0.999985	ZNF296
ENSG00000115425	58.0517	0.649425	0.110841	0.999985	PECR
ENSG00000196821	722.999	0.341826	0.111023	0.999985	ILRUN
ENSG00000152475	24.0253	-1.08366	0.111233	0.999985	ZNF837
ENSG00000215014	21.6514	0.812378	0.111266	0.999985	NA
ENSG00000117791	23.9042	-0.986403	0.111387	0.999985	2002-03-01
ENSG00000210164	32431.8	0.370921	0.11144	0.999985	NA
ENSG00000183684	593.448	0.387439	0.111491	0.999985	ALYREF
ENSG00000235688	100.162	-0.92105	0.111504	0.999985	NA
ENSG00000081051	11.1148	2.90479	0.111603	0.999985	AFP
ENSG00000173209	127.519	-0.685958	0.111976	0.999985	AHSA2P
ENSG00000272079	9.06004	2.86292	0.112089	0.999985	NA
ENSG00000152092	31.8378	1.07177	0.112095	0.999985	ASTN1
ENSG00000166173	199.29	-0.442762	0.112154	0.999985	LARP6
ENSG00000245694	199.89	-0.480189	0.112537	0.999985	CRNDE
ENSG00000228594	243.379	0.6335	0.11256	0.999985	FNDC10
ENSG00000270069	17.6323	-1.70876	0.112679	0.999985	NA
ENSG00000160050	218.022	0.443982	0.112714	0.999985	CCDC28B
ENSG00000184162	114.467	-0.562364	0.112718	0.999985	NR2C2AP
ENSG00000233547	6.3582	-1.50394	0.112863	0.999985	NA
ENSG00000281103	6.16615	2.47833	0.113005	0.999985	TRG-AS1
ENSG00000157657	1420.42	0.364398	0.11381	0.999985	ZNF618
ENSG00000256546	13.7549	-1.30974	0.113837	0.999985	LOC100506691
ENSG00000124659	168.771	0.518792	0.113905	0.999985	TBCC
ENSG00000174282	173.967	0.519939	0.113912	0.999985	ZBTB4
ENSG00000135636	28.6335	0.832832	0.113968	0.999985	DYSF
ENSG00000259408	5.87463	2.18587	0.114138	0.999985	NA
ENSG00000285292	52.9711	-0.675148	0.114184	0.999985	LOC114483834
ENSG00000151364	37.3525	-1.31136	0.114275	0.999985	KCTD14
ENSG00000145476	6.47319	2.12659	0.114283	0.999985	CYP4V2
ENSG00000284727	7.25257	-2.81984	0.114407	0.999985	NA
ENSG00000188033	6.59848	-1.93205	0.114411	0.999985	ZNF490
ENSG00000112425	32.1144	0.957226	0.114455	0.999985	EPM2A
ENSG00000175279	250.354	0.469357	0.114486	0.999985	CENPS
ENSG00000110723	36.939	-1.07353	0.1145	0.999985	EXPH5
ENSG00000137673	48.1744	1.661	0.114723	0.999985	MMP7
ENSG00000180071	133.646	-0.561717	0.11492	0.999985	ANKRD18A
ENSG00000247708	14.3346	-1.41077	0.115122	0.999985	STX18-AS1
ENSG00000164484	26.8812	1.13416	0.115321	0.999985	TMEM200A
ENSG00000160813	431.827	-0.605309	0.11533	0.999985	PPP1R35
ENSG00000011132	123.065	0.638617	0.115609	0.999985	APBA3
ENSG00000254338	9.98717	-1.69549	0.115697	0.999985	MAFA-AS1
ENSG00000278899	7.63907	2.24462	0.115947	0.999985	LOC645967
ENSG00000055070	675.045	0.341889	0.115977	0.999985	SZRD1
ENSG00000215184	48.7788	0.727614	0.116015	0.999985	NA
ENSG00000155816	32.4865	-0.761693	0.116524	0.999985	FMN2
ENSG00000139352	46.6738	-0.903038	0.11657	0.999985	ASCL1
ENSG00000135482	122.066	-0.511087	0.116738	0.999985	ZC3H10
ENSG00000198576	60.5566	-1.27998	0.117407	0.999985	ARC
ENSG00000107864	14.7135	-1.18934	0.117542	0.999985	CPEB3
ENSG00000259953	11.533	-1.4367	0.117585	0.999985	NA
ENSG00000113719	1651.88	0.283029	0.117719	0.999985	ERGIC1
ENSG00000197497	16.0809	-1.26526	0.118084	0.999985	ZNF665
ENSG00000243004	12.1692	-1.68822	0.118181	0.999985	NA
ENSG00000167608	7.35868	-2.06075	0.118414	0.999985	TMC4
ENSG00000105298	114.932	0.651432	0.118435	0.999985	CACTIN
ENSG00000274487	37.905	-0.859984	0.118502	0.999985	NPEPPSP1
ENSG00000274615	37.905	-0.859984	0.118502	0.999985	NA
ENSG00000244239	14.1711	1.54157	0.118517	0.999985	NA
ENSG00000151778	34.8139	-1.09376	0.118668	0.999985	SERP2
ENSG00000038295	6.9321	2.66043	0.118704	0.999985	TLL1
ENSG00000184344	37.7296	1.19691	0.118727	0.999985	GDF3
ENSG00000173482	114.789	-0.855094	0.118875	0.999985	PTPRM
ENSG00000161653	32.1559	-1.24003	0.118908	0.999985	NAGS
ENSG00000169891	16.2918	1.20475	0.119019	0.999985	REPS2
ENSG00000179363	15.7915	-0.937559	0.119034	0.999985	TMEM31
ENSG00000189308	77.4479	-0.79811	0.119093	0.999985	LIN54
ENSG00000273209	15.7536	-1.61251	0.119143	0.999985	NA
ENSG00000111344	5.37223	-2.85611	0.119391	0.999985	RASAL1
ENSG00000111817	186.688	-0.562478	0.119393	0.999985	DSE
ENSG00000029534	51.0291	-0.778219	0.119511	0.999985	ANK1
ENSG00000180233	27.4952	0.95225	0.119551	0.999985	ZNRF2
ENSG00000065802	212.434	-0.454774	0.119553	0.999985	ASB1
ENSG00000185753	59.2448	-0.551465	0.119668	0.999985	CXorf38
ENSG00000264596	5.49412	-2.25501	0.119717	0.999985	NA
ENSG00000112232	30.3089	-1.05935	0.120145	0.999985	KHDRBS2
ENSG00000175793	48.4471	0.937581	0.120266	0.999985	SFN
ENSG00000213928	29.5745	-0.872775	0.120444	0.999985	IRF9
ENSG00000125779	378.136	-0.32377	0.120504	0.999985	PANK2
ENSG00000207717	6.23984	-2.37091	0.120646	0.999985	MIR551B
ENSG00000175538	5.63423	2.3021	0.120746	0.999985	KCNE3
ENSG00000105996	30.3836	0.692269	0.120923	0.999985	HOXA2
ENSG00000104522	508.133	0.440138	0.121032	0.999985	TSTA3
ENSG00000167578	61.2792	-0.723335	0.121061	0.999985	RAB4B
ENSG00000257150	16.2389	2.38061	0.121069	0.999985	PGAM1P5
ENSG00000273066	30.7938	0.829632	0.121215	0.999985	NA
ENSG00000235875	5.34732	2.57289	0.121279	0.999985	ARHGEF7-AS2
ENSG00000105072	31.9014	0.793105	0.121347	0.999985	C19orf44
ENSG00000170469	43.9533	-0.880793	0.121356	0.999985	SPATA24
ENSG00000120149	54.1085	-1.04872	0.121364	0.999985	MSX2
ENSG00000165556	165.829	0.712642	0.121534	0.999985	CDX2
ENSG00000242094	19.7203	-0.988936	0.122237	0.999985	NA
ENSG00000170891	6.10719	-2.45568	0.122536	0.999985	CYTL1
ENSG00000183273	4.7963	-1.92703	0.122619	0.999985	CCDC60
ENSG00000124228	946.57	0.304158	0.122696	0.999985	DDX27
ENSG00000145416	22.0939	-1.55924	0.122876	0.999985	MARCHF1
ENSG00000255993	16.0443	1.39587	0.122974	0.999985	NA
ENSG00000119866	356.051	0.795189	0.123171	0.999985	BCL11A
ENSG00000240065	22.6711	1.52347	0.123428	0.999985	PSMB9
ENSG00000158352	43.0024	0.861602	0.123743	0.999985	SHROOM4
ENSG00000214784	7.64361	-1.67318	0.123803	0.999985	NA
ENSG00000165359	38.344	-0.752099	0.123904	0.999985	INTS6L
ENSG00000165795	299.357	0.560375	0.123913	0.999985	NDRG2
ENSG00000255561	21.6403	-0.934716	0.124032	0.999985	FDXACB1
ENSG00000260942	34.9715	-0.771468	0.12408	0.999985	CAPN10-DT
ENSG00000164576	207.857	0.382368	0.124157	0.999985	SAP30L
ENSG00000200785	15.8769	1.36818	0.124293	0.999985	SNORD8
ENSG00000120314	71.8369	0.617774	0.12432	0.999985	WDR55
ENSG00000105173	329.627	0.444692	0.124329	0.999985	CCNE1
ENSG00000141012	130.004	0.599509	0.124462	0.999985	GALNS
ENSG00000188873	10.7189	1.27959	0.124486	0.999985	NA
ENSG00000186472	157.443	-0.753064	0.124544	0.999985	PCLO
ENSG00000280142	27.8019	2.42371	0.124544	0.999985	NA
ENSG00000197119	586.967	-0.468959	0.124587	0.999985	SLC25A29
ENSG00000159409	35.884	-1.02995	0.124974	0.999985	CELF3
ENSG00000148824	201.969	-0.408795	0.12514	0.999985	MTG1
ENSG00000215784	21.4884	-1.03021	0.125153	0.999985	FAM72D
ENSG00000198700	1885.09	0.284647	0.125321	0.999985	IPO9
ENSG00000163347	14.9416	1.25917	0.125422	0.999985	CLDN1
ENSG00000168040	333.473	0.387775	0.12543	0.999985	FADD
ENSG00000156136	51.7737	0.846994	0.12591	0.999985	DCK
ENSG00000185519	6.75544	-2.05719	0.126224	0.999985	FAM131C
ENSG00000134253	97.7537	-0.577292	0.126284	0.999985	TRIM45
ENSG00000156050	13.4377	1.18212	0.126534	0.999985	FAM161B
ENSG00000269556	18.4932	-1.10655	0.126693	0.999985	TMEM185A
ENSG00000269113	10.9142	1.79593	0.126832	0.999985	TRABD2B
ENSG00000146109	575.651	0.465018	0.127181	0.999985	ABT1
ENSG00000181392	86.2795	-0.937476	0.127303	0.999985	SYNE4
ENSG00000172725	434.476	0.410941	0.128124	0.999985	CORO1B
ENSG00000130706	738.03	0.417834	0.128143	0.999985	ADRM1
ENSG00000144579	275.824	0.446625	0.128196	0.999985	CTDSP1
ENSG00000187672	124.252	-0.632137	0.128498	0.999985	ERC2
ENSG00000180592	330.514	-0.719906	0.128518	0.999985	SKIDA1
ENSG00000252062	23.6423	-1.06041	0.128577	0.999985	NA
ENSG00000165443	45.4682	-0.841711	0.128679	0.999985	PHYHIPL
ENSG00000130294	1215.53	-0.573485	0.128758	0.999985	KIF1A
ENSG00000169972	141.496	0.538715	0.128758	0.999985	PUSL1
ENSG00000279361	5.65092	1.9181	0.128811	0.999985	NA
ENSG00000078808	952.347	0.288024	0.128877	0.999985	SDF4
ENSG00000120075	354.737	0.432076	0.12889	0.999985	HOXB5
ENSG00000138111	95.6692	-0.734736	0.128898	0.999985	MFSD13A
ENSG00000274818	8.13513	1.99504	0.129012	0.999985	NA
ENSG00000078725	90.3819	-0.758878	0.129019	0.999985	BRINP1
ENSG00000266094	7.61435	1.63548	0.129122	0.999985	RASSF5
ENSG00000090565	194.026	0.488427	0.129182	0.999985	RAB11FIP3
ENSG00000171522	16.5803	-1.44085	0.1293	0.999985	PTGER4
ENSG00000116205	99.893	-0.569101	0.12952	0.999985	TCEANC2
ENSG00000124459	52.4066	0.915025	0.129575	0.999985	ZNF45
ENSG00000165644	90.6522	-0.714925	0.129643	0.999985	COMTD1
ENSG00000148300	379.108	0.400049	0.129772	0.999985	REXO4
ENSG00000197363	15.2817	1.09658	0.129993	0.999985	ZNF517
ENSG00000204060	37.8059	0.998099	0.130077	0.999985	FOXO6
ENSG00000205359	7.22089	-1.31175	0.130333	0.999985	SLCO6A1
ENSG00000225138	41.4481	-0.879934	0.130461	0.999985	NA
ENSG00000155542	32.1514	-0.951398	0.130557	0.999985	SETD9
ENSG00000268784	130.202	0.469263	0.13063	0.999985	NA
ENSG00000110031	8.91634	-1.46949	0.13068	0.999985	LPXN
ENSG00000198794	406.048	0.43639	0.130897	0.999985	SCAMP5
ENSG00000236088	27.7883	0.813843	0.130972	0.999985	COX10-AS1
ENSG00000157445	11.9136	-1.73824	0.131064	0.999985	CACNA2D3
ENSG00000165105	9.39642	-1.83677	0.13173	0.999985	RASEF
ENSG00000213237	1146.56	0.39893	0.131798	0.999985	NA
ENSG00000159363	85.5302	0.619583	0.131805	0.999985	ATP13A2
ENSG00000081791	318.295	0.444448	0.132106	0.999985	DELE1
ENSG00000125895	22.1806	-1.16598	0.13224	0.999985	TMEM74B
ENSG00000117154	63.8311	-1.16874	0.132309	0.999985	IGSF21
ENSG00000159788	195.686	0.516012	0.132313	0.999985	RGS12
ENSG00000099331	369.61	0.461119	0.132507	0.999985	MYO9B
ENSG00000225377	11.0791	1.14581	0.132925	0.999985	NRSN2-AS1
ENSG00000241288	21.0215	-1.25424	0.132974	0.999985	LINC02614
ENSG00000254369	87.6427	0.576802	0.132994	0.999985	HOXA-AS3
ENSG00000160193	382.072	0.457334	0.133417	0.999985	WDR4
ENSG00000202222	32.0526	-1.08446	0.133442	0.999985	NA
ENSG00000280099	10.7997	-1.53811	0.133482	0.999985	NA
ENSG00000172361	14.5195	-1.08576	0.133552	0.999985	CFAP53
ENSG00000169169	134.311	-0.497068	0.133557	0.999985	CPT1C
ENSG00000126522	133.133	0.505114	0.133568	0.999985	ASL
ENSG00000178776	26.4931	-1.79233	0.133738	0.999985	C5orf46
ENSG00000158711	101.919	-0.63772	0.133796	0.999985	ELK4
ENSG00000176407	472.02	0.348104	0.134168	0.999985	KCMF1
ENSG00000157214	56.5843	-0.738728	0.1342	0.999985	STEAP2
ENSG00000132182	333.188	-0.63698	0.134241	0.999985	NUP210
ENSG00000173258	43.7584	-0.775145	0.134246	0.999985	ZNF483
ENSG00000162517	513.254	-0.41659	0.134289	0.999985	PEF1
ENSG00000184270	19.642	-1.31502	0.134406	0.999985	H2AC21
ENSG00000198915	63.0356	-1.00998	0.134448	0.999985	RASGEF1A
ENSG00000169231	50.797	0.911443	0.134452	0.999985	THBS3
ENSG00000206538	81.9621	1.06232	0.134756	0.999985	VGLL3
ENSG00000103740	16.4799	-1.21394	0.135121	0.999985	ACSBG1
ENSG00000224415	6.26408	1.69356	0.135133	0.999985	NA
ENSG00000181315	58.8251	0.947584	0.13535	0.999985	ZNF322
ENSG00000188501	56.0397	-0.82117	0.135359	0.999985	LCTL
ENSG00000136848	255.196	0.458802	0.135523	0.999985	DAB2IP
ENSG00000247373	14.8188	-1.31224	0.13566	0.999985	NA
ENSG00000149531	18.8422	1.25312	0.135675	0.999985	NA
ENSG00000104936	39.808	-0.675678	0.135682	0.999985	DMPK
ENSG00000234337	21.5774	0.887538	0.135755	0.999985	NA
ENSG00000232176	18.4986	-0.975699	0.13601	0.999985	NA
ENSG00000155846	31.45	0.954621	0.136014	0.999985	PPARGC1B
ENSG00000174950	5.90683	-2.39095	0.136184	0.999985	CD164L2
ENSG00000167550	55.2072	0.750005	0.136362	0.999985	RHEBL1
ENSG00000161513	203.403	-0.625468	0.136397	0.999985	FDXR
ENSG00000281128	12.068	1.3196	0.136428	0.999985	PTENP1-AS
ENSG00000260391	4.32288	-2.31757	0.136514	0.999985	NA
ENSG00000133138	13.6512	-1.31074	0.136532	0.999985	TBC1D8B
ENSG00000095066	196.619	0.432164	0.136602	0.999985	HOOK2
ENSG00000198435	60.41	-0.669979	0.136609	0.999985	NRARP
ENSG00000100422	478.038	0.327534	0.136674	0.999985	CERK
ENSG00000179406	27.2947	-0.807877	0.136689	0.999985	LINC00174
ENSG00000246273	7.51361	-1.75466	0.136793	0.999985	SBF2-AS1
ENSG00000115204	246.812	-0.396708	0.136887	0.999985	MPV17
ENSG00000169252	14.6841	-1.33017	0.1369	0.999985	ADRB2
ENSG00000078061	157.15	0.517253	0.136958	0.999985	ARAF
ENSG00000241326	21.2163	0.989925	0.137044	0.999985	NA
ENSG00000279861	265.693	0.418618	0.137147	0.999985	NA
ENSG00000226029	7.68274	-1.75854	0.137234	0.999985	LINC01772
ENSG00000089818	55.5813	0.604745	0.137275	0.999985	NECAP1
ENSG00000100612	219.317	0.386331	0.137366	0.999985	DHRS7
ENSG00000225528	152.283	0.565566	0.137517	0.999985	NA
ENSG00000167196	515.424	-0.379077	0.138235	0.999985	FBXO22
ENSG00000232472	1347.35	0.385982	0.138255	0.999985	NA
ENSG00000267360	25.0925	0.667564	0.13828	0.999985	NA
ENSG00000186998	52.9361	-0.695768	0.138364	0.999985	EMID1
ENSG00000224945	63.3685	-0.981602	0.138402	0.999985	NA
ENSG00000125863	276.739	-0.394735	0.138636	0.999985	MKKS
ENSG00000231312	64.9472	-0.609141	0.138664	0.999985	MAP4K3-DT
ENSG00000196455	67.3658	-0.66569	0.138748	0.999985	PIK3R4
ENSG00000220848	77.0334	0.500591	0.138783	0.999985	NA
ENSG00000167680	43.5425	0.949911	0.138823	0.999985	SEMA6B
ENSG00000073910	32.7316	0.936562	0.138925	0.999985	FRY
ENSG00000166813	76.4203	0.61114	0.138943	0.999985	KIF7
ENSG00000165169	49.572	0.69521	0.138988	0.999985	DYNLT3
ENSG00000256525	105.106	-0.445941	0.139018	0.999985	POLG2
ENSG00000158089	12.2296	1.86558	0.139049	0.999985	GALNT14
ENSG00000280088	37.861	1.25671	0.139396	0.999985	NA
ENSG00000198626	33.8866	1.62432	0.139409	0.999985	RYR2
ENSG00000182957	99.2297	0.565759	0.1395	0.999985	SPATA13
ENSG00000235297	19.4938	-0.85051	0.139572	0.999985	NA
ENSG00000135828	8.76962	-1.37255	0.139662	0.999985	RNASEL
ENSG00000225630	288.653	0.587106	0.140041	0.999985	NA
ENSG00000102034	19.3278	1.0792	0.140088	0.999985	ELF4
ENSG00000134107	12.1036	1.62366	0.140559	0.999985	BHLHE40
ENSG00000036672	23.4747	-1.21021	0.140832	0.999985	USP2
ENSG00000138030	19.3856	1.10506	0.140843	0.999985	KHK
ENSG00000204381	14.3158	-1.07732	0.141073	0.999985	LAYN
ENSG00000140675	9.4014	2.62245	0.141163	0.999985	SLC5A2
ENSG00000224167	6.54784	-2.85953	0.14117	0.999985	NA
ENSG00000136280	222.707	0.446313	0.141255	0.999985	CCM2
ENSG00000158050	27.8785	1.11131	0.141272	0.999985	DUSP2
ENSG00000004399	136.852	-0.556749	0.141443	0.999985	PLXND1
ENSG00000180035	489.935	0.357781	0.141507	0.999985	ZNF48
ENSG00000128849	258.154	0.542864	0.141621	0.999985	CGNL1
ENSG00000266368	48.6726	-0.6764	0.141681	0.999985	NA
ENSG00000126822	417.292	0.357343	0.14172	0.999985	PLEKHG3
ENSG00000272617	293.727	0.441834	0.141777	0.999985	NA
ENSG00000078902	291.363	0.382844	0.141802	0.999985	TOLLIP
ENSG00000105486	355.359	0.453815	0.141841	0.999985	LIG1
ENSG00000196569	6.37075	-1.96408	0.142053	0.999985	LAMA2
ENSG00000166405	70.2044	-0.604215	0.142228	0.999985	RIC3
ENSG00000213023	4.70232	-2.53657	0.142312	0.999985	SYT3
ENSG00000228623	55.1969	-0.91257	0.142318	0.999985	NA
ENSG00000203943	30.9809	1.02067	0.142345	0.999985	SAMD13
ENSG00000090615	382.165	-0.476059	0.142421	0.999985	GOLGA3
ENSG00000184216	269.261	0.316823	0.142458	0.999985	IRAK1
ENSG00000138670	31.9338	-0.835637	0.142548	0.999985	RASGEF1B
ENSG00000233672	6.17339	-1.8379	0.142619	0.999985	NA
ENSG00000158457	67.8815	-0.814954	0.14265	0.999985	TSPAN33
ENSG00000068831	69.0699	0.852857	0.142653	0.999985	RASGRP2
ENSG00000067365	125.547	-0.566322	0.142703	0.999985	METTL22
ENSG00000079393	9.13028	2.15884	0.142706	0.999985	DUSP13
ENSG00000171680	117.085	-0.547807	0.142799	0.999985	PLEKHG5
ENSG00000110583	147.078	0.46848	0.142942	0.999985	NAA40
ENSG00000119227	4.7035	-2.77741	0.143024	0.999985	PIGZ
ENSG00000255153	16.278	-1.23919	0.143378	0.999985	TOLLIP-AS1
ENSG00000213846	223.815	0.584931	0.14373	0.999985	NA
ENSG00000247077	295.696	-0.464128	0.143769	0.999985	PGAM5
ENSG00000033011	209.274	0.538229	0.143793	0.999985	ALG1
ENSG00000177595	75.802	-0.654861	0.143839	0.999985	PIDD1
ENSG00000100949	69.1111	-0.57586	0.143911	0.999985	RABGGTA
ENSG00000234840	11.316	2.088	0.144018	0.999985	LINC01239
ENSG00000130244	55.669	-0.649211	0.144141	0.999985	FAM98C
ENSG00000120509	251.119	0.455592	0.144164	0.999985	PDZD11
ENSG00000242255	5.54701	1.92275	0.144241	0.999985	NA
ENSG00000135414	853.091	0.399578	0.144316	0.999985	GDF11
ENSG00000255455	16.2571	-1.15561	0.144412	0.999985	LOC103611081
ENSG00000276846	6.84142	-1.69714	0.144513	0.999985	NA
ENSG00000281332	11.5259	-1.37255	0.144752	0.999985	NA
ENSG00000163235	24.221	1.21726	0.144972	0.999985	TGFA
ENSG00000197757	1318.4	0.381671	0.145384	0.999985	HOXC6
ENSG00000226928	15.1265	1.60459	0.145397	0.999985	NA
ENSG00000243207	5.85546	-1.93457	0.145676	0.999985	PPAN-P2RY11
ENSG00000249286	26.4986	-1.22511	0.145815	0.999985	NA
ENSG00000119487	833.132	0.320415	0.145818	0.999985	MAPKAP1
ENSG00000153066	48.1962	-0.747245	0.145893	0.999985	TXNDC11
ENSG00000197808	24.0766	-1.04347	0.145995	0.999985	ZNF461
ENSG00000246560	22.3766	-0.854653	0.146099	0.999985	UBE2D3-AS1
ENSG00000149716	115.125	-0.429836	0.1461	0.999985	LTO1
ENSG00000183696	187.15	-0.452522	0.146132	0.999985	UPP1
ENSG00000188659	9.13444	-1.34134	0.146156	0.999985	SAXO2
ENSG00000121966	143.167	-0.53358	0.146408	0.999985	CXCR4
ENSG00000095587	18.665	1.35746	0.146432	0.999985	TLL2
ENSG00000077274	200.687	0.736983	0.146468	0.999985	CAPN6
ENSG00000167105	38.2738	0.875017	0.146562	0.999985	TMEM92
ENSG00000102471	91.1289	-0.685445	0.146574	0.999985	NDFIP2
ENSG00000108852	386.622	0.372797	0.146585	0.999985	MPP2
ENSG00000056558	9.48527	-1.42506	0.146909	0.999985	TRAF1
ENSG00000010610	10.4735	-1.44742	0.146921	0.999985	CD4
ENSG00000258429	171.732	0.487186	0.146962	0.999985	PDF
ENSG00000105649	22.1014	1.06682	0.147159	0.999985	RAB3A
ENSG00000176907	20.7766	-0.991402	0.147341	0.999985	TCIM
ENSG00000235313	30.8724	0.858352	0.147351	0.999985	NA
ENSG00000179242	255.445	-0.551522	0.147456	0.999985	CDH4
ENSG00000228434	19.186	-1.1949	0.147681	0.999985	NA
ENSG00000260507	6.90393	1.68934	0.147863	0.999985	NA
ENSG00000285444	11.785	-1.32386	0.147886	0.999985	NA
ENSG00000159202	1253.28	0.288424	0.148028	0.999985	UBE2Z
ENSG00000100599	19.4602	0.942457	0.148416	0.999985	RIN3
ENSG00000121039	28.8743	-0.881857	0.148497	0.999985	RDH10
ENSG00000106665	49.7769	0.851459	0.14863	0.999985	CLIP2
ENSG00000196372	37.7257	0.762549	0.148633	0.999985	ASB13
ENSG00000270804	42.8764	0.628177	0.148767	0.999985	NA
ENSG00000178718	144.285	0.580661	0.148781	0.999985	RPP25
ENSG00000113240	74.2773	-0.694014	0.14883	0.999985	CLK4
ENSG00000073464	81.2568	-0.601242	0.148859	0.999985	CLCN4
ENSG00000243353	8.96762	1.39603	0.149033	0.999985	NA
ENSG00000117643	62.6553	0.567146	0.149203	0.999985	MAN1C1
ENSG00000123353	230.03	-0.434651	0.149207	0.999985	ORMDL2
ENSG00000106078	89.5932	-0.912068	0.149217	0.999985	COBL
ENSG00000134262	55.8703	0.520789	0.149234	0.999985	AP4B1
ENSG00000171056	8.34995	-1.5829	0.149247	0.999985	SOX7
ENSG00000133519	21.7226	-1.32911	0.149417	0.999985	NA
ENSG00000102870	200.815	0.433971	0.149472	0.999985	ZNF629
ENSG00000249898	10.0024	-1.15681	0.149526	0.999985	NA
ENSG00000197818	43.5519	0.697339	0.149688	0.999985	SLC9A8
ENSG00000236714	17.8277	1.77934	0.149728	0.999985	LINC01844
ENSG00000079691	128.634	0.498981	0.150445	0.999985	CARMIL1
ENSG00000123179	357.91	-0.433956	0.150567	0.999985	EBPL
ENSG00000105325	194.41	0.375522	0.150678	0.999985	FZR1
ENSG00000229847	94.0145	1.19804	0.15068	0.999985	EMX2OS
ENSG00000230091	12.7235	1.38192	0.150704	0.999985	NA
ENSG00000144647	222.697	0.45715	0.150708	0.999985	POMGNT2
ENSG00000100263	190.309	0.550331	0.150856	0.999985	RHBDD3
ENSG00000188042	2884.26	-0.439844	0.150949	0.999985	ARL4C
ENSG00000139641	510.874	0.325114	0.151045	0.999985	ESYT1
ENSG00000233871	21.7275	1.05937	0.151194	0.999985	NA
ENSG00000273294	48.1857	0.570209	0.1512	0.999985	C1QTNF3-AMACR
ENSG00000198822	44.8283	-1.61553	0.151298	0.999985	GRM3
ENSG00000164823	78.6567	-0.659488	0.151354	0.999985	OSGIN2
ENSG00000264522	190.582	0.432548	0.151392	0.999985	OTUD7B
ENSG00000212588	18.793	1.26267	0.151413	0.999985	SNORA26
ENSG00000106689	702.427	-0.553176	0.151593	0.999985	LHX2
ENSG00000168159	1114.14	0.375013	0.151618	0.999985	RNF187
ENSG00000055732	8.08089	-1.80632	0.151749	0.999985	MCOLN3
ENSG00000104689	71.6548	-0.755595	0.152071	0.999985	TNFRSF10A
ENSG00000147586	125.885	-0.491184	0.152259	0.999985	MRPS28
ENSG00000091651	548.998	-0.298652	0.152324	0.999985	ORC6
ENSG00000167670	892.309	0.345995	0.152354	0.999985	CHAF1A
ENSG00000158941	126.503	0.63224	0.152372	0.999985	CCAR2
ENSG00000142632	329.689	0.50195	0.152423	0.999985	ARHGEF19
ENSG00000088992	54.935	-0.730179	0.152429	0.999985	TESC
ENSG00000254051	6.87918	1.3347	0.152445	0.999985	NA
ENSG00000205744	11.8425	-1.27635	0.152577	0.999985	DENND1C
ENSG00000106789	258.779	0.429855	0.152706	0.999985	CORO2A
ENSG00000177108	162.095	0.752052	0.152845	0.999985	ZDHHC22
ENSG00000167720	35.264	0.678985	0.153028	0.999985	SRR
ENSG00000163485	21.5076	0.966361	0.153181	0.999985	ADORA1
ENSG00000275481	11.3804	-1.17798	0.153261	0.999985	NA
ENSG00000139714	15.7482	-1.14281	0.153293	0.999985	MORN3
ENSG00000224051	89.6601	0.605524	0.153571	0.999985	CPTP
ENSG00000214954	12.5279	-1.28415	0.153667	0.999985	LRRC69
ENSG00000091656	622.195	-0.525652	0.153852	0.999985	ZFHX4
ENSG00000161714	75.1231	0.612997	0.154056	0.999985	PLCD3
ENSG00000206149	79.389	0.503749	0.154395	0.999985	HERC2P9
ENSG00000267583	4.88852	2.57631	0.154408	0.999985	NA
ENSG00000108639	225.732	-0.445733	0.154576	0.999985	SYNGR2
ENSG00000234127	200.829	0.331532	0.154688	0.999985	TRIM26
ENSG00000106537	131.189	-0.451184	0.154708	0.999985	TSPAN13
ENSG00000198835	13.7238	1.2113	0.154756	0.999985	GJC2
ENSG00000204860	8.29327	-1.51136	0.154767	0.999985	NA
ENSG00000178381	44.7003	-0.636083	0.154772	0.999985	ZFAND2A
ENSG00000106341	11.648	1.47455	0.154914	0.999985	PPP1R17
ENSG00000171811	9.60857	-1.54094	0.154988	0.999985	CFAP46
ENSG00000119929	86.4348	-0.592565	0.15538	0.999985	CUTC
ENSG00000280707	162.142	1.12019	0.155391	0.999985	HPAT5
ENSG00000163513	29.2504	0.82297	0.155502	0.999985	TGFBR2
ENSG00000188177	197.282	-0.611029	0.155657	0.999985	ZC3H6
ENSG00000163873	15.7358	1.80534	0.155956	0.999985	GRIK3
ENSG00000261221	28.5645	1.07382	0.156162	0.999985	ZNF865
ENSG00000105402	268.262	0.401216	0.156278	0.999985	NAPA
ENSG00000261821	14.318	1.5582	0.156506	0.999985	NA
ENSG00000267242	7.89174	1.59732	0.156593	0.999985	NA
ENSG00000171174	38.577	-0.961472	0.156601	0.999985	RBKS
ENSG00000169857	160.751	0.442456	0.156607	0.999985	AVEN
ENSG00000125611	68.9663	0.637054	0.156674	0.999985	CHCHD5
ENSG00000204410	44.7414	-0.880748	0.156724	0.999985	MSH5
ENSG00000183463	82.4116	0.732522	0.156831	0.999985	URAD
ENSG00000118600	166.614	0.422744	0.156855	0.999985	RXYLT1
ENSG00000171873	12.0264	-2.15989	0.157195	0.999985	ADRA1D
ENSG00000143751	110.952	-0.547819	0.157203	0.999985	SDE2
ENSG00000188385	6.23659	-2.27352	0.157442	0.999985	JAKMIP3
ENSG00000095203	66.7916	0.67357	0.157796	0.999985	EPB41L4B
ENSG00000237037	9.25414	-1.54629	0.158157	0.999985	NDUFA6-DT
ENSG00000198917	831.157	0.390977	0.158241	0.999985	SPOUT1
ENSG00000274588	8.38156	1.76872	0.158297	0.999985	DGKK
ENSG00000111837	9.15982	1.44213	0.158434	0.999985	MAK
ENSG00000188064	141.293	0.854141	0.158655	0.999985	WNT7B
ENSG00000275778	17.9314	-0.881722	0.158661	0.999985	PRH1-PRR4
ENSG00000214357	327.17	-0.540442	0.158787	0.999985	NEURL1B
ENSG00000154914	16.5164	-1.12894	0.158805	0.999985	USP43
ENSG00000090554	9.79245	1.72243	0.158924	0.999985	FLT3LG
ENSG00000177706	180.021	0.424184	0.15906	0.999985	FAM20C
ENSG00000252670	7.14985	1.88383	0.159378	0.999985	NA
ENSG00000187808	20.9932	-1.08842	0.159428	0.999985	SOWAHD
ENSG00000240682	603.723	0.307201	0.159455	0.999985	ISY1
ENSG00000198042	189.631	0.671646	0.159459	0.999985	MAK16
ENSG00000265491	623.086	0.264413	0.15958	0.999985	RNF115
ENSG00000117148	10.631	1.92274	0.159816	0.999985	ACTL8
ENSG00000080822	108.9	-0.679708	0.159823	0.999985	CLDND1
ENSG00000229335	108.022	-1.00424	0.159855	0.999985	NA
ENSG00000196417	58.2551	-0.634339	0.159884	0.999985	ZNF765
ENSG00000054282	200.19	0.473701	0.160027	0.999985	SDCCAG8
ENSG00000153012	34.598	0.766257	0.160784	0.999985	LGI2
ENSG00000132938	8.29558	1.54723	0.161186	0.999985	MTUS2
ENSG00000285505	214.251	-0.469211	0.161277	0.999985	NA
ENSG00000106077	90.3888	0.705508	0.161513	0.999985	ABHD11
ENSG00000160223	34.0338	-0.851811	0.161618	0.999985	ICOSLG
ENSG00000166348	246.888	-0.381535	0.161646	0.999985	USP54
ENSG00000253978	14.5694	-1.31278	0.161746	0.999985	CTB-178M22.2
ENSG00000217325	183.058	0.530475	0.16177	0.999985	NA
ENSG00000230667	7.31835	1.65114	0.161918	0.999985	SETSIP
ENSG00000204070	230.371	0.37472	0.162117	0.999985	SYS1
ENSG00000261474	22.4634	0.850351	0.162148	0.999985	NA
ENSG00000196502	33.4454	-0.787244	0.162168	0.999985	SULT1A1
ENSG00000107984	5.33623	-1.91622	0.162177	0.999985	DKK1
ENSG00000254377	37.403	-1.01206	0.162186	0.999985	MIR124-2HG
ENSG00000140718	267.83	0.3479	0.162241	0.999985	FTO
ENSG00000186889	31.0607	0.752537	0.162518	0.999985	TMEM17
ENSG00000160345	147.644	0.448191	0.162551	0.999985	C9orf116
ENSG00000152467	14.5991	1.12283	0.163092	0.999985	ZSCAN1
ENSG00000082781	1199.3	0.365702	0.16312	0.999985	ITGB5
ENSG00000104140	23.365	-1.1122	0.163134	0.999985	RHOV
ENSG00000081307	176.017	-0.463565	0.16327	0.999985	UBA5
ENSG00000207175	6.25031	1.49936	0.163285	0.999985	NA
ENSG00000125730	6.13422	-2.41395	0.163292	0.999985	C3
ENSG00000223705	36.435	-0.90633	0.163347	0.999985	NSUN5P1
ENSG00000067606	165.751	-0.675418	0.163405	0.999985	PRKCZ
ENSG00000273637	461.631	0.330324	0.163478	0.999985	NA
ENSG00000163531	65.9804	0.598122	0.163632	0.999985	NFASC
ENSG00000114115	453.491	0.426807	0.163639	0.999985	RBP1
ENSG00000234284	25.565	-1.11744	0.163759	0.999985	ZNF879
ENSG00000173894	965.132	0.384815	0.164253	0.999985	CBX2
ENSG00000242574	12.6353	-1.49176	0.164307	0.999985	HLA-DMB
ENSG00000256683	38.755	0.681765	0.164324	0.999985	ZNF350
ENSG00000108559	308.023	0.488528	0.164382	0.999985	NUP88
ENSG00000176920	10.2016	-2.28873	0.164616	0.999985	FUT2
ENSG00000172840	267.465	-0.382593	0.164626	0.999985	PDP2
ENSG00000128567	1165.31	-0.603615	0.164653	0.999985	PODXL
ENSG00000197565	290.344	-0.579434	0.164688	0.999985	COL4A6
ENSG00000105290	685.556	-0.473383	0.164736	0.999985	APLP1
ENSG00000204444	44.4074	-0.888866	0.164804	0.999985	APOM
ENSG00000159479	176.562	-0.447601	0.164969	0.999985	MED8
ENSG00000165996	102.406	-0.587969	0.165219	0.999985	HACD1
ENSG00000172458	23.6206	0.948215	0.165336	0.999985	IL17D
ENSG00000109339	242.612	-0.569581	0.165348	0.999985	MAPK10
ENSG00000182685	49.0023	-0.727135	0.165468	0.999985	BRICD5
ENSG00000276293	322.821	0.334774	0.165514	0.999985	PIP4K2B
ENSG00000131845	63.3051	0.642943	0.165522	0.999985	ZNF304
ENSG00000184967	138.352	0.473505	0.165579	0.999985	NOC4L
ENSG00000207233	7.03242	-1.73712	0.165775	0.999985	SNORA37
ENSG00000164949	5.80117	1.53494	0.165822	0.999985	GEM
ENSG00000225224	63.3731	-0.691006	0.165948	0.999985	NA
ENSG00000176769	30.9289	-0.82037	0.16597	0.999985	TCERG1L
ENSG00000161021	422.971	0.415234	0.165976	0.999985	MAML1
ENSG00000227057	276.732	0.437523	0.166006	0.999985	WDR46
ENSG00000261459	15.1249	-1.2942	0.166022	0.999985	NA
ENSG00000146707	9.19444	1.43302	0.166079	0.999985	POMZP3
ENSG00000252531	7.15995	-1.41628	0.166112	0.999985	NA
ENSG00000047597	7.93246	1.71805	0.166377	0.999985	XK
ENSG00000236698	14.1268	0.987303	0.166428	0.999985	NA
ENSG00000166135	350.947	0.279877	0.166739	0.999985	HIF1AN
ENSG00000257815	86.4947	-0.600698	0.166771	0.999985	CNOT2-DT
ENSG00000196411	581.69	0.314536	0.167004	0.999985	EPHB4
ENSG00000129474	261.778	-0.450155	0.167028	0.999985	AJUBA
ENSG00000137474	6.75138	1.61529	0.167272	0.999985	MYO7A
ENSG00000114251	258.561	0.538873	0.167308	0.999985	WNT5A
ENSG00000198858	128.159	-0.403458	0.167459	0.999985	R3HDM4
ENSG00000272763	323.159	0.512846	0.167503	0.999985	NA
ENSG00000171388	92.2337	0.518346	0.16762	0.999985	APLN
ENSG00000120008	132.255	-0.50119	0.167661	0.999985	WDR11
ENSG00000167862	172.159	0.398542	0.167743	0.999985	MRPL58
ENSG00000078487	31.9022	0.743806	0.16775	0.999985	ZCWPW1
ENSG00000214050	484.771	0.399664	0.16775	0.999985	FBXO16
ENSG00000183208	24.2112	0.913403	0.167923	0.999985	GDPGP1
ENSG00000233718	51.2778	0.646017	0.1682	0.999985	MYCNOS
ENSG00000142178	17.7172	-0.987836	0.168307	0.999985	SIK1
ENSG00000275993	17.7172	-0.987836	0.168307	0.999985	SIK1B
ENSG00000272533	7.0608	-1.83346	0.168414	0.999985	SNORA28
ENSG00000212283	5.97221	-1.87246	0.168634	0.999985	SNORD89
ENSG00000184156	20.1127	-1.11724	0.168756	0.999985	KCNQ3
ENSG00000185917	113.905	-0.375373	0.168937	0.999985	SETD4
ENSG00000047365	8.77512	-2.12467	0.168962	0.999985	ARAP2
ENSG00000226137	124.163	0.35571	0.168989	0.999985	BAIAP2-DT
ENSG00000177352	459.857	0.403358	0.169096	0.999985	CCDC71
ENSG00000139631	40.9269	-0.691108	0.169148	0.999985	CSAD
ENSG00000130254	601.211	0.332856	0.16927	0.999985	SAFB2
ENSG00000272780	41.53	0.594567	0.169492	0.999985	NA
ENSG00000159753	21.7322	-1.81355	0.169503	0.999985	CARMIL2
ENSG00000198952	128.276	-0.472987	0.16984	0.999985	SMG5
ENSG00000227540	11.3928	1.22005	0.169846	0.999985	DNAJC9-AS1
ENSG00000184414	15.5865	-1.31385	0.170005	0.999985	NA
ENSG00000255104	20.3623	-0.860505	0.170047	0.999985	NA
ENSG00000235363	7.13489	-1.89861	0.17007	0.999985	NA
ENSG00000248712	17.7864	-1.09494	0.170183	0.999985	CCDC153
ENSG00000185585	49.9097	-0.821048	0.1704	0.999985	OLFML2A
ENSG00000166863	64.1637	1.02169	0.170414	0.999985	TAC3
ENSG00000250442	7.50446	1.4201	0.170461	0.999985	NA
ENSG00000205791	12.2223	0.947882	0.170472	0.999985	LOH12CR2
ENSG00000198189	90.9699	0.579228	0.170538	0.999985	HSD17B11
ENSG00000169612	51.3347	0.73573	0.170603	0.999985	RAMAC
ENSG00000120885	1313.55	-0.605864	0.170667	0.999985	CLU
ENSG00000280303	10.3855	-1.53655	0.17075	0.999985	NA
ENSG00000260345	120.05	0.600018	0.170752	0.999985	NA
ENSG00000104450	20.0448	-1.26676	0.171018	0.999985	SPAG1
ENSG00000251928	7.72886	2.69028	0.171021	0.999985	NA
ENSG00000106636	781.792	0.302575	0.171097	0.999985	YKT6
ENSG00000272711	55.1118	0.743243	0.171125	0.999985	NA
ENSG00000198673	7.64486	-1.32645	0.171229	0.999985	TAFA2
ENSG00000175832	227.98	0.554504	0.171456	0.999985	ETV4
ENSG00000212643	132.653	0.534785	0.171509	0.999985	NA
ENSG00000167770	1429.75	0.31791	0.17166	0.999985	OTUB1
ENSG00000180834	50.0903	-0.592608	0.171736	0.999985	MAP6D1
ENSG00000115255	85.5431	-0.774452	0.171795	0.999985	REEP6
ENSG00000229970	14.6251	1.29529	0.172222	0.999985	NA
ENSG00000154917	117.057	-0.628127	0.172254	0.999985	RAB6B
ENSG00000274828	30.1052	-0.751746	0.172383	0.999985	NA
ENSG00000171097	158.36	-0.510478	0.172516	0.999985	KYAT1
ENSG00000186166	302.958	-0.33374	0.172544	0.999985	CCDC84
ENSG00000108691	69.722	-0.997015	0.172558	0.999985	CCL2
ENSG00000145730	186.72	-0.494848	0.172669	0.999985	PAM
ENSG00000182901	9.8742	2.27482	0.172679	0.999985	RGS7
ENSG00000025708	5.79212	1.69726	0.172734	0.999985	TYMP
ENSG00000132763	104.766	0.548351	0.172947	0.999985	MMACHC
ENSG00000200792	21.5707	-1.02604	0.172996	0.999985	SNORA80A
ENSG00000280537	74.7508	-0.554482	0.17304	0.999985	NA
ENSG00000197223	71.5609	-0.521127	0.173211	0.999985	C1D
ENSG00000260265	14.149	1.06727	0.173301	0.999985	NA
ENSG00000080493	7.19342	1.78094	0.173316	0.999985	SLC4A4
ENSG00000148343	76.0082	-0.537434	0.173378	0.999985	MIGA2
ENSG00000285329	14.3929	0.944186	0.173401	0.999985	NA
ENSG00000243686	14.3881	-1.22516	0.173478	0.999985	NA
ENSG00000167508	244.695	0.35545	0.173579	0.999985	MVD
ENSG00000182326	30.7085	-0.668261	0.173613	0.999985	C1S
ENSG00000145721	473.43	0.565496	0.173796	0.999985	LIX1
ENSG00000158445	35.1274	-0.826252	0.173843	0.999985	KCNB1
ENSG00000077009	185.902	-0.779356	0.173898	0.999985	NMRK2
ENSG00000168672	244.811	-0.923171	0.173918	0.999985	LRATD2
ENSG00000001561	28.8126	-1.15199	0.173984	0.999985	ENPP4
ENSG00000205277	24.1715	-0.83604	0.174129	0.999985	MUC12
ENSG00000104497	48.6995	0.733742	0.174152	0.999985	SNX16
ENSG00000155100	149.762	-0.659095	0.174331	0.999985	OTUD6B
ENSG00000078668	993.149	-0.339979	0.174425	0.999985	VDAC3
ENSG00000240694	92.2063	-0.718084	0.174541	0.999985	PNMA2
ENSG00000117280	101.896	-0.562205	0.174563	0.999985	RAB29
ENSG00000188997	13.548	0.99989	0.174626	0.999985	KCTD21
ENSG00000252311	15.5358	-1.31609	0.174689	0.999985	NA
ENSG00000181652	13.0101	-1.2293	0.174758	0.999985	ATG9B
ENSG00000049769	68.4705	-0.603439	0.174891	0.999985	PPP1R3F
ENSG00000103064	75.8626	-0.615364	0.174961	0.999985	SLC7A6
ENSG00000223745	214.228	-0.688051	0.174995	0.999985	NA
ENSG00000168056	50.1544	0.595233	0.175109	0.999985	LTBP3
ENSG00000166925	83.0596	0.509793	0.175348	0.999985	TSC22D4
ENSG00000261094	29.3439	-0.814723	0.175736	0.999985	NA
ENSG00000158769	626.411	-0.462358	0.175781	0.999985	F11R
ENSG00000179588	33.2653	0.839053	0.175796	0.999985	ZFPM1
ENSG00000130227	919.769	0.300402	0.175983	0.999985	XPO7
ENSG00000120334	112.295	-0.518858	0.176022	0.999985	CENPL
ENSG00000135324	13.503	1.61298	0.176156	0.999985	MRAP2
ENSG00000185432	213.414	-0.472732	0.176238	0.999985	METTL7A
ENSG00000144668	20.7037	0.925644	0.176244	0.999985	ITGA9
ENSG00000264350	8.09919	-1.26179	0.176248	0.999985	NA
ENSG00000252316	16.7199	1.19914	0.176461	0.999985	RNY4
ENSG00000132109	35.7801	-0.680143	0.17678	0.999985	TRIM21
ENSG00000201699	634.075	0.571872	0.177011	0.999985	NA
ENSG00000185046	30.2851	-1.03547	0.177156	0.999985	ANKS1B
ENSG00000198185	72.282	-0.475458	0.177191	0.999985	ZNF334
ENSG00000154814	94.6539	0.525188	0.177303	0.999985	OXNAD1
ENSG00000143507	5.76643	1.6757	0.177456	0.999985	DUSP10
ENSG00000108551	21.3891	-1.20938	0.177512	0.999985	RASD1
ENSG00000162618	68.895	0.98761	0.17762	0.999985	ADGRL4
ENSG00000143878	567.087	0.384234	0.177771	0.999985	RHOB
ENSG00000121068	14.9765	1.13296	0.177934	0.999985	TBX2
ENSG00000265254	12.2981	1.76011	0.178008	0.999985	NA
ENSG00000136270	441.84	-0.391537	0.178036	0.999985	TBRG4
ENSG00000146904	490.115	0.515532	0.178192	0.999985	EPHA1
ENSG00000254427	21.3736	0.902431	0.178462	0.999985	LINC02696
ENSG00000127554	154.466	0.436656	0.178493	0.999985	GFER
ENSG00000250320	5.68665	-2.23883	0.178663	0.999985	NA
ENSG00000143995	93.5986	-0.520997	0.178778	0.999985	MEIS1
ENSG00000168060	6.6747	-2.3046	0.178782	0.999985	NAALADL1
ENSG00000104814	67.1656	-0.896597	0.178889	0.999985	MAP4K1
ENSG00000233639	45.613	-1.02699	0.178937	0.999985	PANTR1
ENSG00000140854	283.267	-0.440906	0.178993	0.999985	KATNB1
ENSG00000126733	22.4452	-1.00457	0.179205	0.999985	DACH2
ENSG00000210117	3330.05	0.400327	0.179247	0.999985	NA
ENSG00000166407	33.4313	-1.69089	0.179569	0.999985	LMO1
ENSG00000179954	19.2831	-0.905927	0.179904	0.999985	SSC5D
ENSG00000131043	431.472	0.301042	0.180018	0.999985	AAR2
ENSG00000198682	65.273	0.667504	0.180126	0.999985	PAPSS2
ENSG00000147642	7.01728	-1.52394	0.180375	0.999985	SYBU
ENSG00000263603	27.122	0.686911	0.180583	0.999985	NA
ENSG00000149418	99.3904	0.984019	0.180657	0.999985	ST14
ENSG00000213178	54.0206	-0.565383	0.180702	0.999985	NA
ENSG00000148688	189.318	0.412033	0.18076	0.999985	RPP30
ENSG00000100139	159.137	0.463366	0.180997	0.999985	MICALL1
ENSG00000182841	186.34	0.437694	0.181064	0.999985	RRP7BP
ENSG00000276170	26.162	0.851106	0.181089	0.999985	LOC101929494
ENSG00000125503	131.898	-0.401091	0.181097	0.999985	PPP1R12C
ENSG00000169750	132.965	0.441662	0.181098	0.999985	RAC3
ENSG00000125457	144.238	-0.543319	0.181104	0.999985	MIF4GD
ENSG00000064115	426.521	-0.355635	0.181182	0.999985	TM7SF3
ENSG00000135506	486.593	0.318121	0.181211	0.999985	OS9
ENSG00000130751	15.0645	1.44783	0.181214	0.999985	NPAS1
ENSG00000261126	5.60501	-1.5838	0.181227	0.999985	RBFADN
ENSG00000182253	50.8616	0.877922	0.181235	0.999985	SYNM
ENSG00000212402	6.53763	-1.84337	0.181243	0.999985	SNORA74B
ENSG00000153993	47.6925	-1.05757	0.181311	0.999985	SEMA3D
ENSG00000253683	7.65737	-1.3403	0.181542	0.999985	NA
ENSG00000105143	89.1828	-0.630295	0.181681	0.999985	SLC1A6
ENSG00000116898	434.818	0.353645	0.181691	0.999985	MRPS15
ENSG00000188368	8.10947	1.81285	0.181837	0.999985	PRR19
ENSG00000125510	13.7842	-1.104	0.181981	0.999985	OPRL1
ENSG00000067182	213.579	-0.345576	0.182	0.999985	TNFRSF1A
ENSG00000197714	9.46147	-1.16958	0.182137	0.999985	ZNF460
ENSG00000186918	868.852	0.398398	0.182268	0.999985	ZNF395
ENSG00000074211	44.1861	0.882363	0.182551	0.999985	PPP2R2C
ENSG00000169136	164.227	0.479178	0.182584	0.999985	ATF5
ENSG00000198324	55.1341	-0.560575	0.182786	0.999985	PHETA1
ENSG00000050555	34.5803	-1.00035	0.182861	0.999985	LAMC3
ENSG00000236914	10.2117	1.26132	0.183033	0.999985	LINC01852
ENSG00000258593	5.06251	2.57896	0.183111	0.999985	NA
ENSG00000183161	187.128	-0.368886	0.183211	0.999985	FANCF
ENSG00000279069	6.20741	2.17029	0.183225	0.999985	NA
ENSG00000135093	61.3141	-0.471466	0.183357	0.999985	USP30
ENSG00000025770	230.118	0.404869	0.183397	0.999985	NCAPH2
ENSG00000180287	36.5443	0.837595	0.183582	0.999985	PLD5
ENSG00000162959	91.1812	-0.638845	0.183767	0.999985	MEMO1
ENSG00000178927	136.298	-0.470422	0.1838	0.999985	CYBC1
ENSG00000087495	40.2043	0.608254	0.183847	0.999985	PHACTR3
ENSG00000163486	336.141	0.289844	0.183949	0.999985	NA
ENSG00000149658	609.837	0.33273	0.184131	0.999985	YTHDF1
ENSG00000076650	153.657	0.450828	0.18422	0.999985	GPATCH1
ENSG00000131470	176.884	-0.384658	0.1843	0.999985	PSMC3IP
ENSG00000079459	3585.49	-0.256713	0.184603	0.999985	FDFT1
ENSG00000258920	15.1744	-1.15084	0.184613	0.999985	FOXN3-AS1
ENSG00000116774	202.883	0.590917	0.184698	0.999985	OLFML3
ENSG00000163376	41.2866	-1.49679	0.184786	0.999985	KBTBD8
ENSG00000198464	308.096	0.618261	0.184849	0.999985	ZNF480
ENSG00000269973	76.2255	-0.479669	0.184854	0.999985	NA
ENSG00000163421	9.4521	-2.20339	0.184973	0.999985	PROK2
ENSG00000110925	155.85	0.369977	0.185032	0.999985	CSRNP2
ENSG00000276418	130.979	-0.413965	0.185065	0.999985	NA
ENSG00000155629	8.72717	2.09827	0.185088	0.999985	PIK3AP1
ENSG00000116260	482.603	-0.371945	0.185117	0.999985	QSOX1
ENSG00000132749	63.9965	-0.804891	0.185152	0.999985	TESMIN
ENSG00000116871	696.448	0.325661	0.185188	0.999985	MAP7D1
ENSG00000158019	155.201	0.367749	0.185198	0.999985	BABAM2
ENSG00000271204	10.3232	-1.52684	0.18522	0.999985	NA
ENSG00000264608	21.9762	-1.12387	0.185361	0.999985	NA
ENSG00000266777	7.05606	-1.4329	0.185487	0.999985	NA
ENSG00000261067	61.5906	0.542974	0.185515	0.999985	NA
ENSG00000139437	262.006	-0.336671	0.185559	0.999985	TCHP
ENSG00000168275	152.648	0.414668	0.185574	0.999985	COA6
ENSG00000236200	10.288	-1.26022	0.185599	0.999985	NA
ENSG00000179163	54.0653	-0.778046	0.185641	0.999985	FUCA1
ENSG00000258944	5.76741	-1.74116	0.185695	0.999985	NA
ENSG00000014164	40.7068	0.650575	0.185717	0.999985	ZC3H3
ENSG00000081479	397.76	-0.599996	0.185755	0.999985	LRP2
ENSG00000280780	30.6488	-1.54692	0.185771	0.999985	JAKMIP2-AS1
ENSG00000228203	11.0851	1.29246	0.185884	0.999985	RNF144A-AS1
ENSG00000237412	29.0239	0.851193	0.185907	0.999985	PRSS56
ENSG00000145247	640.11	-0.426993	0.185951	0.999985	OCIAD2
ENSG00000101152	470.864	0.344926	0.186116	0.999985	DNAJC5
ENSG00000063015	6.80454	-2.32052	0.186206	0.999985	SEZ6
ENSG00000187778	1444.25	0.384607	0.186435	0.999985	MCRS1
ENSG00000215089	20.9881	0.984616	0.186485	0.999985	NA
ENSG00000101247	76.863	0.573638	0.186515	0.999985	NDUFAF5
ENSG00000233654	16.0678	1.3073	0.186625	0.999985	LOC105376748
ENSG00000172771	9.0617	-1.59881	0.186818	0.999985	EFCAB12
ENSG00000115350	125.147	0.49149	0.186942	0.999985	POLE4
ENSG00000179833	229.765	-0.423059	0.187398	0.999985	SERTAD2
ENSG00000169926	197.74	0.470399	0.187474	0.999985	KLF13
ENSG00000163050	100.389	-0.562987	0.187516	0.999985	COQ8A
ENSG00000137868	129.316	0.493795	0.187541	0.999985	STRA6
ENSG00000110455	12.0321	-1.02148	0.187568	0.999985	ACCS
ENSG00000007341	77.2347	0.487066	0.187606	0.999985	ST7L
ENSG00000112096	259.906	-0.313894	0.187606	0.999985	SOD2
ENSG00000105655	292.14	0.415179	0.187689	0.999985	ISYNA1
ENSG00000282034	109.521	0.585378	0.18772	0.999985	NA
ENSG00000063127	42.5917	-0.811808	0.187811	0.999985	SLC6A16
ENSG00000203819	7.67964	2.21016	0.187833	0.999985	NA
ENSG00000159217	2369.39	0.37717	0.188026	0.999985	IGF2BP1
ENSG00000276087	15.0657	-1.06887	0.188154	0.999985	NA
ENSG00000202363	26.8543	-1.23469	0.188251	0.999985	SNORA62
ENSG00000197948	72.2457	0.486013	0.18829	0.999985	FCHSD1
ENSG00000164692	323.195	-0.479228	0.188487	0.999985	COL1A2
ENSG00000101353	31.4632	-0.894798	0.188554	0.999985	MROH8
ENSG00000269834	51.2749	0.891097	0.188656	0.999985	ZNF528-AS1
ENSG00000159307	221.86	0.566283	0.18866	0.999985	SCUBE1
ENSG00000187773	29.6114	1.52298	0.188742	0.999985	DIPK1C
ENSG00000141933	11.3635	1.30061	0.188771	0.999985	TPGS1
ENSG00000149798	83.6618	0.604612	0.188871	0.999985	CDC42EP2
ENSG00000127589	469.681	0.395193	0.188904	0.999985	NA
ENSG00000135926	51.9545	0.772878	0.189208	0.999985	TMBIM1
ENSG00000255073	305.266	0.503946	0.189311	0.999985	NA
ENSG00000198522	437.271	0.391604	0.189616	0.999985	GPN1
ENSG00000127328	250.009	-0.596734	0.18973	0.999985	RAB3IP
ENSG00000105671	237.293	0.373096	0.189735	0.999985	DDX49
ENSG00000157911	355.221	0.337824	0.189777	0.999985	PEX10
ENSG00000108262	203.492	0.372521	0.189857	0.999985	GIT1
ENSG00000139915	17.7652	0.78777	0.189875	0.999985	MDGA2
ENSG00000185155	9.58766	2.08068	0.189888	0.999985	MIXL1
ENSG00000132906	118.928	0.635814	0.190037	0.999985	CASP9
ENSG00000143013	1270.19	0.310369	0.190041	0.999985	LMO4
ENSG00000160746	430.057	-0.284016	0.19023	0.999985	ANO10
ENSG00000162869	105.449	-0.511874	0.190421	0.999985	PPP1R21
ENSG00000103335	130.935	-0.586018	0.190478	0.999985	PIEZO1
ENSG00000164237	163.976	-0.337541	0.190507	0.999985	CMBL
ENSG00000087269	691.763	0.273747	0.190514	0.999985	NOP14
ENSG00000276644	320.034	-0.669886	0.190592	0.999985	DACH1
ENSG00000158856	6.51083	1.83786	0.190645	0.999985	DMTN
ENSG00000109846	25.6329	-1.23081	0.190691	0.999985	CRYAB
ENSG00000197785	222.643	0.413345	0.190781	0.999985	ATAD3A
ENSG00000099203	106.613	-0.493403	0.190849	0.999985	TMED1
ENSG00000142065	171.061	-0.630633	0.190881	0.999985	ZFP14
ENSG00000115902	103.895	0.6144	0.191008	0.999985	SLC1A4
ENSG00000183775	9.33356	-1.49365	0.191131	0.999985	KCTD16
ENSG00000260903	6.49778	2.00193	0.19137	0.999985	XKR7
ENSG00000128594	398.668	-0.486723	0.191376	0.999985	LRRC4
ENSG00000114166	16.8289	-0.938129	0.191446	0.999985	KAT2B
ENSG00000271888	15.6942	-1.14792	0.191565	0.999985	NA
ENSG00000240616	38.6796	0.84762	0.191708	0.999985	NA
ENSG00000251022	168.905	-0.525359	0.192249	0.999985	THAP9-AS1
ENSG00000064199	151.289	-0.532607	0.192336	0.999985	SPA17
ENSG00000165259	78.8772	0.846412	0.192346	0.999985	HDX
ENSG00000155275	43.1869	0.580205	0.192389	0.999985	TRMT44
ENSG00000285314	9.18121	-1.31981	0.192397	0.999985	NA
ENSG00000059915	12.1094	-1.35756	0.192519	0.999985	PSD
ENSG00000234787	26.476	1.39428	0.192654	0.999985	LINC00458
ENSG00000245317	25.0961	-0.815437	0.192669	0.999985	LOC100996419
ENSG00000164048	239.802	0.347248	0.192699	0.999985	ZNF589
ENSG00000269386	86.665	0.545703	0.192771	0.999985	RAB11B-AS1
ENSG00000106305	623.893	-0.358414	0.193047	0.999985	AIMP2
ENSG00000167693	1154.82	0.298592	0.193333	0.999985	NXN
ENSG00000273058	6.49728	1.31541	0.193436	0.999985	NA
ENSG00000163596	67.7598	-0.579653	0.19354	0.999985	ICA1L
ENSG00000120458	135.725	0.381751	0.193629	0.999985	MSANTD2
ENSG00000201882	14.1271	1.12964	0.193751	0.999985	NA
ENSG00000125726	15.2623	-1.31146	0.193821	0.999985	CD70
ENSG00000250337	255.861	-0.534584	0.193864	0.999985	PURPL
ENSG00000167642	582.12	-0.599635	0.193909	0.999985	SPINT2
ENSG00000172264	30.9234	-0.971523	0.193954	0.999985	MACROD2
ENSG00000246090	15.0205	-1.09743	0.194335	0.999985	LOC100507053
ENSG00000206885	13.7081	1.50139	0.19437	0.999985	SNORA75
ENSG00000240303	115.126	-0.609808	0.194612	0.999985	ACAD11
ENSG00000067191	30.6904	-0.698222	0.19466	0.999985	CACNB1
ENSG00000243335	204.458	0.363424	0.194722	0.999985	KCTD7
ENSG00000164403	48.4486	0.816177	0.194775	0.999985	SHROOM1
ENSG00000091073	232.741	-0.532925	0.194962	0.999985	DTX2
ENSG00000257433	11.6328	-1.83669	0.195048	0.999985	LOC105369748
ENSG00000125827	202.799	0.278182	0.195127	0.999985	TMX4
ENSG00000129993	12.0688	-1.18688	0.195149	0.999985	CBFA2T3
ENSG00000100116	127.204	0.421056	0.195174	0.999985	GCAT
ENSG00000149115	338.067	0.347215	0.195189	0.999985	TNKS1BP1
ENSG00000148798	113.336	0.613624	0.195204	0.999985	INA
ENSG00000171951	12.6946	1.46377	0.195268	0.999985	SCG2
ENSG00000151532	105.06	0.379958	0.195374	0.999985	VTI1A
ENSG00000145982	117.237	-0.526516	0.195607	0.999985	FARS2
ENSG00000166289	82.5608	0.561305	0.195659	0.999985	PLEKHF1
ENSG00000151948	80.608	-0.790452	0.195736	0.999985	GLT1D1
ENSG00000213920	163.735	0.491725	0.195758	0.999985	MDP1
ENSG00000273796	12.632	1.03909	0.195762	0.999985	NA
ENSG00000244026	94.1491	0.504811	0.195777	0.999985	FAM86DP
ENSG00000130640	534.75	0.269877	0.19579	0.999985	TUBGCP2
ENSG00000166704	93.0631	-0.433933	0.195812	0.999985	ZNF606
ENSG00000189144	53.2391	0.771461	0.19602	0.999985	ZNF573
ENSG00000188566	9.61147	1.41116	0.196062	0.999985	NDOR1
ENSG00000112280	177.566	-0.414986	0.196291	0.999985	COL9A1
ENSG00000170743	20.6624	-1.0658	0.196421	0.999985	SYT9
ENSG00000251550	7.22824	-1.30646	0.19647	0.999985	NA
ENSG00000257604	5.63511	2.01855	0.196504	0.999985	NA
ENSG00000100372	151.127	0.394816	0.196514	0.999985	SLC25A17
ENSG00000095370	77.5605	0.586091	0.196549	0.999985	SH2D3C
ENSG00000243317	788.246	-0.198632	0.196688	0.999985	STMP1
ENSG00000202343	18.8347	-0.978712	0.196729	0.999985	NA
ENSG00000260285	11.5214	-1.15334	0.196745	0.999985	NA
ENSG00000126001	219.023	-0.466231	0.196847	0.999985	CEP250
ENSG00000214338	97.908	0.505382	0.196919	0.999985	SOGA3
ENSG00000164169	58.2828	-0.560074	0.196929	0.999985	PRMT9
ENSG00000235706	41.814	-0.86234	0.196998	0.999985	DICER1-AS1
ENSG00000083812	56.8584	0.677256	0.197244	0.999985	ZNF324
ENSG00000279996	9.79886	-1.41985	0.197256	0.999985	NA
ENSG00000176978	17.139	-0.963356	0.197392	0.999985	DPP7
ENSG00000144455	56.2524	0.538595	0.197426	0.999985	SUMF1
ENSG00000198546	451.801	0.335292	0.197537	0.999985	ZNF511
ENSG00000130813	64.1898	0.762831	0.19755	0.999985	SHFL
ENSG00000127804	512.85	0.220924	0.197598	0.999985	METTL16
ENSG00000260269	34.2084	0.710684	0.197645	0.999985	NA
ENSG00000237298	117.469	-0.554392	0.19768	0.999985	TTN-AS1
ENSG00000203705	49.8106	-0.5536	0.19771	0.999985	TATDN3
ENSG00000156463	10.7147	1.23819	0.197723	0.999985	SH3RF2
ENSG00000143578	158.147	0.540785	0.197736	0.999985	CREB3L4
ENSG00000272767	7.00217	-1.66514	0.19774	0.999985	JMJD1C-AS1
ENSG00000163382	567.663	0.300426	0.19784	0.999985	NAXE
ENSG00000248329	193.177	0.667229	0.197882	0.999985	APELA
ENSG00000269993	38.4653	1.1455	0.197917	0.999985	NA
ENSG00000114757	8.47156	1.827	0.197978	0.999985	PEX5L
ENSG00000258385	5.57377	-1.5215	0.198184	0.999985	NA
ENSG00000181192	774.348	0.356172	0.198221	0.999985	DHTKD1
ENSG00000164535	83.4395	0.516347	0.198377	0.999985	DAGLB
ENSG00000169255	24.8394	-0.93591	0.198408	0.999985	B3GALNT1
ENSG00000147121	36.6681	0.705786	0.198428	0.999985	KRBOX4
ENSG00000206951	13.7578	-1.17454	0.198431	0.999985	NA
ENSG00000163694	258.887	-0.55349	0.198474	0.999985	RBM47
ENSG00000198331	68.6556	-0.752459	0.198494	0.999985	HYLS1
ENSG00000279427	8.26489	-1.49688	0.198519	0.999985	NA
ENSG00000170892	786.539	0.301188	0.19855	0.999985	TSEN34
ENSG00000165810	9.00899	2.49858	0.198574	0.999985	BTNL9
ENSG00000107249	128.865	-0.516701	0.198717	0.999985	GLIS3
ENSG00000203499	12.5636	1.51039	0.198929	0.999985	FAM83H-AS1
ENSG00000212172	5.10986	-1.33835	0.198934	0.999985	NA
ENSG00000065621	80.649	-0.796132	0.199003	0.999985	GSTO2
ENSG00000172380	169.832	-0.651086	0.19901	0.999985	GNG12
ENSG00000103264	144.496	-0.431924	0.199075	0.999985	FBXO31
ENSG00000171735	812.131	-0.320145	0.199081	0.999985	CAMTA1
ENSG00000125814	66.4865	-0.629828	0.199174	0.999985	NAPB
ENSG00000267778	11.5494	-1.12472	0.199205	0.999985	NA
ENSG00000168621	18.8759	1.04257	0.199277	0.999985	GDNF
ENSG00000166224	296.062	0.325859	0.199288	0.999985	SGPL1
ENSG00000168243	591.962	0.380849	0.199314	0.999985	GNG4
ENSG00000165548	6.18277	-1.93609	0.199422	0.999985	TMEM63C
ENSG00000197813	6.69385	-1.38817	0.199473	0.999985	NA
ENSG00000107104	111.465	0.475006	0.199508	0.999985	KANK1
ENSG00000168795	177.207	-0.340464	0.199575	0.999985	ZBTB5
ENSG00000006047	41.0995	1.06056	0.199733	0.999985	YBX2
ENSG00000279099	79.4702	-0.718804	0.199783	0.999985	NA
ENSG00000134775	83.4859	-0.660865	0.199838	0.999985	FHOD3
ENSG00000259959	60.1081	-0.783495	0.199896	0.999985	NA
ENSG00000175229	165.421	-0.587494	0.199981	0.999985	GAL3ST3
ENSG00000116213	186.804	-0.55368	0.200035	0.999985	WRAP73
ENSG00000153233	9.70127	1.54641	0.200206	0.999985	PTPRR
ENSG00000147535	229.413	-0.328594	0.200361	0.999985	PLPP5
ENSG00000008277	55.554	-0.713213	0.200483	0.999985	ADAM22
ENSG00000060762	113.601	-0.461855	0.200532	0.999985	MPC1
ENSG00000278177	16.2863	0.95053	0.200594	0.999985	NA
ENSG00000165480	242.013	0.442154	0.200674	0.999985	SKA3
ENSG00000166341	111.371	0.483522	0.200907	0.999985	DCHS1
ENSG00000197586	163.828	0.384461	0.201312	0.999985	ENTPD6
ENSG00000144118	309.743	0.360963	0.20143	0.999985	RALB
ENSG00000118900	1268.62	0.263465	0.201506	0.999985	UBN1
ENSG00000016402	10.7961	-1.79697	0.201781	0.999985	IL20RA
ENSG00000133943	122.25	-0.441868	0.201783	0.999985	DGLUCY
ENSG00000105889	25.8113	0.92287	0.202033	0.999985	STEAP1B
ENSG00000274922	9.10813	1.73614	0.202112	0.999985	NA
ENSG00000026297	269.032	-0.458315	0.202294	0.999985	RNASET2
ENSG00000091542	467.08	-0.333413	0.202456	0.999985	ALKBH5
ENSG00000113048	639.258	0.28725	0.202456	0.999985	MRPS27
ENSG00000025039	182.683	-0.442933	0.202457	0.999985	RRAGD
ENSG00000112651	156.077	-0.44894	0.202498	0.999985	MRPL2
ENSG00000155016	67.5965	-0.534843	0.202516	0.999985	CYP2U1
ENSG00000250510	29.5063	-0.634758	0.202575	0.999985	GPR162
ENSG00000268172	17.9979	0.987227	0.202648	0.999985	NA
ENSG00000188290	242.897	-0.662111	0.202748	0.999985	HES4
ENSG00000239920	10.1923	1.26305	0.202811	0.999985	NA
ENSG00000165914	92.8733	-0.548071	0.202816	0.999985	TTC7B
ENSG00000104738	1642.68	0.332055	0.203014	0.999985	MCM4
ENSG00000108557	173.052	0.487248	0.203114	0.999985	RAI1
ENSG00000187140	213.049	0.421018	0.203145	0.999985	FOXD3
ENSG00000171135	381.822	0.319043	0.20329	0.999985	JAGN1
ENSG00000280758	8.62172	1.34342	0.203496	0.999985	NA
ENSG00000105669	351.031	0.31668	0.203628	0.999985	COPE
ENSG00000198814	37.5988	-0.657647	0.203776	0.999985	GK
ENSG00000276075	4.86346	-1.74481	0.203806	0.999985	NA
ENSG00000172500	915.581	0.317836	0.203873	0.999985	FIBP
ENSG00000125124	96.5156	-0.590236	0.203926	0.999985	BBS2
ENSG00000149930	139.48	0.473872	0.203975	0.999985	TAOK2
ENSG00000213088	5.3422	1.13739	0.203991	0.999985	ACKR1
ENSG00000010818	51.7147	0.80974	0.204135	0.999985	HIVEP2
ENSG00000275964	71.1412	0.545416	0.204211	0.999985	NA
ENSG00000155090	72.1729	-0.603169	0.204292	0.999985	KLF10
ENSG00000007314	40.9257	-1.09957	0.204298	0.999985	SCN4A
ENSG00000104679	185.857	0.360757	0.204307	0.999985	R3HCC1
ENSG00000086619	40.7055	-0.572762	0.204324	0.999985	ERO1B
ENSG00000203809	8.88342	1.50965	0.204356	0.999985	LIN28B-AS1
ENSG00000107485	16.1823	-1.6816	0.204546	0.999985	GATA3
ENSG00000144802	74.2832	-0.563656	0.204799	0.999985	NFKBIZ
ENSG00000109794	41.2779	-0.627511	0.204857	0.999985	FAM149A
ENSG00000185798	27.714	-0.60662	0.204906	0.999985	WDR53
ENSG00000128923	290.583	-0.84779	0.205111	0.999985	MINDY2
ENSG00000248871	9.63405	-1.32099	0.205232	0.999985	TNFSF12-TNFSF13
ENSG00000161955	9.56603	-1.3195	0.205601	0.999985	TNFSF13
ENSG00000253958	5.62483	-1.8673	0.20562	0.999985	CLDN23
ENSG00000176305	5.62483	-1.8673	0.20562	0.999985	NA
ENSG00000137070	116.949	0.39843	0.205635	0.999985	IL11RA
ENSG00000090238	117.883	0.432143	0.205972	0.999985	YPEL3
ENSG00000162129	187.47	-0.358835	0.206031	0.999985	CLPB
ENSG00000214870	7.9859	-1.26824	0.206137	0.999985	LOC441204
ENSG00000205871	1609.31	0.393951	0.206204	0.999985	NA
ENSG00000175182	293.997	-0.523511	0.206205	0.999985	FAM131A
ENSG00000022277	535.632	0.299094	0.206231	0.999985	RTF2
ENSG00000102383	29.1288	0.703846	0.206269	0.999985	ZDHHC15
ENSG00000133639	1380.4	0.296156	0.206277	0.999985	BTG1
ENSG00000136867	6.73255	-1.28325	0.206286	0.999985	SLC31A2
ENSG00000174903	555.367	0.266997	0.206291	0.999985	RAB1B
ENSG00000213842	6.67159	-1.30615	0.206457	0.999985	NA
ENSG00000228439	47.5499	0.501523	0.20666	0.999985	NA
ENSG00000221838	148.93	0.391416	0.206676	0.999985	AP4M1
ENSG00000156858	135.142	-0.490593	0.206748	0.999985	PRR14
ENSG00000187736	74.4365	-0.517151	0.206804	0.999985	NHEJ1
ENSG00000169021	673.224	-0.27372	0.206839	0.999985	UQCRFS1
ENSG00000204267	129.502	-0.421088	0.206861	0.999985	TAP2
ENSG00000011485	148.784	0.357071	0.206886	0.999985	PPP5C
ENSG00000162409	347.6	-0.706455	0.207001	0.999985	PRKAA2
ENSG00000095380	228.155	0.321386	0.207052	0.999985	NANS
ENSG00000270039	20.6619	0.801207	0.20709	0.999985	NA
ENSG00000124541	454.671	0.344842	0.207109	0.999985	RRP36
ENSG00000164105	366.897	0.32381	0.20737	0.999985	SAP30
ENSG00000258555	226.972	0.312864	0.207467	0.999985	SPECC1L-ADORA2A
ENSG00000257365	260.614	0.319818	0.20764	0.999985	FNTB
ENSG00000197013	47.5328	-0.521587	0.207767	0.999985	ZNF429
ENSG00000206848	6.05204	1.43992	0.207942	0.999985	NA
ENSG00000116691	124.583	-0.459677	0.208051	0.999985	MIIP
ENSG00000171798	40.3446	-1.07553	0.208081	0.999985	KNDC1
ENSG00000182132	13.5174	-1.38207	0.208112	0.999985	KCNIP1
ENSG00000244968	4.73836	1.84154	0.208118	0.999985	LIFR-AS1
ENSG00000140992	323.85	0.396983	0.208255	0.999985	PDPK1
ENSG00000110047	507.935	0.276721	0.2083	0.999985	EHD1
ENSG00000269404	50.0863	-1.16062	0.208675	0.999985	SPIB
ENSG00000136279	336.26	0.354741	0.208765	0.999985	DBNL
ENSG00000175756	837.375	0.318606	0.20877	0.999985	AURKAIP1
ENSG00000152382	172.146	-0.377922	0.208966	0.999985	TADA1
ENSG00000267909	50.9952	0.705488	0.209141	0.999985	CCDC177
ENSG00000270362	10.4251	-1.03984	0.20921	0.999985	HMGN3-AS1
ENSG00000146232	69.2581	0.429946	0.209239	0.999985	NFKBIE
ENSG00000214706	263.993	0.375155	0.209251	0.999985	IFRD2
ENSG00000100325	275.208	0.456462	0.209267	0.999985	ASCC2
ENSG00000161940	25.8289	1.1731	0.209355	0.999985	BCL6B
ENSG00000007392	596.633	-0.291412	0.209363	0.999985	LUC7L
ENSG00000110917	1658.1	0.207356	0.209491	0.999985	MLEC
ENSG00000256673	7.52933	-1.62948	0.209556	0.999985	NA
ENSG00000167371	292.801	-0.532728	0.209563	0.999985	PRRT2
ENSG00000249388	5.3482	1.22224	0.209607	0.999985	NA
ENSG00000065609	7.97867	-1.48064	0.209726	0.999985	SNAP91
ENSG00000226472	5.97689	-1.76746	0.20989	0.999985	NA
ENSG00000168389	71.9937	-0.57846	0.210114	0.999985	MFSD2A
ENSG00000001460	35.5721	-0.708656	0.210223	0.999985	STPG1
ENSG00000119446	125.087	-0.554491	0.210255	0.999985	RBM18
ENSG00000129354	369.812	0.486389	0.210318	0.999985	AP1M2
ENSG00000258743	5.90383	1.53515	0.210322	0.999985	LINC02301
ENSG00000223509	10.6918	-1.24301	0.210439	0.999985	NA
ENSG00000284428	34.5258	-0.79157	0.210662	0.999985	NA
ENSG00000104231	67.2876	-0.540554	0.210745	0.999985	ZFAND1
ENSG00000249319	105.747	0.545252	0.210774	0.999985	NA
ENSG00000151327	538.57	-0.361935	0.210811	0.999985	FAM177A1
ENSG00000168256	502.139	0.326127	0.210855	0.999985	NKIRAS2
ENSG00000234636	7.08166	1.9997	0.210944	0.999985	MED14OS
ENSG00000164040	749.099	0.320583	0.211005	0.999985	PGRMC2
ENSG00000075426	140.125	0.601041	0.211128	0.999985	FOSL2
ENSG00000078967	45.7456	-0.605673	0.211188	0.999985	UBE2D4
ENSG00000162461	6.96016	1.28281	0.211315	0.999985	SLC25A34
ENSG00000261366	7.32451	-1.51628	0.211322	0.999985	MANEA-DT
ENSG00000174939	18.2302	1.0469	0.211342	0.999985	ASPHD1
ENSG00000156873	161.025	0.400572	0.211373	0.999985	PHKG2
ENSG00000235919	31.526	0.664213	0.211557	0.999985	ASH1L-AS1
ENSG00000165244	93.5432	0.619792	0.21181	0.999985	ZNF367
ENSG00000256966	297.23	-0.445163	0.211894	0.999985	FBXO10
ENSG00000160908	69.716	0.506712	0.212033	0.999985	ZNF394
ENSG00000165025	12.7754	1.39996	0.212269	0.999985	SYK
ENSG00000263715	8.49426	1.02745	0.212408	0.999985	CRHR1
ENSG00000171084	36.9505	-0.835756	0.212428	0.999985	FAM86JP
ENSG00000113248	42.7574	-0.679657	0.212492	0.999985	PCDHB15
ENSG00000273253	22.2911	-0.820963	0.212555	0.999985	NA
ENSG00000271937	4.8299	-1.87398	0.212561	0.999985	NA
ENSG00000135956	261.716	0.333238	0.212566	0.999985	TMEM127
ENSG00000110315	179.538	-0.373359	0.212572	0.999985	RNF141
ENSG00000228315	48.6357	0.601022	0.212611	0.999985	GUSBP11
ENSG00000188803	16.6888	-1.16152	0.212767	0.999985	SHISA6
ENSG00000112561	9.89319	-1.38154	0.212802	0.999985	TFEB
ENSG00000124766	7432.53	0.425334	0.212935	0.999985	SOX4
ENSG00000185838	85.9419	-0.570267	0.213042	0.999985	GNB1L
ENSG00000117362	2745.15	0.324925	0.213085	0.999985	APH1A
ENSG00000269205	9.80016	1.42161	0.213313	0.999985	NA
ENSG00000101986	19.9135	-0.938555	0.21345	0.999985	ABCD1
ENSG00000130558	206.375	0.483179	0.213585	0.999985	OLFM1
ENSG00000147854	261.382	-0.431682	0.213694	0.999985	UHRF2
ENSG00000163536	8.48715	-1.42343	0.213814	0.999985	SERPINI1
ENSG00000136709	505.98	-0.286002	0.213914	0.999985	WDR33
ENSG00000167644	18.2306	-1.55165	0.213973	0.999985	C19orf33
ENSG00000186815	85.5399	-0.563489	0.214085	0.999985	TPCN1
ENSG00000184428	305.214	-0.383964	0.214171	0.999985	TOP1MT
ENSG00000095261	72.8779	-0.573803	0.214183	0.999985	PSMD5
ENSG00000117010	37.5789	0.59385	0.214263	0.999985	ZNF684
ENSG00000260278	11.478	-1.11106	0.214466	0.999985	NA
ENSG00000271936	23.5146	0.900856	0.214551	0.999985	NA
ENSG00000130475	65.9781	-0.80351	0.214608	0.999985	FCHO1
ENSG00000167881	328.581	0.294311	0.214625	0.999985	SRP68
ENSG00000095596	37.4157	-1.68042	0.214653	0.999985	CYP26A1
ENSG00000228929	3373.4	0.364767	0.214922	0.999985	NA
ENSG00000088448	659.168	-0.278712	0.214934	0.999985	ANKRD10
ENSG00000141076	466.113	0.295609	0.214975	0.999985	UTP4
ENSG00000272172	10.1344	-1.49303	0.215077	0.999985	NA
ENSG00000123607	109.858	-0.617769	0.215091	0.999985	TTC21B
ENSG00000106991	7.63061	1.12585	0.215187	0.999985	ENG
ENSG00000142186	312.645	0.358121	0.215223	0.999985	SCYL1
ENSG00000173581	79.1268	-0.50929	0.21544	0.999985	CCDC106
ENSG00000273032	6.27847	1.5418	0.21553	0.999985	DGCR5
ENSG00000150510	145.707	0.577218	0.215997	0.999985	FAM124A
ENSG00000164588	6.21069	2.37139	0.216213	0.999985	HCN1
ENSG00000185379	130.647	0.408052	0.216328	0.999985	RAD51D
ENSG00000135047	148.587	-0.475276	0.216499	0.999985	CTSL
ENSG00000151470	25.6796	-0.868997	0.216516	0.999985	C4orf33
ENSG00000009709	17.8434	-0.890121	0.216594	0.999985	PAX7
ENSG00000273373	46.6005	-0.694645	0.216772	0.999985	NA
ENSG00000132386	109.238	0.603401	0.216809	0.999985	SERPINF1
ENSG00000175445	27.5351	-0.803409	0.216856	0.999985	LPL
ENSG00000268713	59.7524	-0.663919	0.216909	0.999985	NA
ENSG00000007516	10.7266	-1.18785	0.217049	0.999985	BAIAP3
ENSG00000035141	776.695	0.259385	0.217147	0.999985	FAM136A
ENSG00000230487	16.5689	-0.85382	0.217228	0.999985	PSMG3-AS1
ENSG00000268471	20.3128	-0.813957	0.217241	0.999985	MIR4453HG
ENSG00000085831	20.0625	-1.2688	0.217271	0.999985	TTC39A
ENSG00000153574	286.129	0.239477	0.217326	0.999985	RPIA
ENSG00000239213	27.0979	-0.879879	0.217345	0.999985	NA
ENSG00000126790	31.476	0.799262	0.217446	0.999985	L3HYPDH
ENSG00000231113	7.96938	1.61107	0.217527	0.999985	NA
ENSG00000267174	8.25942	-1.44118	0.217598	0.999985	NA
ENSG00000225475	782.77	0.423129	0.217731	0.999985	NA
ENSG00000281087	27.1201	-0.839793	0.217816	0.999985	NA
ENSG00000139438	78.5419	-0.616952	0.217926	0.999985	FAM222A
ENSG00000163377	8.84972	1.89432	0.218083	0.999985	TAFA4
ENSG00000112659	25.318	0.943021	0.218192	0.999985	CUL9
ENSG00000229153	19.336	-1.58682	0.218206	0.999985	EPHA1-AS1
ENSG00000228451	43.3396	0.535986	0.218229	0.999985	SDAD1P1
ENSG00000167625	117.742	0.445239	0.21839	0.999985	ZNF526
ENSG00000197935	30.8343	-0.792751	0.218441	0.999985	ZNF311
ENSG00000103056	5.44107	-2.10109	0.218531	0.999985	SMPD3
ENSG00000223877	27.0727	-0.838884	0.218558	0.999985	NA
ENSG00000206834	11.8424	1.56752	0.218574	0.999985	SNORA1
ENSG00000261783	6.95527	-1.73248	0.218648	0.999985	NA
ENSG00000184905	36.3264	-0.875669	0.218691	0.999985	TCEAL2
ENSG00000167566	126.823	0.388163	0.218878	0.999985	NCKAP5L
ENSG00000132823	173.11	0.337633	0.218979	0.999985	OSER1
ENSG00000101190	156.056	0.405781	0.219021	0.999985	TCFL5
ENSG00000154803	162.516	0.37587	0.219044	0.999985	FLCN
ENSG00000156427	22.5546	0.9936	0.219113	0.999985	FGF18
ENSG00000272707	44.4269	0.642314	0.219156	0.999985	NA
ENSG00000275902	10.0407	-1.2855	0.219219	0.999985	NA
ENSG00000110660	74.1667	0.532222	0.21929	0.999985	SLC35F2
ENSG00000175352	67.826	0.59384	0.2193	0.999985	NRIP3
ENSG00000172932	77.6079	0.452972	0.219407	0.999985	ANKRD13D
ENSG00000271852	9.71127	1.30068	0.219875	0.999985	SNORD11B
ENSG00000185803	240.619	-0.389837	0.220114	0.999985	SLC52A2
ENSG00000117592	1820.06	-0.267859	0.220312	0.999985	PRDX6
ENSG00000225933	6.01339	-1.84325	0.220504	0.999985	NA
ENSG00000167755	6.57003	-1.5343	0.220607	0.999985	KLK6
ENSG00000177511	19.5598	1.30411	0.220692	0.999985	ST8SIA3
ENSG00000142675	50.1729	-0.960054	0.220715	0.999985	CNKSR1
ENSG00000101460	41.5549	0.618538	0.220931	0.999985	MAP1LC3A
ENSG00000109705	38.4165	0.655841	0.220948	0.999985	NKX3-2
ENSG00000149922	9.32279	-1.38148	0.221009	0.999985	TBX6
ENSG00000163945	170.47	-0.401065	0.221037	0.999985	UVSSA
ENSG00000277342	7.01084	1.65306	0.221085	0.999985	NA
ENSG00000133794	23.5389	0.805787	0.221133	0.999985	ARNTL
ENSG00000162595	10.285	0.99199	0.221654	0.999985	DIRAS3
ENSG00000135144	59.0283	-0.641065	0.221819	0.999985	DTX1
ENSG00000107295	10.4952	1.17808	0.221841	0.999985	SH3GL2
ENSG00000130584	142.073	0.441469	0.221865	0.999985	ZBTB46
ENSG00000203709	21.0082	-0.797451	0.222076	0.999985	NA
ENSG00000268175	50.9462	0.571344	0.222101	0.999985	NA
ENSG00000145934	102.305	0.561944	0.222126	0.999985	TENM2
ENSG00000237742	10.9477	-2.00855	0.222128	0.999985	NA
ENSG00000163995	7.54869	-1.58324	0.222369	0.999985	ABLIM2
ENSG00000228878	5.11832	-1.94461	0.222418	0.999985	NA
ENSG00000261560	13.6178	0.961158	0.222529	0.999985	NA
ENSG00000151065	206.552	-0.324507	0.222747	0.999985	DCP1B
ENSG00000120029	93.6429	0.423777	0.223106	0.999985	ARMH3
ENSG00000149577	173.095	0.401141	0.223122	0.999985	SIDT2
ENSG00000152939	164.761	0.628935	0.223225	0.999985	MARVELD2
ENSG00000205808	65.0206	0.460629	0.223249	0.999985	PLPP6
ENSG00000264247	82.9416	-0.422878	0.223272	0.999985	LINC00909
ENSG00000100429	41.2778	-0.705964	0.223283	0.999985	HDAC10
ENSG00000165271	134.687	-0.352481	0.223348	0.999985	NOL6
ENSG00000148426	53.0734	-0.559056	0.223365	0.999985	PROSER2
ENSG00000265649	179.926	-0.362392	0.22344	0.999985	NA
ENSG00000172239	333.519	-0.314671	0.223476	0.999985	PAIP1
ENSG00000108018	48.5218	-0.819316	0.22354	0.999985	SORCS1
ENSG00000095539	13.0382	1.04845	0.223552	0.999985	SEMA4G
ENSG00000099817	2632.87	0.272561	0.22387	0.999985	POLR2E
ENSG00000230562	13.1473	0.861288	0.223956	0.999985	NA
ENSG00000165633	32.309	-0.768408	0.223984	0.999985	VSTM4
ENSG00000014216	285.812	0.314467	0.224097	0.999985	CAPN1
ENSG00000187244	19.1798	-0.986181	0.22428	0.999985	BCAM
ENSG00000156265	42.9073	0.866792	0.224459	0.999985	MAP3K7CL
ENSG00000184916	28.1649	-0.896922	0.224492	0.999985	JAG2
ENSG00000270066	13.3919	-1.05504	0.224497	0.999985	NA
ENSG00000070759	47.4153	0.642876	0.2245	0.999985	TESK2
ENSG00000278540	707.427	-0.309041	0.224804	0.999985	ACACA
ENSG00000185989	174.784	-0.350794	0.225025	0.999985	RASA3
ENSG00000205336	104.674	-0.585053	0.225134	0.999985	ADGRG1
ENSG00000259485	18.0046	-1.02391	0.225161	0.999985	NA
ENSG00000268362	17.9994	-0.828406	0.225205	0.999985	NA
ENSG00000203965	18.4031	-0.722101	0.225209	0.999985	EFCAB7
ENSG00000273033	29.0247	-0.946885	0.225302	0.999985	LINC02035
ENSG00000147027	484.019	-0.568876	0.22549	0.999985	TMEM47
ENSG00000147255	178.921	-0.510482	0.225512	0.999985	IGSF1
ENSG00000250098	7.93747	1.39432	0.225539	0.999985	NA
ENSG00000102125	120.712	-0.566383	0.225564	0.999985	TAZ
ENSG00000234268	30.9606	-0.810601	0.225567	0.999985	NA
ENSG00000249751	7.49658	-2.00618	0.225588	0.999985	ECSCR
ENSG00000171502	5.28786	-1.68277	0.225615	0.999985	COL24A1
ENSG00000130005	164.835	-0.412184	0.225681	0.999985	GAMT
ENSG00000180190	234.332	-0.397948	0.225856	0.999985	TDRP
ENSG00000261335	15.7415	0.819139	0.225867	0.999985	LOC105274304
ENSG00000264052	6.96198	-1.17059	0.226025	0.999985	NA
ENSG00000102974	727.649	0.238722	0.226083	0.999985	CTCF
ENSG00000265666	12.124	-1.08927	0.226087	0.999985	RARA-AS1
ENSG00000103932	390.644	-0.380801	0.226284	0.999985	RPAP1
ENSG00000204131	134.499	-0.526856	0.226296	0.999985	NHSL2
ENSG00000166145	52.3604	-0.847471	0.226498	0.999985	SPINT1
ENSG00000002746	14.4118	1.31733	0.226527	0.999985	HECW1
ENSG00000137968	13.6677	-1.2045	0.226564	0.999985	SLC44A5
ENSG00000175592	28.1554	-1.13945	0.226564	0.999985	FOSL1
ENSG00000196083	30.9631	0.857206	0.226787	0.999985	IL1RAP
ENSG00000253509	10.2055	1.36812	0.226865	0.999985	NA
ENSG00000258588	10.181	1.09625	0.227049	0.999985	TRIM6-TRIM34
ENSG00000112208	50.9995	-0.577532	0.227052	0.999985	BAG2
ENSG00000260196	18.593	-1.02409	0.227258	0.999985	NA
ENSG00000068697	4091.53	0.311386	0.22728	0.999985	LAPTM4A
ENSG00000102290	84.6712	-0.656779	0.227308	0.999985	PCDH11X
ENSG00000163412	39.5763	0.591496	0.227512	0.999985	EIF4E3
ENSG00000279249	8.47334	2.04083	0.227579	0.999985	NA
ENSG00000226259	111.865	0.471196	0.22762	0.999985	NA
ENSG00000076554	103.336	-0.448314	0.227641	0.999985	TPD52
ENSG00000232946	8.79266	1.03361	0.227671	0.999985	NA
ENSG00000153531	12.9047	1.42489	0.227804	0.999985	ADPRHL1
ENSG00000166823	10.5904	-1.38635	0.227884	0.999985	MESP1
ENSG00000225697	88.4939	-0.529162	0.227949	0.999985	SLC26A6
ENSG00000109771	8.21982	-1.34238	0.228267	0.999985	LRP2BP
ENSG00000283149	158.4	0.432907	0.228405	0.999985	NA
ENSG00000168071	13.1543	1.17736	0.228433	0.999985	CCDC88B
ENSG00000181704	314.245	-0.449308	0.228503	0.999985	YIPF6
ENSG00000172738	10.7767	1.21581	0.228517	0.999985	TMEM217
ENSG00000226386	6.32428	1.54512	0.228547	0.999985	PARD3-AS1
ENSG00000080603	103.265	0.564524	0.228587	0.999985	SRCAP
ENSG00000183077	235.333	-0.338598	0.228587	0.999985	AFMID
ENSG00000140848	250.968	0.379543	0.228664	0.999985	CPNE2
ENSG00000183665	73.3014	0.491487	0.228687	0.999985	TRMT12
ENSG00000279088	109.388	0.358289	0.228699	0.999985	NA
ENSG00000239570	6.93647	-1.47482	0.228713	0.999985	NA
ENSG00000147010	318.243	0.356176	0.228775	0.999985	SH3KBP1
ENSG00000110900	94.2593	0.575404	0.228802	0.999985	TSPAN11
ENSG00000272619	24.6375	0.886556	0.228817	0.999985	NA
ENSG00000273329	70.4978	0.45185	0.228822	0.999985	NA
ENSG00000154529	24.0472	0.671505	0.229106	0.999985	CNTNAP3B
ENSG00000166974	402.522	0.398506	0.229108	0.999985	MAPRE2
ENSG00000138101	165.627	0.428078	0.229147	0.999985	DTNB
ENSG00000197149	23.0984	-0.675574	0.229161	0.999985	NA
ENSG00000159128	293.512	-0.331824	0.229168	0.999985	IFNGR2
ENSG00000284693	5.42345	1.72021	0.229275	0.999985	LINC02606
ENSG00000257060	8.18669	1.3216	0.229338	0.999985	NA
ENSG00000077585	35.2935	0.664279	0.229346	0.999985	GPR137B
ENSG00000276259	14.2674	-0.967819	0.229588	0.999985	NA
ENSG00000164284	97.9239	0.465476	0.22965	0.999985	GRPEL2
ENSG00000084693	352.493	0.343304	0.229684	0.999985	AGBL5
ENSG00000105135	284.381	0.35824	0.229979	0.999985	ILVBL
ENSG00000127831	10.3159	-1.86192	0.23003	0.999985	VIL1
ENSG00000237436	42.8884	-0.722489	0.230055	0.999985	NA
ENSG00000180767	9.27153	-1.90207	0.230388	0.999985	CHST13
ENSG00000136631	145.962	-0.430751	0.230542	0.999985	VPS45
ENSG00000080815	270.638	0.353206	0.230547	0.999985	PSEN1
ENSG00000173442	9.22203	1.32212	0.230557	0.999985	EHBP1L1
ENSG00000181852	432.951	0.272188	0.230661	0.999985	RNF41
ENSG00000103356	188.156	-0.350347	0.230801	0.999985	EARS2
ENSG00000106392	303.102	-0.493048	0.230835	0.999985	C1GALT1
ENSG00000184697	407.745	0.438934	0.230877	0.999985	CLDN6
ENSG00000170634	41.7024	0.52596	0.231014	0.999985	ACYP2
ENSG00000243445	6.23996	-1.57917	0.231021	0.999985	NA
ENSG00000164296	19.2873	0.825572	0.231047	0.999985	TIGD6
ENSG00000204520	133.671	-0.546814	0.231542	0.999985	MICA
ENSG00000170631	148.287	0.314107	0.231604	0.999985	ZNF16
ENSG00000140995	209.787	-0.324368	0.231661	0.999985	DEF8
ENSG00000260912	38.1678	-0.75356	0.231746	0.999985	NA
ENSG00000105355	989.635	0.281501	0.231766	0.999985	PLIN3
ENSG00000263004	14.8822	0.945897	0.231811	0.999985	NA
ENSG00000128591	270.346	-0.441877	0.231834	0.999985	FLNC
ENSG00000153071	226.665	-0.374681	0.23203	0.999985	DAB2
ENSG00000138069	644.087	-0.366516	0.232093	0.999985	RAB1A
ENSG00000119888	774.764	-0.334074	0.232093	0.999985	EPCAM
ENSG00000247416	8.99703	-0.875493	0.232187	0.999985	LOC101928847
ENSG00000116544	13.7228	-1.20618	0.232336	0.999985	DLGAP3
ENSG00000270141	126.316	-0.733389	0.232483	0.999985	NA
ENSG00000149474	304.036	0.252607	0.232619	0.999985	KAT14
ENSG00000113272	224.612	0.313818	0.232619	0.999985	THG1L
ENSG00000130724	536.25	-0.405995	0.232756	0.999985	CHMP2A
ENSG00000139405	221.274	-0.335545	0.233074	0.999985	RITA1
ENSG00000132604	453.003	0.269396	0.233081	0.999985	TERF2
ENSG00000077616	34.7932	-0.680946	0.233107	0.999985	NAALAD2
ENSG00000135045	153.356	-0.356735	0.233118	0.999985	C9orf40
ENSG00000168938	34.3093	0.810872	0.233152	0.999985	PPIC
ENSG00000094914	282.083	-0.37446	0.23322	0.999985	AAAS
ENSG00000182774	10127.2	-0.264033	0.23324	0.999985	RPS17
ENSG00000260836	10127.7	-0.264025	0.233243	0.999985	NA
ENSG00000134769	270.287	0.573952	0.233261	0.999985	DTNA
ENSG00000265093	8.96357	1.14888	0.233281	0.999985	NA
ENSG00000204334	10.847	-1.20469	0.233384	0.999985	ERICH2
ENSG00000143858	66.2193	0.716697	0.23348	0.999985	SYT2
ENSG00000162512	280.149	0.361326	0.233526	0.999985	SDC3
ENSG00000225190	34.5125	0.69084	0.233533	0.999985	PLEKHM1
ENSG00000172164	34.043	-0.740335	0.233714	0.999985	SNTB1
ENSG00000256545	847.529	-0.267546	0.233759	0.999985	NA
ENSG00000243742	983.977	0.340974	0.23381	0.999985	RPLP0P2
ENSG00000155367	46.4616	0.771522	0.233977	0.999985	PPM1J
ENSG00000120963	371.811	-0.336734	0.233985	0.999985	ZNF706
ENSG00000011143	196.985	0.321781	0.234059	0.999985	MKS1
ENSG00000198910	141.071	0.449116	0.234242	0.999985	L1CAM
[truncated: 14,996 more rows]
