# Supplementary material for: A Circular RNA Expressed from the FAT3 Locus Regulates Neural Development
Source: Mol Neurobiol. 2023 Feb 25;60(6):3239–60. doi: 10.1007/s12035-023-03253-7 (PMC10122638; doi:10.1007/s12035-023-03253-7)
Supplement: Supplementary file 4 — Supplementary file4 (XLSX 26 KB) [file 12035_2023_3253_MOESM4_ESM.xlsx]

## Sheet: circRMST off-targets
A circular RNA expressed from the FAT3 locus regulates neural development
Sabine Seeler1,2,+, Maria Schertz Andersen1,+, Tamas Sztanka-Toth3, Mateja Rybiczka-Tešulov4, Marleen H. van den Munkhof4, Chi-Chih Chang1, Muyesier Maimaitili2,5, Morten Trillingsgaard Venø1,6, Thomas Birkballe Hansen1, R. Jeroen Pasterkamp4, Agnieszka Rybak-Wolf3, Mark Denham2,5, Nikolaus Rajewsky3, Lasse Sommer Kristensen1,2,#,*, and Jørgen Kjems1,#,*
1- Interdisciplinary Nanoscience Center, Department of Molecular Biology and Genetics, Aarhus University, 8000 Aarhus C, Denmark; 2- Department of Biomedicine, The Skou Building, Aarhus University, 8000 Aarhus C, Denmark; 3- Berlin Institute for Medical Systems Biology (BIMSB), MDC Berlin-Mitte, 10115 Berlin, Germany; 4- Department of Translational Neuroscience, University Medical Center Utrecht …
#, +These authors contributed equally to this work. *Correspondence: jk@mbg.au.dk
Predicted off-targets for shRNA sequences targeting circRMST, circFAT3, or ciRS-7
Description	Transcript	Max Score	Total Score	Query Cover	E value	Per. ident	Accession
Homo sapiens patched domain containing 4 (PTCHD4)	transcript variant 3, mRNA	28.2	28.2	0.85	16	94.44	=HYPERLINK("https://www.ncbi.nlm.nih.gov/nucleotide/NM_001384253.1?report=genbank&log$=nucltop&blast_rank=1&RID=NKVGZTT001R","NM_001384253.1")
Homo sapiens patched domain containing 4 (PTCHD4)	transcript variant 1, mRNA	28.2	28.2	0.85	16	94.44	=HYPERLINK("https://www.ncbi.nlm.nih.gov/nucleotide/NM_001013732.4?report=genbank&log$=nucltop&blast_rank=2&RID=NKVGZTT001R","NM_001013732.4")
Homo sapiens ubiquitin protein ligase E3 component n-recognin 3 (UBR3)	mRNA	28.2	28.2	0.66	16	100	=HYPERLINK("https://www.ncbi.nlm.nih.gov/nucleotide/NM_172070.4?report=genbank&log$=nucltop&blast_rank=3&RID=NKVGZTT001R","NM_172070.4")
Homo sapiens peroxiredoxin 6 (PRDX6)	mRNA	28.2	28.2	0.66	16	100	=HYPERLINK("https://www.ncbi.nlm.nih.gov/nucleotide/NM_004905.3?report=genbank&log$=nucltop&blast_rank=4&RID=NKVGZTT001R","NM_004905.3")
Homo sapiens coiled-coil domain containing 149 (CCDC149)	transcript variant 3, mRNA	26.3	26.3	0.61	62	100	=HYPERLINK("https://www.ncbi.nlm.nih.gov/nucleotide/NM_001330643.2?report=genbank&log$=nucltop&blast_rank=5&RID=NKVGZTT001R","NM_001330643.2")
Homo sapiens SEC14 like lipid binding 1 (SEC14L1)	transcript variant 7, mRNA	26.3	26.3	0.61	62	100	=HYPERLINK("https://www.ncbi.nlm.nih.gov/nucleotide/NM_001204410.2?report=genbank&log$=nucltop&blast_rank=6&RID=NKVGZTT001R","NM_001204410.2")
Homo sapiens kelch like family member 15 (KLHL15)	mRNA	26.3	26.3	0.61	62	100	=HYPERLINK("https://www.ncbi.nlm.nih.gov/nucleotide/NM_030624.3?report=genbank&log$=nucltop&blast_rank=7&RID=NKVGZTT001R","NM_030624.3")
Homo sapiens zinc finger protein 519 (ZNF519)	transcript variant 2, mRNA, non-coding RNA	26.3	26.3	0.61	62	100	=HYPERLINK("https://www.ncbi.nlm.nih.gov/nucleotide/NR_033354.2?report=genbank&log$=nucltop&blast_rank=8&RID=NKVGZTT001R","NR_033354.2")
Homo sapiens glutamine amidotransferase like class 1 domain containing 1 (GATD1)	transcript variant 9, mRNA, non-coding RNA	26.3	26.3	0.61	62	100	=HYPERLINK("https://www.ncbi.nlm.nih.gov/nucleotide/NR_134868.2?report=genbank&log$=nucltop&blast_rank=9&RID=NKVGZTT001R","NR_134868.2")
Homo sapiens glutamine amidotransferase like class 1 domain containing 1 (GATD1)	transcript variant 8, mRNA, non-coding RNA	26.3	26.3	0.61	62	100	=HYPERLINK("https://www.ncbi.nlm.nih.gov/nucleotide/NR_134867.2?report=genbank&log$=nucltop&blast_rank=10&RID=NKVGZTT001R","NR_134867.2")
Homo sapiens SMAD family member 2 (SMAD2)	transcript variant 2, mRNA	26.3	26.3	0.8	62	94.12	=HYPERLINK("https://www.ncbi.nlm.nih.gov/nucleotide/NM_001003652.4?report=genbank&log$=nucltop&blast_rank=11&RID=NKVGZTT001R","NM_001003652.4")
Homo sapiens SMAD family member 2 (SMAD2)	transcript variant 1, mRNA	26.3	26.3	0.8	62	94.12	=HYPERLINK("https://www.ncbi.nlm.nih.gov/nucleotide/NM_005901.6?report=genbank&log$=nucltop&blast_rank=12&RID=NKVGZTT001R","NM_005901.6")
Homo sapiens ankyrin repeat domain 36C (ANKRD36C)	mRNA	26.3	26.3	0.61	62	100	=HYPERLINK("https://www.ncbi.nlm.nih.gov/nucleotide/NM_001310154.3?report=genbank&log$=nucltop&blast_rank=13&RID=NKVGZTT001R","NM_001310154.3")
Homo sapiens solute carrier family 22 member 24 (SLC22A24)	transcript variant 2, mRNA	26.3	26.3	0.61	62	100	=HYPERLINK("https://www.ncbi.nlm.nih.gov/nucleotide/NM_173586.3?report=genbank&log$=nucltop&blast_rank=14&RID=NKVGZTT001R","NM_173586.3")
Homo sapiens WD repeat domain 91 (WDR91)	transcript variant 5, mRNA, non-coding RNA	26.3	26.3	0.61	62	100	=HYPERLINK("https://www.ncbi.nlm.nih.gov/nucleotide/NR_156130.2?report=genbank&log$=nucltop&blast_rank=15&RID=NKVGZTT001R","NR_156130.2")
Homo sapiens WD repeat domain 91 (WDR91)	transcript variant 6, mRNA, non-coding RNA	26.3	26.3	0.61	62	100	=HYPERLINK("https://www.ncbi.nlm.nih.gov/nucleotide/NR_156131.2?report=genbank&log$=nucltop&blast_rank=16&RID=NKVGZTT001R","NR_156131.2")
Homo sapiens neuroligin 4 X-linked (NLGN4X)	transcript variant 3, mRNA	26.3	26.3	0.61	62	100	=HYPERLINK("https://www.ncbi.nlm.nih.gov/nucleotide/NM_001282145.2?report=genbank&log$=nucltop&blast_rank=17&RID=NKVGZTT001R","NM_001282145.2")
Homo sapiens WD repeat domain 91 (WDR91)	transcript variant 2, mRNA	26.3	26.3	0.61	62	100	=HYPERLINK("https://www.ncbi.nlm.nih.gov/nucleotide/NM_001362736.2?report=genbank&log$=nucltop&blast_rank=18&RID=NKVGZTT001R","NM_001362736.2")
Homo sapiens SEC14 like lipid binding 1 (SEC14L1)	transcript variant 4, mRNA	26.3	26.3	0.61	62	100	=HYPERLINK("https://www.ncbi.nlm.nih.gov/nucleotide/NM_001143999.2?report=genbank&log$=nucltop&blast_rank=19&RID=NKVGZTT001R","NM_001143999.2")
Homo sapiens SEC14 like lipid binding 1 (SEC14L1)	transcript variant 5, mRNA	26.3	26.3	0.61	62	100	=HYPERLINK("https://www.ncbi.nlm.nih.gov/nucleotide/NM_001144001.2?report=genbank&log$=nucltop&blast_rank=20&RID=NKVGZTT001R","NM_001144001.2")
Homo sapiens transmembrane protein 214 (TMEM214)	transcript variant 2, mRNA	26.3	26.3	0.8	62	94.12	=HYPERLINK("https://www.ncbi.nlm.nih.gov/nucleotide/NM_001083590.2?report=genbank&log$=nucltop&blast_rank=21&RID=NKVGZTT001R","NM_001083590.2")
Homo sapiens SEC14 like lipid binding 1 (SEC14L1)	transcript variant 6, mRNA	26.3	26.3	0.61	62	100	=HYPERLINK("https://www.ncbi.nlm.nih.gov/nucleotide/NM_001204408.2?report=genbank&log$=nucltop&blast_rank=22&RID=NKVGZTT001R","NM_001204408.2")
Homo sapiens SEC14 like lipid binding 1 (SEC14L1)	transcript variant 2, mRNA	26.3	26.3	0.61	62	100	=HYPERLINK("https://www.ncbi.nlm.nih.gov/nucleotide/NM_001039573.3?report=genbank&log$=nucltop&blast_rank=23&RID=NKVGZTT001R","NM_001039573.3")
Homo sapiens glutamine amidotransferase like class 1 domain containing 1 (GATD1)	transcript variant 6, mRNA	26.3	26.3	0.61	62	100	=HYPERLINK("https://www.ncbi.nlm.nih.gov/nucleotide/NM_001318823.2?report=genbank&log$=nucltop&blast_rank=24&RID=NKVGZTT001R","NM_001318823.2")
Homo sapiens RB binding protein 5, histone lysine methyltransferase complex subunit (RBBP5)	transcript variant 3, mRNA	26.3	26.3	0.61	62	100	=HYPERLINK("https://www.ncbi.nlm.nih.gov/nucleotide/NM_001193273.2?report=genbank&log$=nucltop&blast_rank=25&RID=NKVGZTT001R","NM_001193273.2")
Homo sapiens zinc finger protein 141 (ZNF141)	transcript variant 2, mRNA	26.3	26.3	0.61	62	100	=HYPERLINK("https://www.ncbi.nlm.nih.gov/nucleotide/NM_001348277.2?report=genbank&log$=nucltop&blast_rank=26&RID=NKVGZTT001R","NM_001348277.2")
Homo sapiens SEC14 like lipid binding 1 (SEC14L1)	transcript variant 1, mRNA	26.3	26.3	0.61	62	100	=HYPERLINK("https://www.ncbi.nlm.nih.gov/nucleotide/NM_003003.4?report=genbank&log$=nucltop&blast_rank=27&RID=NKVGZTT001R","NM_003003.4")
Homo sapiens glutamine amidotransferase like class 1 domain containing 1 (GATD1)	transcript variant 5, mRNA	26.3	26.3	0.61	62	100	=HYPERLINK("https://www.ncbi.nlm.nih.gov/nucleotide/NM_001318822.2?report=genbank&log$=nucltop&blast_rank=28&RID=NKVGZTT001R","NM_001318822.2")
Homo sapiens glutamine amidotransferase like class 1 domain containing 1 (GATD1)	transcript variant 4, mRNA	26.3	26.3	0.61	62	100	=HYPERLINK("https://www.ncbi.nlm.nih.gov/nucleotide/NM_001318821.2?report=genbank&log$=nucltop&blast_rank=29&RID=NKVGZTT001R","NM_001318821.2")
Homo sapiens WD repeat domain 91 (WDR91)	transcript variant 4, mRNA	26.3	26.3	0.61	62	100	=HYPERLINK("https://www.ncbi.nlm.nih.gov/nucleotide/NM_001362738.2?report=genbank&log$=nucltop&blast_rank=30&RID=NKVGZTT001R","NM_001362738.2")
Homo sapiens LIM and cysteine rich domains 1 (LMCD1)	transcript variant 2, mRNA	26.3	26.3	0.61	62	100	=HYPERLINK("https://www.ncbi.nlm.nih.gov/nucleotide/NM_001278233.2?report=genbank&log$=nucltop&blast_rank=31&RID=NKVGZTT001R","NM_001278233.2")
Homo sapiens RB binding protein 5, histone lysine methyltransferase complex subunit (RBBP5)	transcript variant 2, mRNA	26.3	26.3	0.61	62	100	=HYPERLINK("https://www.ncbi.nlm.nih.gov/nucleotide/NM_001193272.2?report=genbank&log$=nucltop&blast_rank=32&RID=NKVGZTT001R","NM_001193272.2")
Homo sapiens glutamine amidotransferase like class 1 domain containing 1 (GATD1)	transcript variant 2, mRNA	26.3	26.3	0.61	62	100	=HYPERLINK("https://www.ncbi.nlm.nih.gov/nucleotide/NM_001318818.2?report=genbank&log$=nucltop&blast_rank=33&RID=NKVGZTT001R","NM_001318818.2")
Homo sapiens glutamine amidotransferase like class 1 domain containing 1 (GATD1)	transcript variant 7, mRNA	26.3	26.3	0.61	62	100	=HYPERLINK("https://www.ncbi.nlm.nih.gov/nucleotide/NM_001318824.2?report=genbank&log$=nucltop&blast_rank=34&RID=NKVGZTT001R","NM_001318824.2")
Homo sapiens WD repeat domain 91 (WDR91)	transcript variant 1, mRNA	26.3	26.3	0.61	62	100	=HYPERLINK("https://www.ncbi.nlm.nih.gov/nucleotide/NM_001362737.2?report=genbank&log$=nucltop&blast_rank=35&RID=NKVGZTT001R","NM_001362737.2")
Homo sapiens glutamine amidotransferase like class 1 domain containing 1 (GATD1)	transcript variant 3, mRNA	26.3	26.3	0.61	62	100	=HYPERLINK("https://www.ncbi.nlm.nih.gov/nucleotide/NM_001318820.2?report=genbank&log$=nucltop&blast_rank=36&RID=NKVGZTT001R","NM_001318820.2")
Homo sapiens LIM and cysteine rich domains 1 (LMCD1)	transcript variant 1, mRNA	26.3	26.3	0.61	62	100	=HYPERLINK("https://www.ncbi.nlm.nih.gov/nucleotide/NM_014583.4?report=genbank&log$=nucltop&blast_rank=37&RID=NKVGZTT001R","NM_014583.4")
Homo sapiens bone morphogenetic protein receptor type 2 (BMPR2)	mRNA	26.3	26.3	0.61	62	100	=HYPERLINK("https://www.ncbi.nlm.nih.gov/nucleotide/NM_001204.7?report=genbank&log$=nucltop&blast_rank=38&RID=NKVGZTT001R","NM_001204.7")
Homo sapiens NPC intracellular cholesterol transporter 1 (NPC1)	mRNA	26.3	26.3	0.61	62	100	=HYPERLINK("https://www.ncbi.nlm.nih.gov/nucleotide/NM_000271.5?report=genbank&log$=nucltop&blast_rank=39&RID=NKVGZTT001R","NM_000271.5")
Homo sapiens zinc finger protein 141 (ZNF141)	transcript variant 1, mRNA	26.3	26.3	0.61	62	100	=HYPERLINK("https://www.ncbi.nlm.nih.gov/nucleotide/NM_003441.4?report=genbank&log$=nucltop&blast_rank=40&RID=NKVGZTT001R","NM_003441.4")
Homo sapiens WD repeat domain 91 (WDR91)	transcript variant 3, mRNA	26.3	26.3	0.61	62	100	=HYPERLINK("https://www.ncbi.nlm.nih.gov/nucleotide/NM_014149.4?report=genbank&log$=nucltop&blast_rank=41&RID=NKVGZTT001R","NM_014149.4")
Homo sapiens transmembrane protein 214 (TMEM214)	transcript variant 1, mRNA	26.3	26.3	0.8	62	94.12	=HYPERLINK("https://www.ncbi.nlm.nih.gov/nucleotide/NM_017727.5?report=genbank&log$=nucltop&blast_rank=42&RID=NKVGZTT001R","NM_017727.5")
Homo sapiens zinc finger protein 736 (ZNF736)	transcript variant 1, mRNA	26.3	26.3	0.61	62	100	=HYPERLINK("https://www.ncbi.nlm.nih.gov/nucleotide/NM_001170905.3?report=genbank&log$=nucltop&blast_rank=43&RID=NKVGZTT001R","NM_001170905.3")
Homo sapiens leiomodin 2 (LMOD2)	mRNA	26.3	26.3	0.61	62	100	=HYPERLINK("https://www.ncbi.nlm.nih.gov/nucleotide/NM_207163.3?report=genbank&log$=nucltop&blast_rank=44&RID=NKVGZTT001R","NM_207163.3")
Homo sapiens NLR family CARD domain containing 4 (NLRC4)	transcript variant 2, mRNA	26.3	26.3	0.61	62	100	=HYPERLINK("https://www.ncbi.nlm.nih.gov/nucleotide/NM_001199138.2?report=genbank&log$=nucltop&blast_rank=45&RID=NKVGZTT001R","NM_001199138.2")
Homo sapiens RB binding protein 5, histone lysine methyltransferase complex subunit (RBBP5)	transcript variant 1, mRNA	26.3	26.3	0.61	62	100	=HYPERLINK("https://www.ncbi.nlm.nih.gov/nucleotide/NM_005057.4?report=genbank&log$=nucltop&blast_rank=46&RID=NKVGZTT001R","NM_005057.4")
Homo sapiens ATP binding cassette subfamily B member 10 (ABCB10)	mRNA; nuclear gene for mitochondrial product	26.3	26.3	0.61	62	100	=HYPERLINK("https://www.ncbi.nlm.nih.gov/nucleotide/NM_012089.3?report=genbank&log$=nucltop&blast_rank=47&RID=NKVGZTT001R","NM_012089.3")
Homo sapiens neuroligin 4 X-linked (NLGN4X)	transcript variant 2, mRNA	26.3	26.3	0.61	62	100	=HYPERLINK("https://www.ncbi.nlm.nih.gov/nucleotide/NM_181332.3?report=genbank&log$=nucltop&blast_rank=48&RID=NKVGZTT001R","NM_181332.3")
Homo sapiens ubiquitin specific peptidase 24 (USP24)	mRNA	26.3	26.3	0.61	62	100	=HYPERLINK("https://www.ncbi.nlm.nih.gov/nucleotide/NM_015306.3?report=genbank&log$=nucltop&blast_rank=49&RID=NKVGZTT001R","NM_015306.3")
Homo sapiens zinc finger protein 727 (ZNF727)	mRNA	26.3	26.3	0.61	62	100	=HYPERLINK("https://www.ncbi.nlm.nih.gov/nucleotide/NM_001159522.3?report=genbank&log$=nucltop&blast_rank=50&RID=NKVGZTT001R","NM_001159522.3")
Homo sapiens phospholipase C gamma 2 (PLCG2)	mRNA	26.3	26.3	0.61	62	100	=HYPERLINK("https://www.ncbi.nlm.nih.gov/nucleotide/NM_002661.5?report=genbank&log$=nucltop&blast_rank=51&RID=NKVGZTT001R","NM_002661.5")
Homo sapiens SEC14 like lipid binding 1 (SEC14L1)	transcript variant 3, mRNA	26.3	26.3	0.61	62	100	=HYPERLINK("https://www.ncbi.nlm.nih.gov/nucleotide/NM_001143998.2?report=genbank&log$=nucltop&blast_rank=52&RID=NKVGZTT001R","NM_001143998.2")
Homo sapiens SAMM50 sorting and assembly machinery component (SAMM50)	mRNA	26.3	26.3	0.61	62	100	=HYPERLINK("https://www.ncbi.nlm.nih.gov/nucleotide/NM_015380.5?report=genbank&log$=nucltop&blast_rank=53&RID=NKVGZTT001R","NM_015380.5")
Homo sapiens DENN domain containing 2D (DENND2D)	transcript variant 1, mRNA	26.3	26.3	0.61	62	100	=HYPERLINK("https://www.ncbi.nlm.nih.gov/nucleotide/NM_024901.5?report=genbank&log$=nucltop&blast_rank=54&RID=NKVGZTT001R","NM_024901.5")
Homo sapiens glutamine amidotransferase like class 1 domain containing 1 (GATD1)	transcript variant 1, mRNA	26.3	26.3	0.61	62	100	=HYPERLINK("https://www.ncbi.nlm.nih.gov/nucleotide/NM_182612.4?report=genbank&log$=nucltop&blast_rank=55&RID=NKVGZTT001R","NM_182612.4")
Homo sapiens chromodomain Y like 2 (CDYL2)	mRNA	26.3	26.3	0.61	62	100	=HYPERLINK("https://www.ncbi.nlm.nih.gov/nucleotide/NM_152342.4?report=genbank&log$=nucltop&blast_rank=56&RID=NKVGZTT001R","NM_152342.4")

## Sheet: circFAT3 off-targets
Accession	Description	Transcript			Max Score	Total Score	Query Cover	E value	Per. ident	Accession
NM_014774.3	Homo sapiens EF-hand calcium binding domain 14 (EFCAB14)		mRNA		30.2	30.2	0.71	4	100	=HYPERLINK("https://www.ncbi.nlm.nih.gov/nucleotide/NM_014774.3?report=genbank&log$=nucltop&blast_rank=1&RID=MCPVE6XY016","NM_014774.3")
NR_046215.1	Homo sapiens long intergenic non-protein coding RNA 536 (LINC00536)		long non-coding RNA		30.2	30.2	0.71	4	100	=HYPERLINK("https://www.ncbi.nlm.nih.gov/nucleotide/NR_046215.1?report=genbank&log$=nucltop&blast_rank=2&RID=MCPVE6XY016","NR_046215.1")
NM_001173455.2	Homo sapiens pyruvate dehydrogenase E1 subunit alpha 1 (PDHA1)	transcript variant 3	mRNA	nuclear gene for mitochondrial product	28.2	28.2	0.66	16	100	=HYPERLINK("https://www.ncbi.nlm.nih.gov/nucleotide/NM_001173455.2?report=genbank&log$=nucltop&blast_rank=3&RID=MCPVE6XY016","NM_001173455.2")
NM_001173454.2	Homo sapiens pyruvate dehydrogenase E1 subunit alpha 1 (PDHA1)	transcript variant 2	mRNA	nuclear gene for mitochondrial product	28.2	28.2	0.66	16	100	=HYPERLINK("https://www.ncbi.nlm.nih.gov/nucleotide/NM_001173454.2?report=genbank&log$=nucltop&blast_rank=4&RID=MCPVE6XY016","NM_001173454.2")
NM_001173456.2	Homo sapiens pyruvate dehydrogenase E1 subunit alpha 1 (PDHA1)	transcript variant 4	mRNA	nuclear gene for mitochondrial product	28.2	28.2	0.66	16	100	=HYPERLINK("https://www.ncbi.nlm.nih.gov/nucleotide/NM_001173456.2?report=genbank&log$=nucltop&blast_rank=5&RID=MCPVE6XY016","NM_001173456.2")
NM_016599.5	Homo sapiens myozenin 2 (MYOZ2)		mRNA		28.2	28.2	0.66	16	100	=HYPERLINK("https://www.ncbi.nlm.nih.gov/nucleotide/NM_016599.5?report=genbank&log$=nucltop&blast_rank=6&RID=MCPVE6XY016","NM_016599.5")
NM_001172501.2	Homo sapiens solute carrier family 6 member 2 (SLC6A2)	transcript variant 2	mRNA		28.2	28.2	0.66	16	100	=HYPERLINK("https://www.ncbi.nlm.nih.gov/nucleotide/NM_001172501.2?report=genbank&log$=nucltop&blast_rank=7&RID=MCPVE6XY016","NM_001172501.2")
NM_000284.4	Homo sapiens pyruvate dehydrogenase E1 subunit alpha 1 (PDHA1)	transcript variant 1	mRNA	nuclear gene for mitochondrial product	28.2	28.2	0.66	16	100	=HYPERLINK("https://www.ncbi.nlm.nih.gov/nucleotide/NM_000284.4?report=genbank&log$=nucltop&blast_rank=8&RID=MCPVE6XY016","NM_000284.4")
NM_175876.5	Homo sapiens exocyst complex component 8 (EXOC8)		mRNA		28.2	28.2	0.85	16	94.44	=HYPERLINK("https://www.ncbi.nlm.nih.gov/nucleotide/NM_175876.5?report=genbank&log$=nucltop&blast_rank=9&RID=MCPVE6XY016","NM_175876.5")
NM_004975.4	Homo sapiens potassium voltage-gated channel subfamily B member 1 (KCNB1)		mRNA		28.2	28.2	0.66	16	100	=HYPERLINK("https://www.ncbi.nlm.nih.gov/nucleotide/NM_004975.4?report=genbank&log$=nucltop&blast_rank=10&RID=MCPVE6XY016","NM_004975.4")
NM_001172502.1	Homo sapiens solute carrier family 6 member 2 (SLC6A2)	transcript variant 4	mRNA		28.2	28.2	0.66	16	100	=HYPERLINK("https://www.ncbi.nlm.nih.gov/nucleotide/NM_001172502.1?report=genbank&log$=nucltop&blast_rank=11&RID=MCPVE6XY016","NM_001172502.1")
NM_001043.3	Homo sapiens solute carrier family 6 member 2 (SLC6A2)	transcript variant 3	mRNA		28.2	28.2	0.66	16	100	=HYPERLINK("https://www.ncbi.nlm.nih.gov/nucleotide/NM_001043.3?report=genbank&log$=nucltop&blast_rank=12&RID=MCPVE6XY016","NM_001043.3")
NM_000147.5	Homo sapiens alpha-L-fucosidase 1 (FUCA1)		mRNA		26.3	26.3	0.61	62	100	=HYPERLINK("https://www.ncbi.nlm.nih.gov/nucleotide/NM_000147.5?report=genbank&log$=nucltop&blast_rank=13&RID=MCPVE6XY016","NM_000147.5")
NM_033655.5	Homo sapiens contactin associated protein family member 3 (CNTNAP3)		mRNA		26.3	26.3	0.61	62	100	=HYPERLINK("https://www.ncbi.nlm.nih.gov/nucleotide/NM_033655.5?report=genbank&log$=nucltop&blast_rank=14&RID=MCPVE6XY016","NM_033655.5")
NM_001036.6	Homo sapiens ryanodine receptor 3 (RYR3)	transcript variant 1	mRNA		26.3	48.6	0.71	62	100	=HYPERLINK("https://www.ncbi.nlm.nih.gov/nucleotide/NM_001036.6?report=genbank&log$=nucltop&blast_rank=15&RID=MCPVE6XY016","NM_001036.6")
NM_000433.4	Homo sapiens neutrophil cytosolic factor 2 (NCF2)	transcript variant 1	mRNA		26.3	26.3	0.61	62	100	=HYPERLINK("https://www.ncbi.nlm.nih.gov/nucleotide/NM_000433.4?report=genbank&log$=nucltop&blast_rank=16&RID=MCPVE6XY016","NM_000433.4")
NM_001375524.1	Homo sapiens transformation/transcription domain associated protein (TRRAP)	transcript variant 3	mRNA		26.3	26.3	0.61	62	100	=HYPERLINK("https://www.ncbi.nlm.nih.gov/nucleotide/NM_001375524.1?report=genbank&log$=nucltop&blast_rank=17&RID=MCPVE6XY016","NM_001375524.1")
NM_022055.2	Homo sapiens potassium two pore domain channel subfamily K member 12 (KCNK12)		mRNA		26.3	26.3	0.61	62	100	=HYPERLINK("https://www.ncbi.nlm.nih.gov/nucleotide/NM_022055.2?report=genbank&log$=nucltop&blast_rank=18&RID=MCPVE6XY016","NM_022055.2")
NR_109843.2	Homo sapiens ITPR interacting domain containing 2 (ITPRID2)	transcript variant 6	non-coding RNA		26.3	48.6	0.76	62	100	=HYPERLINK("https://www.ncbi.nlm.nih.gov/nucleotide/NR_109843.2?report=genbank&log$=nucltop&blast_rank=19&RID=MCPVE6XY016","NR_109843.2")
NR_028075.3	Homo sapiens scavenger receptor class F member 1 (SCARF1)	transcript variant 2	non-coding RNA		26.3	26.3	0.61	62	100	=HYPERLINK("https://www.ncbi.nlm.nih.gov/nucleotide/NR_028075.3?report=genbank&log$=nucltop&blast_rank=20&RID=MCPVE6XY016","NR_028075.3")
NR_102409.2	Homo sapiens scavenger receptor class F member 1 (SCARF1)	transcript variant 6	non-coding RNA		26.3	26.3	0.61	62	100	=HYPERLINK("https://www.ncbi.nlm.nih.gov/nucleotide/NR_102409.2?report=genbank&log$=nucltop&blast_rank=21&RID=MCPVE6XY016","NR_102409.2")
NM_001127651.3	Homo sapiens neutrophil cytosolic factor 2 (NCF2)	transcript variant 2	mRNA		26.3	26.3	0.61	62	100	=HYPERLINK("https://www.ncbi.nlm.nih.gov/nucleotide/NM_001127651.3?report=genbank&log$=nucltop&blast_rank=22&RID=MCPVE6XY016","NM_001127651.3")
NM_152827.4	Homo sapiens sorting nexin 3 (SNX3)	transcript variant 2	mRNA		26.3	26.3	0.61	62	100	=HYPERLINK("https://www.ncbi.nlm.nih.gov/nucleotide/NM_152827.4?report=genbank&log$=nucltop&blast_rank=23&RID=MCPVE6XY016","NM_152827.4")
NM_080871.4	Homo sapiens ankyrin repeat and SOCS box containing 10 (ASB10)	transcript variant 3	mRNA		26.3	26.3	0.61	62	100	=HYPERLINK("https://www.ncbi.nlm.nih.gov/nucleotide/NM_080871.4?report=genbank&log$=nucltop&blast_rank=24&RID=MCPVE6XY016","NM_080871.4")
NM_145350.3	Homo sapiens scavenger receptor class F member 1 (SCARF1)	transcript variant 3	mRNA		26.3	26.3	0.61	62	100	=HYPERLINK("https://www.ncbi.nlm.nih.gov/nucleotide/NM_145350.3?report=genbank&log$=nucltop&blast_rank=25&RID=MCPVE6XY016","NM_145350.3")
NM_001300928.2	Homo sapiens sorting nexin 3 (SNX3)	transcript variant 3	mRNA		26.3	26.3	0.61	62	100	=HYPERLINK("https://www.ncbi.nlm.nih.gov/nucleotide/NM_001300928.2?report=genbank&log$=nucltop&blast_rank=26&RID=MCPVE6XY016","NM_001300928.2")
NM_001300929.2	Homo sapiens sorting nexin 3 (SNX3)	transcript variant 4	mRNA		26.3	26.3	0.61	62	100	=HYPERLINK("https://www.ncbi.nlm.nih.gov/nucleotide/NM_001300929.2?report=genbank&log$=nucltop&blast_rank=27&RID=MCPVE6XY016","NM_001300929.2")
NM_006751.7	Homo sapiens ITPR interacting domain containing 2 (ITPRID2)	transcript variant 2	mRNA		26.3	48.6	0.76	62	100	=HYPERLINK("https://www.ncbi.nlm.nih.gov/nucleotide/NM_006751.7?report=genbank&log$=nucltop&blast_rank=28&RID=MCPVE6XY016","NM_006751.7")
NM_001287503.2	Homo sapiens ITPR interacting domain containing 2 (ITPRID2)	transcript variant 3	mRNA		26.3	48.6	0.76	62	100	=HYPERLINK("https://www.ncbi.nlm.nih.gov/nucleotide/NM_001287503.2?report=genbank&log$=nucltop&blast_rank=29&RID=MCPVE6XY016","NM_001287503.2")
NM_001287504.2	Homo sapiens ITPR interacting domain containing 2 (ITPRID2)	transcript variant 4	mRNA		26.3	48.6	0.76	62	100	=HYPERLINK("https://www.ncbi.nlm.nih.gov/nucleotide/NM_001287504.2?report=genbank&log$=nucltop&blast_rank=30&RID=MCPVE6XY016","NM_001287504.2")
NM_001142459.2	Homo sapiens ankyrin repeat and SOCS box containing 10 (ASB10)	transcript variant 1	mRNA		26.3	26.3	0.61	62	100	=HYPERLINK("https://www.ncbi.nlm.nih.gov/nucleotide/NM_001142459.2?report=genbank&log$=nucltop&blast_rank=31&RID=MCPVE6XY016","NM_001142459.2")
NM_003795.6	Homo sapiens sorting nexin 3 (SNX3)	transcript variant 1	mRNA		26.3	26.3	0.61	62	100	=HYPERLINK("https://www.ncbi.nlm.nih.gov/nucleotide/NM_003795.6?report=genbank&log$=nucltop&blast_rank=32&RID=MCPVE6XY016","NM_003795.6")
NM_003693.4	Homo sapiens scavenger receptor class F member 1 (SCARF1)	transcript variant 1	mRNA		26.3	26.3	0.61	62	100	=HYPERLINK("https://www.ncbi.nlm.nih.gov/nucleotide/NM_003693.4?report=genbank&log$=nucltop&blast_rank=33&RID=MCPVE6XY016","NM_003693.4")
NM_001830.4	Homo sapiens chloride voltage-gated channel 4 (CLCN4)	transcript variant 1	mRNA		26.3	26.3	0.61	62	100	=HYPERLINK("https://www.ncbi.nlm.nih.gov/nucleotide/NM_001830.4?report=genbank&log$=nucltop&blast_rank=34&RID=MCPVE6XY016","NM_001830.4")
NM_017714.3	Homo sapiens taspase 1 (TASP1)	transcript variant 1	mRNA		26.3	26.3	0.61	62	100	=HYPERLINK("https://www.ncbi.nlm.nih.gov/nucleotide/NM_017714.3?report=genbank&log$=nucltop&blast_rank=35&RID=MCPVE6XY016","NM_017714.3")
NM_001080475.3	Homo sapiens pleckstrin homology domain containing M3 (PLEKHM3)		mRNA		26.3	26.3	0.61	62	100	=HYPERLINK("https://www.ncbi.nlm.nih.gov/nucleotide/NM_001080475.3?report=genbank&log$=nucltop&blast_rank=36&RID=MCPVE6XY016","NM_001080475.3")
NM_020123.4	Homo sapiens transmembrane 9 superfamily member 3 (TM9SF3)		mRNA		26.3	26.3	0.61	62	100	=HYPERLINK("https://www.ncbi.nlm.nih.gov/nucleotide/NM_020123.4?report=genbank&log$=nucltop&blast_rank=37&RID=MCPVE6XY016","NM_020123.4")
NM_001130445.3	Homo sapiens ITPR interacting domain containing 2 (ITPRID2)	transcript variant 1	mRNA		26.3	48.6	0.76	62	100	=HYPERLINK("https://www.ncbi.nlm.nih.gov/nucleotide/NM_001130445.3?report=genbank&log$=nucltop&blast_rank=38&RID=MCPVE6XY016","NM_001130445.3")
NM_002959.7	Homo sapiens sortilin 1 (SORT1)	transcript variant 1	mRNA		26.3	26.3	0.61	62	100	=HYPERLINK("https://www.ncbi.nlm.nih.gov/nucleotide/NM_002959.7?report=genbank&log$=nucltop&blast_rank=39&RID=MCPVE6XY016","NM_002959.7")
NM_014614.3	Homo sapiens proteasome activator subunit 4 (PSME4)		mRNA		26.3	26.3	0.61	62	100	=HYPERLINK("https://www.ncbi.nlm.nih.gov/nucleotide/NM_014614.3?report=genbank&log$=nucltop&blast_rank=40&RID=MCPVE6XY016","NM_014614.3")
NM_021083.4	Homo sapiens X-linked Kx blood group (XK)		mRNA		26.3	26.3	0.8	62	94.12	=HYPERLINK("https://www.ncbi.nlm.nih.gov/nucleotide/NM_021083.4?report=genbank&log$=nucltop&blast_rank=41&RID=MCPVE6XY016","NM_021083.4")
NR_147142.1	Homo sapiens long intergenic non-protein coding RNA 2017 (LINC02017)		long non-coding RNA		26.3	26.3	0.61	62	100	=HYPERLINK("https://www.ncbi.nlm.nih.gov/nucleotide/NR_147142.1?report=genbank&log$=nucltop&blast_rank=42&RID=MCPVE6XY016","NR_147142.1")

## Sheet: ciRS-7 off targets
Accession	Description	Transcript			Max Score	Total Score	Query Cover	E value	Per. ident	Accession
NM_020960.5	Homo sapiens G protein-coupled receptor 107 (GPR107)	transcript variant 3	mRNA		32.2	32.2	0.76	1	100	=HYPERLINK("https://www.ncbi.nlm.nih.gov/nucleotide/NM_020960.5?report=genbank&log$=nucltop&blast_rank=1&RID=MCRYGTSS01R","NM_020960.5")
NM_001136557.2	Homo sapiens G protein-coupled receptor 107 (GPR107)	transcript variant 1	mRNA		32.2	32.2	0.76	1	100	=HYPERLINK("https://www.ncbi.nlm.nih.gov/nucleotide/NM_001136557.2?report=genbank&log$=nucltop&blast_rank=2&RID=MCRYGTSS01R","NM_001136557.2")
NM_001136558.2	Homo sapiens G protein-coupled receptor 107 (GPR107)	transcript variant 2	mRNA		32.2	32.2	0.76	1	100	=HYPERLINK("https://www.ncbi.nlm.nih.gov/nucleotide/NM_001136558.2?report=genbank&log$=nucltop&blast_rank=3&RID=MCRYGTSS01R","NM_001136558.2")
NM_001375591.2	Homo sapiens fetuin B (FETUB)	transcript variant 8	mRNA		30.2	30.2	0.71	4	100	=HYPERLINK("https://www.ncbi.nlm.nih.gov/nucleotide/NM_001375591.2?report=genbank&log$=nucltop&blast_rank=4&RID=MCRYGTSS01R","NM_001375591.2")
NM_001308079.4	Homo sapiens fetuin B (FETUB)	transcript variant 3	mRNA		30.2	30.2	0.71	4	100	=HYPERLINK("https://www.ncbi.nlm.nih.gov/nucleotide/NM_001308079.4?report=genbank&log$=nucltop&blast_rank=5&RID=MCRYGTSS01R","NM_001308079.4")
NM_001375589.2	Homo sapiens fetuin B (FETUB)	transcript variant 6	mRNA		30.2	30.2	0.71	4	100	=HYPERLINK("https://www.ncbi.nlm.nih.gov/nucleotide/NM_001375589.2?report=genbank&log$=nucltop&blast_rank=6&RID=MCRYGTSS01R","NM_001375589.2")
NM_001308077.4	Homo sapiens fetuin B (FETUB)	transcript variant 2	mRNA		30.2	30.2	0.71	4	100	=HYPERLINK("https://www.ncbi.nlm.nih.gov/nucleotide/NM_001308077.4?report=genbank&log$=nucltop&blast_rank=7&RID=MCRYGTSS01R","NM_001308077.4")
NM_001375587.2	Homo sapiens fetuin B (FETUB)	transcript variant 4	mRNA		30.2	30.2	0.71	4	100	=HYPERLINK("https://www.ncbi.nlm.nih.gov/nucleotide/NM_001375587.2?report=genbank&log$=nucltop&blast_rank=8&RID=MCRYGTSS01R","NM_001375587.2")
NM_001375590.2	Homo sapiens fetuin B (FETUB)	transcript variant 7	mRNA		30.2	30.2	0.71	4	100	=HYPERLINK("https://www.ncbi.nlm.nih.gov/nucleotide/NM_001375590.2?report=genbank&log$=nucltop&blast_rank=9&RID=MCRYGTSS01R","NM_001375590.2")
NM_001375588.2	Homo sapiens fetuin B (FETUB)	transcript variant 5	mRNA		30.2	30.2	0.71	4	100	=HYPERLINK("https://www.ncbi.nlm.nih.gov/nucleotide/NM_001375588.2?report=genbank&log$=nucltop&blast_rank=10&RID=MCRYGTSS01R","NM_001375588.2")
NM_001375592.2	Homo sapiens fetuin B (FETUB)	transcript variant 9	mRNA		30.2	30.2	0.71	4	100	=HYPERLINK("https://www.ncbi.nlm.nih.gov/nucleotide/NM_001375592.2?report=genbank&log$=nucltop&blast_rank=11&RID=MCRYGTSS01R","NM_001375592.2")
NR_104592.2	Homo sapiens citramalyl-CoA lyase (CLYBL)	transcript variant 2	non-coding RNA		30.2	30.2	0.71	4	100	=HYPERLINK("https://www.ncbi.nlm.nih.gov/nucleotide/NR_104592.2?report=genbank&log$=nucltop&blast_rank=12&RID=MCRYGTSS01R","NR_104592.2")
NM_014375.3	Homo sapiens fetuin B (FETUB)	transcript variant 1	mRNA		30.2	30.2	0.71	4	100	=HYPERLINK("https://www.ncbi.nlm.nih.gov/nucleotide/NM_014375.3?report=genbank&log$=nucltop&blast_rank=13&RID=MCRYGTSS01R","NM_014375.3")
NM_206808.3	Homo sapiens citramalyl-CoA lyase (CLYBL)	transcript variant 1	mRNA	nuclear gene for mitochondrial product	30.2	30.2	0.71	4	100	=HYPERLINK("https://www.ncbi.nlm.nih.gov/nucleotide/NM_206808.3?report=genbank&log$=nucltop&blast_rank=14&RID=MCRYGTSS01R","NM_206808.3")
NM_001204197.3	Homo sapiens neurobeachin (NBEA)	transcript variant 2	mRNA		28.2	28.2	0.85	16	94.44	=HYPERLINK("https://www.ncbi.nlm.nih.gov/nucleotide/NM_001204197.3?report=genbank&log$=nucltop&blast_rank=15&RID=MCRYGTSS01R","NM_001204197.3")
NM_001379245.1	Homo sapiens neurobeachin (NBEA)	transcript variant 3	mRNA		28.2	28.2	0.85	16	94.44	=HYPERLINK("https://www.ncbi.nlm.nih.gov/nucleotide/NM_001379245.1?report=genbank&log$=nucltop&blast_rank=16&RID=MCRYGTSS01R","NM_001379245.1")
NM_015678.5	Homo sapiens neurobeachin (NBEA)	transcript variant 1	mRNA		28.2	28.2	0.85	16	94.44	=HYPERLINK("https://www.ncbi.nlm.nih.gov/nucleotide/NM_015678.5?report=genbank&log$=nucltop&blast_rank=17&RID=MCRYGTSS01R","NM_015678.5")
NM_013321.4	Homo sapiens sorting nexin 8 (SNX8)		mRNA		28.2	28.2	0.66	16	100	=HYPERLINK("https://www.ncbi.nlm.nih.gov/nucleotide/NM_013321.4?report=genbank&log$=nucltop&blast_rank=18&RID=MCRYGTSS01R","NM_013321.4")
NM_001385012.1	Homo sapiens neurobeachin (NBEA)	transcript variant 4	mRNA		28.2	28.2	0.85	16	94.44	=HYPERLINK("https://www.ncbi.nlm.nih.gov/nucleotide/NM_001385012.1?report=genbank&log$=nucltop&blast_rank=19&RID=MCRYGTSS01R","NM_001385012.1")
NM_001378474.1	Homo sapiens B-Raf proto-oncogene	serine/threonine kinase (BRAF)	transcript variant 13	mRNA	26.3	26.3	0.61	62	100	=HYPERLINK("https://www.ncbi.nlm.nih.gov/nucleotide/NM_001378474.1?report=genbank&log$=nucltop&blast_rank=20&RID=MCRYGTSS01R","NM_001378474.1")
NM_001378473.1	Homo sapiens B-Raf proto-oncogene	serine/threonine kinase (BRAF)	transcript variant 12	mRNA	26.3	26.3	0.61	62	100	=HYPERLINK("https://www.ncbi.nlm.nih.gov/nucleotide/NM_001378473.1?report=genbank&log$=nucltop&blast_rank=21&RID=MCRYGTSS01R","NM_001378473.1")
NM_001378471.1	Homo sapiens B-Raf proto-oncogene	serine/threonine kinase (BRAF)	transcript variant 10	mRNA	26.3	26.3	0.61	62	100	=HYPERLINK("https://www.ncbi.nlm.nih.gov/nucleotide/NM_001378471.1?report=genbank&log$=nucltop&blast_rank=22&RID=MCRYGTSS01R","NM_001378471.1")
NM_001378475.1	Homo sapiens B-Raf proto-oncogene	serine/threonine kinase (BRAF)	transcript variant 14	mRNA	26.3	26.3	0.61	62	100	=HYPERLINK("https://www.ncbi.nlm.nih.gov/nucleotide/NM_001378475.1?report=genbank&log$=nucltop&blast_rank=23&RID=MCRYGTSS01R","NM_001378475.1")
NM_001378470.1	Homo sapiens B-Raf proto-oncogene	serine/threonine kinase (BRAF)	transcript variant 9	mRNA	26.3	26.3	0.61	62	100	=HYPERLINK("https://www.ncbi.nlm.nih.gov/nucleotide/NM_001378470.1?report=genbank&log$=nucltop&blast_rank=24&RID=MCRYGTSS01R","NM_001378470.1")
NM_001378468.1	Homo sapiens B-Raf proto-oncogene	serine/threonine kinase (BRAF)	transcript variant 7	mRNA	26.3	26.3	0.61	62	100	=HYPERLINK("https://www.ncbi.nlm.nih.gov/nucleotide/NM_001378468.1?report=genbank&log$=nucltop&blast_rank=25&RID=MCRYGTSS01R","NM_001378468.1")
NM_001378469.1	Homo sapiens B-Raf proto-oncogene	serine/threonine kinase (BRAF)	transcript variant 8	mRNA	26.3	26.3	0.61	62	100	=HYPERLINK("https://www.ncbi.nlm.nih.gov/nucleotide/NM_001378469.1?report=genbank&log$=nucltop&blast_rank=26&RID=MCRYGTSS01R","NM_001378469.1")
NM_001378467.1	Homo sapiens B-Raf proto-oncogene	serine/threonine kinase (BRAF)	transcript variant 6	mRNA	26.3	26.3	0.61	62	100	=HYPERLINK("https://www.ncbi.nlm.nih.gov/nucleotide/NM_001378467.1?report=genbank&log$=nucltop&blast_rank=27&RID=MCRYGTSS01R","NM_001378467.1")
NM_001378472.1	Homo sapiens B-Raf proto-oncogene	serine/threonine kinase (BRAF)	transcript variant 11	mRNA	26.3	26.3	0.61	62	100	=HYPERLINK("https://www.ncbi.nlm.nih.gov/nucleotide/NM_001378472.1?report=genbank&log$=nucltop&blast_rank=28&RID=MCRYGTSS01R","NM_001378472.1")
NM_001377963.1	Homo sapiens RNA binding motif protein 12B (RBM12B)	transcript variant 5	mRNA		26.3	26.3	0.61	62	100	=HYPERLINK("https://www.ncbi.nlm.nih.gov/nucleotide/NM_001377963.1?report=genbank&log$=nucltop&blast_rank=29&RID=MCRYGTSS01R","NM_001377963.1")
NM_001377964.1	Homo sapiens RNA binding motif protein 12B (RBM12B)	transcript variant 6	mRNA		26.3	26.3	0.61	62	100	=HYPERLINK("https://www.ncbi.nlm.nih.gov/nucleotide/NM_001377964.1?report=genbank&log$=nucltop&blast_rank=30&RID=MCRYGTSS01R","NM_001377964.1")
NM_001377962.1	Homo sapiens RNA binding motif protein 12B (RBM12B)	transcript variant 4	mRNA		26.3	26.3	0.61	62	100	=HYPERLINK("https://www.ncbi.nlm.nih.gov/nucleotide/NM_001377962.1?report=genbank&log$=nucltop&blast_rank=31&RID=MCRYGTSS01R","NM_001377962.1")
NM_203390.4	Homo sapiens RNA binding motif protein 12B (RBM12B)	transcript variant 2	mRNA		26.3	26.3	0.61	62	100	=HYPERLINK("https://www.ncbi.nlm.nih.gov/nucleotide/NM_203390.4?report=genbank&log$=nucltop&blast_rank=32&RID=MCRYGTSS01R","NM_203390.4")
NM_001377960.1	Homo sapiens RNA binding motif protein 12B (RBM12B)	transcript variant 1	mRNA		26.3	26.3	0.61	62	100	=HYPERLINK("https://www.ncbi.nlm.nih.gov/nucleotide/NM_001377960.1?report=genbank&log$=nucltop&blast_rank=33&RID=MCRYGTSS01R","NM_001377960.1")
NM_001377961.1	Homo sapiens RNA binding motif protein 12B (RBM12B)	transcript variant 3	mRNA		26.3	26.3	0.61	62	100	=HYPERLINK("https://www.ncbi.nlm.nih.gov/nucleotide/NM_001377961.1?report=genbank&log$=nucltop&blast_rank=34&RID=MCRYGTSS01R","NM_001377961.1")
NM_000090.4	Homo sapiens collagen type III alpha 1 chain (COL3A1)		mRNA		26.3	26.3	0.61	62	100	=HYPERLINK("https://www.ncbi.nlm.nih.gov/nucleotide/NM_000090.4?report=genbank&log$=nucltop&blast_rank=35&RID=MCRYGTSS01R","NM_000090.4")
NM_001244710.2	Homo sapiens glutamine--fructose-6-phosphate transaminase 1 (GFPT1)	transcript variant 1	mRNA		26.3	26.3	0.61	62	100	=HYPERLINK("https://www.ncbi.nlm.nih.gov/nucleotide/NM_001244710.2?report=genbank&log$=nucltop&blast_rank=36&RID=MCRYGTSS01R","NM_001244710.2")
NM_001374258.1	Homo sapiens B-Raf proto-oncogene	serine/threonine kinase (BRAF)	transcript variant 5	mRNA	26.3	26.3	0.61	62	100	=HYPERLINK("https://www.ncbi.nlm.nih.gov/nucleotide/NM_001374258.1?report=genbank&log$=nucltop&blast_rank=37&RID=MCRYGTSS01R","NM_001374258.1")
NM_001374244.1	Homo sapiens B-Raf proto-oncogene	serine/threonine kinase (BRAF)	transcript variant 4	mRNA	26.3	26.3	0.61	62	100	=HYPERLINK("https://www.ncbi.nlm.nih.gov/nucleotide/NM_001374244.1?report=genbank&log$=nucltop&blast_rank=38&RID=MCRYGTSS01R","NM_001374244.1")
NM_001371361.1	Homo sapiens PDZ domain containing 1 (PDZK1)	transcript variant 5	mRNA		26.3	26.3	0.61	62	100	=HYPERLINK("https://www.ncbi.nlm.nih.gov/nucleotide/NM_001371361.1?report=genbank&log$=nucltop&blast_rank=39&RID=MCRYGTSS01R","NM_001371361.1")
NM_001371359.1	Homo sapiens PDZ domain containing 1 (PDZK1)	transcript variant 4	mRNA		26.3	26.3	0.61	62	100	=HYPERLINK("https://www.ncbi.nlm.nih.gov/nucleotide/NM_001371359.1?report=genbank&log$=nucltop&blast_rank=40&RID=MCRYGTSS01R","NM_001371359.1")
NM_001201325.2	Homo sapiens PDZ domain containing 1 (PDZK1)	transcript variant 2	mRNA		26.3	26.3	0.61	62	100	=HYPERLINK("https://www.ncbi.nlm.nih.gov/nucleotide/NM_001201325.2?report=genbank&log$=nucltop&blast_rank=41&RID=MCRYGTSS01R","NM_001201325.2")
NM_001379.4	Homo sapiens DNA methyltransferase 1 (DNMT1)	transcript variant 2	mRNA		26.3	26.3	0.61	62	100	=HYPERLINK("https://www.ncbi.nlm.nih.gov/nucleotide/NM_001379.4?report=genbank&log$=nucltop&blast_rank=42&RID=MCRYGTSS01R","NM_001379.4")
NM_001354609.2	Homo sapiens B-Raf proto-oncogene	serine/threonine kinase (BRAF)	transcript variant 2	mRNA	26.3	26.3	0.61	62	100	=HYPERLINK("https://www.ncbi.nlm.nih.gov/nucleotide/NM_001354609.2?report=genbank&log$=nucltop&blast_rank=43&RID=MCRYGTSS01R","NM_001354609.2")
NM_002056.4	Homo sapiens glutamine--fructose-6-phosphate transaminase 1 (GFPT1)	transcript variant 2	mRNA		26.3	26.3	0.61	62	100	=HYPERLINK("https://www.ncbi.nlm.nih.gov/nucleotide/NM_002056.4?report=genbank&log$=nucltop&blast_rank=44&RID=MCRYGTSS01R","NM_002056.4")
NM_004333.6	Homo sapiens B-Raf proto-oncogene	serine/threonine kinase (BRAF)	transcript variant 1	mRNA	26.3	26.3	0.61	62	100	=HYPERLINK("https://www.ncbi.nlm.nih.gov/nucleotide/NM_004333.6?report=genbank&log$=nucltop&blast_rank=45&RID=MCRYGTSS01R","NM_004333.6")
NM_001350194.2	Homo sapiens family with sequence similarity 53 member C (FAM53C)	transcript variant 3	mRNA		26.3	26.3	0.8	62	94.12	=HYPERLINK("https://www.ncbi.nlm.nih.gov/nucleotide/NM_001350194.2?report=genbank&log$=nucltop&blast_rank=46&RID=MCRYGTSS01R","NM_001350194.2")
NM_001321838.2	Homo sapiens carbonic anhydrase 8 (CA8)	transcript variant 3	mRNA		26.3	26.3	0.61	62	100	=HYPERLINK("https://www.ncbi.nlm.nih.gov/nucleotide/NM_001321838.2?report=genbank&log$=nucltop&blast_rank=47&RID=MCRYGTSS01R","NM_001321838.2")
NM_001318731.2	Homo sapiens DNA methyltransferase 1 (DNMT1)	transcript variant 4	mRNA		26.3	26.3	0.61	62	100	=HYPERLINK("https://www.ncbi.nlm.nih.gov/nucleotide/NM_001318731.2?report=genbank&log$=nucltop&blast_rank=48&RID=MCRYGTSS01R","NM_001318731.2")
NM_001318730.2	Homo sapiens DNA methyltransferase 1 (DNMT1)	transcript variant 3	mRNA		26.3	26.3	0.61	62	100	=HYPERLINK("https://www.ncbi.nlm.nih.gov/nucleotide/NM_001318730.2?report=genbank&log$=nucltop&blast_rank=49&RID=MCRYGTSS01R","NM_001318730.2")
NM_001135647.2	Homo sapiens family with sequence similarity 53 member C (FAM53C)	transcript variant 1	mRNA		26.3	26.3	0.8	62	94.12	=HYPERLINK("https://www.ncbi.nlm.nih.gov/nucleotide/NM_001135647.2?report=genbank&log$=nucltop&blast_rank=50&RID=MCRYGTSS01R","NM_001135647.2")
NM_001350195.2	Homo sapiens family with sequence similarity 53 member C (FAM53C)	transcript variant 4	mRNA		26.3	26.3	0.8	62	94.12	=HYPERLINK("https://www.ncbi.nlm.nih.gov/nucleotide/NM_001350195.2?report=genbank&log$=nucltop&blast_rank=51&RID=MCRYGTSS01R","NM_001350195.2")
NM_001321837.2	Homo sapiens carbonic anhydrase 8 (CA8)	transcript variant 2	mRNA		26.3	26.3	0.61	62	100	=HYPERLINK("https://www.ncbi.nlm.nih.gov/nucleotide/NM_001321837.2?report=genbank&log$=nucltop&blast_rank=52&RID=MCRYGTSS01R","NM_001321837.2")
NM_001130823.3	Homo sapiens DNA methyltransferase 1 (DNMT1)	transcript variant 1	mRNA		26.3	26.3	0.61	62	100	=HYPERLINK("https://www.ncbi.nlm.nih.gov/nucleotide/NM_001130823.3?report=genbank&log$=nucltop&blast_rank=53&RID=MCRYGTSS01R","NM_001130823.3")
NM_001086.3	Homo sapiens arylacetamide deacetylase (AADAC)		mRNA		26.3	26.3	0.61	62	100	=HYPERLINK("https://www.ncbi.nlm.nih.gov/nucleotide/NM_001086.3?report=genbank&log$=nucltop&blast_rank=54&RID=MCRYGTSS01R","NM_001086.3")
NM_000271.5	Homo sapiens NPC intracellular cholesterol transporter 1 (NPC1)		mRNA		26.3	26.3	0.61	62	100	=HYPERLINK("https://www.ncbi.nlm.nih.gov/nucleotide/NM_000271.5?report=genbank&log$=nucltop&blast_rank=55&RID=MCRYGTSS01R","NM_000271.5")
NM_018248.3	Homo sapiens nei like DNA glycosylase 3 (NEIL3)		mRNA		26.3	26.3	0.61	62	100	=HYPERLINK("https://www.ncbi.nlm.nih.gov/nucleotide/NM_018248.3?report=genbank&log$=nucltop&blast_rank=56&RID=MCRYGTSS01R","NM_018248.3")
NM_020719.3	Homo sapiens proline rich 12 (PRR12)		mRNA		26.3	26.3	0.61	62	100	=HYPERLINK("https://www.ncbi.nlm.nih.gov/nucleotide/NM_020719.3?report=genbank&log$=nucltop&blast_rank=57&RID=MCRYGTSS01R","NM_020719.3")
NM_014117.3	Homo sapiens chromosome 16 open reading frame 72 (C16orf72)		mRNA		26.3	26.3	0.61	62	100	=HYPERLINK("https://www.ncbi.nlm.nih.gov/nucleotide/NM_014117.3?report=genbank&log$=nucltop&blast_rank=58&RID=MCRYGTSS01R","NM_014117.3")
NM_006703.4	Homo sapiens nudix hydrolase 3 (NUDT3)		mRNA		26.3	26.3	0.61	62	100	=HYPERLINK("https://www.ncbi.nlm.nih.gov/nucleotide/NM_006703.4?report=genbank&log$=nucltop&blast_rank=59&RID=MCRYGTSS01R","NM_006703.4")
NM_016605.3	Homo sapiens family with sequence similarity 53 member C (FAM53C)	transcript variant 2	mRNA		26.3	26.3	0.8	62	94.12	=HYPERLINK("https://www.ncbi.nlm.nih.gov/nucleotide/NM_016605.3?report=genbank&log$=nucltop&blast_rank=60&RID=MCRYGTSS01R","NM_016605.3")
NM_001277291.2	Homo sapiens zinc finger protein 891 (ZNF891)		mRNA		26.3	26.3	0.61	62	100	=HYPERLINK("https://www.ncbi.nlm.nih.gov/nucleotide/NM_001277291.2?report=genbank&log$=nucltop&blast_rank=61&RID=MCRYGTSS01R","NM_001277291.2")
