# Supplementary material for: A Circular RNA Expressed from the FAT3 Locus Regulates Neural Development
Source: Mol Neurobiol. 2023 Feb 25;60(6):3239–60. doi: 10.1007/s12035-023-03253-7 (PMC10122638; doi:10.1007/s12035-023-03253-7)
Supplement: Supplementary file 5 — Supplementary file5 (XLSX 20 KB) [file 12035_2023_3253_MOESM5_ESM.xlsx]

## Sheet: circFAT3_KEGG
A circular RNA expressed from the FAT3 locus regulates neural development
Sabine Seeler1,2,+, Maria Schertz Andersen1,+, Tamas Sztanka-Toth3, Mateja Rybiczka-Tešulov4, Marleen H. van den Munkhof4, Chi-Chih Chang1, Muyesier Maimaitili2,5, Morten Trillingsgaard Venø1,6, Thomas Birkballe Hansen1, R. Jeroen Pasterkamp4, Agnieszka Rybak-Wolf3, Mark Denham2,5, Nikolaus Rajewsky3, Lasse Sommer Kristensen1,2,#,*, and Jørgen Kjems1,#,*
1- Interdisciplinary Nanoscience Center, Department of Molecular Biology and Genetics, Aarhus University, 8000 Aarhus C, Denmark; 2- Department of Biomedicine, The Skou Building, Aarhus University, 8000 Aarhus C, Denmark; 3- Berlin Institute for Medical Systems Biology (BIMSB), MDC Berlin-Mitte, 10115 Berlin, Germany; 4- Department of Translational Neuroscience, University Medical Center Utrecht …
#, +These authors contributed equally to this work. *Correspondence: jk@mbg.au.dk
Results of KEGG pathway and GO analysis upon circFAT3 or ciRS-7 KD in neural progenitor cells (NPCs)
Category Term Count % PValue Genes List Total Pop Hits Pop Total Fold Enrichment Bonferroni Benjamini FDR
KEGG_PATHWAY hsa04931:Insulin resistance 7 3.4653465346534658 0.0014567191332524696 ENSG00000140284, ENSG00000169047, ENSG00000071242, ENSG00000104812, ENSG00000131408, ENSG00000155846, ENSG00000109819 75 95 5624 5.525333333333333 0.2529000015084161 0.2913438266504939 0.2913438266504939
KEGG_PATHWAY hsa04910:Insulin signaling pathway 6 2.9702970297029703 0.020338151568654997 ENSG00000078061, ENSG00000079277, ENSG00000169047, ENSG00000104812, ENSG00000107263, ENSG00000109819 75 120 5624 3.749333333333334 0.9835850684267909 1.0 1.0

## Sheet: circFAT3_BP
Category Term Count % PValue Genes List Total Pop Hits Pop Total Fold Enrichment Bonferroni Benjamini FDR
GOTERM_BP_ALL GO:0002763~positive regulation of myeloid leukocyte differentiation 5 2.4752475247524752 0.0015145086635425633 ENSG00000168040, ENSG00000155846, ENSG00000088992, ENSG00000182511, ENSG00000010610 154 41 12550 9.938232499208109 0.9881247137177133 1.0 1.0
GOTERM_BP_ALL GO:0007268~chemical synaptic transmission 15 7.425742574257425 0.0019210400634835304 ENSG00000074755, ENSG00000113319, ENSG00000071242, ENSG00000137766, ENSG00000136750, ENSG00000150672, ENSG00000197948, ENSG00000102924, ENSG00000107130, ENSG00000184156, ENSG00000101489, ENSG00000166963, ENSG00000165995, ENSG00000163873, ENSG00000103496 154 473 12550 2.5843606710414324 0.99639143939…
GOTERM_BP_ALL GO:0098916~anterograde trans-synaptic signaling 15 7.425742574257425 0.0019210400634835304 ENSG00000074755, ENSG00000113319, ENSG00000071242, ENSG00000137766, ENSG00000136750, ENSG00000150672, ENSG00000197948, ENSG00000102924, ENSG00000107130, ENSG00000184156, ENSG00000101489, ENSG00000166963, ENSG00000165995, ENSG00000163873, ENSG00000103496 154 473 12550 2.5843606710414324 0.99639…
GOTERM_BP_ALL GO:0099537~trans-synaptic signaling 15 7.425742574257425 0.0022851634760152175 ENSG00000074755, ENSG00000113319, ENSG00000071242, ENSG00000137766, ENSG00000136750, ENSG00000150672, ENSG00000197948, ENSG00000102924, ENSG00000107130, ENSG00000184156, ENSG00000101489, ENSG00000166963, ENSG00000165995, ENSG00000163873, ENSG00000103496 154 482 12550 2.53610497386431 0.9987588934971653 1.…
GOTERM_BP_ALL GO:0099536~synaptic signaling 15 7.425742574257425 0.0029106373955470983 ENSG00000074755, ENSG00000113319, ENSG00000071242, ENSG00000137766, ENSG00000136750, ENSG00000150672, ENSG00000197948, ENSG00000102924, ENSG00000107130, ENSG00000184156, ENSG00000101489, ENSG00000166963, ENSG00000165995, ENSG00000163873, ENSG00000103496 154 495 12550 2.469500196772924 0.9998017592781278 1.0 1.0
GOTERM_BP_ALL GO:0006811~ion transport 24 11.881188118811881 0.00714886630811256 ENSG00000002746, ENSG00000151572, ENSG00000113319, ENSG00000104723, ENSG00000170231, ENSG00000158882, ENSG00000136531, ENSG00000064687, ENSG00000132164, ENSG00000109819, ENSG00000139209, ENSG00000057294, ENSG00000140284, ENSG00000187486, ENSG00000182132, ENSG00000107130, ENSG00000184156, ENSG00000088992, ENSG00000146…
GOTERM_BP_ALL GO:0034220~ion transmembrane transport 18 8.91089108910891 0.008185242246350338 ENSG00000002746, ENSG00000151572, ENSG00000113319, ENSG00000104723, ENSG00000136531, ENSG00000132164, ENSG00000109819, ENSG00000139209, ENSG00000187486, ENSG00000182132, ENSG00000107130, ENSG00000184156, ENSG00000088992, ENSG00000146950, ENSG00000167703, ENSG00000165995, ENSG00000163873, ENSG00000146205 …
GOTERM_BP_ALL GO:0006814~sodium ion transport 7 3.4653465346534658 0.009507318528446964 ENSG00000002746, ENSG00000136531, ENSG00000139209, ENSG00000088992, ENSG00000132164, ENSG00000146950, ENSG00000057294 154 148 12550 3.8544226044226044 0.9999999999992673 1.0 1.0
GOTERM_BP_ALL GO:0019318~hexose metabolic process 8 3.9603960396039604 0.009656789656153287 ENSG00000183208, ENSG00000169047, ENSG00000138030, ENSG00000187486, ENSG00000078237, ENSG00000174951, ENSG00000109819, ENSG00000164128 154 194 12550 3.3605569688043917 0.9999999999995287 1.0 1.0
GOTERM_BP_ALL GO:0006006~glucose metabolic process 7 3.4653465346534658 0.012125223722859152 ENSG00000183208, ENSG00000169047, ENSG00000138030, ENSG00000187486, ENSG00000078237, ENSG00000109819, ENSG00000164128 154 156 12550 3.6567599067599073 0.9999999999999997 1.0 1.0
GOTERM_BP_ALL GO:0045639~positive regulation of myeloid cell differentiation 5 2.4752475247524752 0.012633608109671325 ENSG00000168040, ENSG00000155846, ENSG00000088992, ENSG00000182511, ENSG00000010610 154 74 12550 5.506318006318006 0.9999999999999999 1.0 1.0
GOTERM_BP_ALL GO:2000010~positive regulation of protein localization to cell surface 3 1.4851485148514851 0.013971966503208548 ENSG00000064687, ENSG00000166963, ENSG00000103496 154 15 12550 16.2987012987013 1.0 1.0 1.0
GOTERM_BP_ALL GO:0043269~regulation of ion transport 13 6.435643564356436 0.01402253146649319 ENSG00000002746, ENSG00000113319, ENSG00000136531, ENSG00000064687, ENSG00000109819, ENSG00000057294, ENSG00000187486, ENSG00000182132, ENSG00000184156, ENSG00000088992, ENSG00000167703, ENSG00000165995, ENSG00000010610 154 478 12550 2.216350595011683 1.0 1.0 1.0
GOTERM_BP_ALL GO:0005996~monosaccharide metabolic process 8 3.9603960396039604 0.014805496717928612 ENSG00000183208, ENSG00000169047, ENSG00000138030, ENSG00000187486, ENSG00000078237, ENSG00000174951, ENSG00000109819, ENSG00000164128 154 211 12550 3.089801194066597 1.0 1.0 1.0
GOTERM_BP_ALL GO:0044723~single-organism carbohydrate metabolic process 11 5.445544554455446 0.015204305798943787 ENSG00000103044, ENSG00000183208, ENSG00000003987, ENSG00000169047, ENSG00000138030, ENSG00000104812, ENSG00000187486, ENSG00000078237, ENSG00000174951, ENSG00000109819, ENSG00000164128 154 370 12550 2.4227799227799225 1.0 1.0 1.0
GOTERM_BP_ALL GO:0007267~cell-cell signaling 23 11.386138613861387 0.016290878258329998 ENSG00000002746, ENSG00000074755, ENSG00000113319, ENSG00000071242, ENSG00000137766, ENSG00000136750, ENSG00000057294, ENSG00000150672, ENSG00000115266, ENSG00000197948, ENSG00000012822, ENSG00000102924, ENSG00000169047, ENSG00000187486, ENSG00000107130, ENSG00000184156, ENSG00000101489, ENSG00000015133, ENSG0…
GOTERM_BP_ALL GO:0045055~regulated exocytosis 7 3.4653465346534658 0.018782990149888566 ENSG00000108639, ENSG00000198794, ENSG00000107130, ENSG00000137766, ENSG00000182511, ENSG00000165995, ENSG00000103496 154 172 12550 3.3165961945031714 1.0 1.0 1.0
GOTERM_BP_ALL GO:0002761~regulation of myeloid leukocyte differentiation 5 2.4752475247524752 0.020074151678313817 ENSG00000168040, ENSG00000155846, ENSG00000088992, ENSG00000182511, ENSG00000010610 154 85 12550 4.793735676088617 1.0 1.0 1.0
GOTERM_BP_ALL GO:0055085~transmembrane transport 20 9.900990099009901 0.02048018336096309 ENSG00000002746, ENSG00000151572, ENSG00000113319, ENSG00000104723, ENSG00000158882, ENSG00000136531, ENSG00000064687, ENSG00000132164, ENSG00000109819, ENSG00000139209, ENSG00000187486, ENSG00000182132, ENSG00000107130, ENSG00000184156, ENSG00000088992, ENSG00000146950, ENSG00000167703, ENSG00000165995, ENS…
GOTERM_BP_ALL GO:0030001~metal ion transport 14 6.9306930693069315 0.02233249633264431 ENSG00000002746, ENSG00000104723, ENSG00000136531, ENSG00000132164, ENSG00000139209, ENSG00000057294, ENSG00000187486, ENSG00000182132, ENSG00000107130, ENSG00000184156, ENSG00000088992, ENSG00000146950, ENSG00000165995, ENSG00000010610 154 571 12550 1.9980894761980579 1.0 1.0 1.0
GOTERM_BP_ALL GO:0044282~small molecule catabolic process 9 4.455445544554455 0.023055912606736423 ENSG00000124370, ENSG00000140284, ENSG00000003987, ENSG00000140905, ENSG00000169047, ENSG00000078237, ENSG00000174951, ENSG00000140876, ENSG00000136750 154 284 12550 2.5825406987378816 1.0 1.0 1.0
GOTERM_BP_ALL GO:0007009~plasma membrane organization 10 4.9504950495049505 0.023442559903309356 ENSG00000166311, ENSG00000151572, ENSG00000105227, ENSG00000187486, ENSG00000064687, ENSG00000088992, ENSG00000057294, ENSG00000165995, ENSG00000146205, ENSG00000103496 154 340 12550 2.3968678380443085 1.0 1.0 1.0
GOTERM_BP_ALL GO:0099642~retrograde axonal protein transport 2 0.9900990099009901 0.024234803554917535 ENSG00000166963, ENSG00000150672 154 2 12550 81.4935064935065 1.0 1.0 1.0
GOTERM_BP_ALL GO:0061591~calcium activated galactosylceramide scrambling 2 0.9900990099009901 0.024234803554917535 ENSG00000151572, ENSG00000146205 154 2 12550 81.4935064935065 1.0 1.0 1.0
GOTERM_BP_ALL GO:0045026~plasma membrane fusion 3 1.4851485148514851 0.02429880936511763 ENSG00000262179, ENSG00000066056, ENSG00000103496 154 20 12550 12.224025974025974 1.0 1.0 1.0
GOTERM_BP_ALL GO:0006812~cation transport 17 8.415841584158416 0.026908652805393802 ENSG00000002746, ENSG00000113319, ENSG00000104723, ENSG00000136531, ENSG00000132164, ENSG00000109819, ENSG00000139209, ENSG00000057294, ENSG00000187486, ENSG00000182132, ENSG00000107130, ENSG00000184156, ENSG00000088992, ENSG00000146950, ENSG00000167703, ENSG00000165995, ENSG00000010610 154 775 12550 1.78759949727…
GOTERM_BP_ALL GO:0050804~modulation of synaptic transmission 10 4.9504950495049505 0.029378284053266968 ENSG00000074755, ENSG00000102924, ENSG00000113319, ENSG00000107130, ENSG00000137766, ENSG00000101489, ENSG00000166963, ENSG00000163873, ENSG00000165995, ENSG00000103496 154 354 12550 2.3020764546188275 1.0 1.0 1.0
GOTERM_BP_ALL GO:0015672~monovalent inorganic cation transport 10 4.9504950495049505 0.03030513627849561 ENSG00000002746, ENSG00000187486, ENSG00000182132, ENSG00000136531, ENSG00000184156, ENSG00000139209, ENSG00000088992, ENSG00000132164, ENSG00000146950, ENSG00000057294 154 356 12550 2.289143440828834 1.0 1.0 1.0
GOTERM_BP_ALL GO:0045923~positive regulation of fatty acid metabolic process 3 1.4851485148514851 0.03159738817039817 ENSG00000169047, ENSG00000131408, ENSG00000109819 154 23 12550 10.629587803500847 1.0 1.0 1.0
GOTERM_BP_ALL GO:0098660~inorganic ion transmembrane transport 13 6.435643564356436 0.03169656512716264 ENSG00000002746, ENSG00000151572, ENSG00000104723, ENSG00000136531, ENSG00000132164, ENSG00000187486, ENSG00000182132, ENSG00000107130, ENSG00000184156, ENSG00000088992, ENSG00000146950, ENSG00000165995, ENSG00000146205 154 538 12550 1.9691739487278521 1.0 1.0 1.0
GOTERM_BP_ALL GO:0006629~lipid metabolic process 20 9.900990099009901 0.03387184883332611 ENSG00000146070, ENSG00000105520, ENSG00000124370, ENSG00000161714, ENSG00000003987, ENSG00000132196, ENSG00000170231, ENSG00000174951, ENSG00000109819, ENSG00000166311, ENSG00000140284, ENSG00000149809, ENSG00000169047, ENSG00000141934, ENSG00000167508, ENSG00000131408, ENSG00000140876, ENSG00000148459, ENS…
GOTERM_BP_ALL GO:0005975~carbohydrate metabolic process 12 5.9405940594059405 0.03465384016742588 ENSG00000103044, ENSG00000183208, ENSG00000003987, ENSG00000169047, ENSG00000138030, ENSG00000104812, ENSG00000187486, ENSG00000078237, ENSG00000174951, ENSG00000110013, ENSG00000109819, ENSG00000164128 154 484 12550 2.0205001609960287 1.0 1.0 1.0
GOTERM_BP_ALL GO:0061589~calcium activated phosphatidylserine scrambling 2 0.9900990099009901 0.03613248247246127 ENSG00000151572, ENSG00000146205 154 3 12550 54.32900432900433 1.0 1.0 1.0
GOTERM_BP_ALL GO:0061590~calcium activated phosphatidylcholine scrambling 2 0.9900990099009901 0.03613248247246127 ENSG00000151572, ENSG00000146205 154 3 12550 54.32900432900433 1.0 1.0 1.0
GOTERM_BP_ALL GO:1902107~positive regulation of leukocyte differentiation 5 2.4752475247524752 0.039412693402237214 ENSG00000168040, ENSG00000155846, ENSG00000088992, ENSG00000182511, ENSG00000010610 154 105 12550 3.8806431663574514 1.0 1.0 1.0
GOTERM_BP_ALL GO:0030258~lipid modification 7 3.4653465346534658 0.040384332767154724 ENSG00000146070, ENSG00000105520, ENSG00000140284, ENSG00000003987, ENSG00000169047, ENSG00000141934, ENSG00000109819 154 206 12550 2.7691968225948806 1.0 1.0 1.0
GOTERM_BP_ALL GO:0048167~regulation of synaptic plasticity 6 2.9702970297029703 0.04116279738082146 ENSG00000074755, ENSG00000102924, ENSG00000113319, ENSG00000137766, ENSG00000166963, ENSG00000103496 154 155 12550 3.154587348135735 1.0 1.0 1.0
GOTERM_BP_ALL GO:0034765~regulation of ion transmembrane transport 9 4.455445544554455 0.04224884993387938 ENSG00000002746, ENSG00000113319, ENSG00000187486, ENSG00000182132, ENSG00000136531, ENSG00000184156, ENSG00000088992, ENSG00000109819, ENSG00000165995 154 320 12550 2.29200487012987 1.0 1.0 1.0
GOTERM_BP_ALL GO:0071827~plasma lipoprotein particle organization 3 1.4851485148514851 0.042476830668072736 ENSG00000146070, ENSG00000131408, ENSG00000064687 154 27 12550 9.054834054834053 1.0 1.0 1.0
GOTERM_BP_ALL GO:0035725~sodium ion transmembrane transport 5 2.4752475247524752 0.04546705461200795 ENSG00000002746, ENSG00000136531, ENSG00000088992, ENSG00000132164, ENSG00000146950 154 110 12550 3.7042502951593854 1.0 1.0 1.0
GOTERM_BP_ALL GO:0061588~calcium activated phospholipid scrambling 2 0.9900990099009901 0.04788602755853049 ENSG00000151572, ENSG00000146205 154 4 12550 40.74675324675325 1.0 1.0 1.0

## Sheet: ciRS7_KEGG
Category Term Count % PValue Genes List Total Pop Hits Pop Total Fold Enrichment Bonferroni Benjamini FDR
KEGG_PATHWAY hsa04724:Glutamatergic synapse 4 2.484472049689441 0.0384076992569938 ENSG00000106688, ENSG00000105737, ENSG00000183454, ENSG00000078295 50 86 5624 5.231627906976745 0.9972982971353482 1.0 1.0
KEGG_PATHWAY hsa05030:Cocaine addiction 3 1.8633540372670807 0.03881775430901376 ENSG00000176697, ENSG00000183454, ENSG00000164885 50 36 5624 9.373333333333333 0.9974668157918885 1.0 1.0
KEGG_PATHWAY hsa04976:Bile secretion 3 1.8633540372670807 0.04284393300678167 ENSG00000066230, ENSG00000143819, ENSG00000078295 50 38 5624 8.879999999999999 0.9986560094041381 1.0 1.0
KEGG_PATHWAY hsa04020:Calcium signaling pathway 5 3.1055900621118013 0.045085427516418114 ENSG00000140538, ENSG00000090674, ENSG00000183454, ENSG00000178568, ENSG00000078295 50 155 5624 3.6283870967741936 0.999056715576575 1.0 1.0

## Sheet: ciRS7_BP
Category Term Count % PValue Genes List Total Pop Hits Pop Total Fold Enrichment Bonferroni Benjamini FDR
GOTERM_BP_ALL GO:0006953~acute-phase response 3 1.8633540372670807 0.011449257956478342 ENSG00000160712, ENSG00000167711, ENSG00000128335 130 16 12550 18.10096153846154 0.9999999999999964 1.0 1.0
GOTERM_BP_ALL GO:0045109~intermediate filament organization 3 1.8633540372670807 0.012889251044816011 ENSG00000135480, ENSG00000125864, ENSG00000261150 130 17 12550 17.036199095022628 1.0 1.0 1.0
GOTERM_BP_ALL GO:0007416~synapse assembly 6 3.7267080745341614 0.013889810493487762 ENSG00000178235, ENSG00000176697, ENSG00000140538, ENSG00000187957, ENSG00000178568, ENSG00000164885 130 138 12550 4.19732441471572 1.0 1.0 1.0
GOTERM_BP_ALL GO:0097576~vacuole fusion 4 2.484472049689441 0.014633373797865001 ENSG00000176142, ENSG00000090674, ENSG00000163820, ENSG00000147457 130 50 12550 7.723076923076924 1.0 1.0 1.0
GOTERM_BP_ALL GO:0097352~autophagosome maturation 4 2.484472049689441 0.014633373797865001 ENSG00000176142, ENSG00000090674, ENSG00000163820, ENSG00000147457 130 50 12550 7.723076923076924 1.0 1.0 1.0
GOTERM_BP_ALL GO:0032147~activation of protein kinase activity 7 4.3478260869565215 0.016420904393423974 ENSG00000141198, ENSG00000160712, ENSG00000106688, ENSG00000140538, ENSG00000263528, ENSG00000120162, ENSG00000150455 130 198 12550 3.412975912975913 1.0 1.0 1.0
GOTERM_BP_ALL GO:0070887~cellular response to chemical stimulus 33 20.496894409937887 0.016894686934960823 ENSG00000132434, ENSG00000106688, ENSG00000176697, ENSG00000172572, ENSG00000121060, ENSG00000263528, ENSG00000140538, ENSG00000090674, ENSG00000105737, ENSG00000115317, ENSG00000166272, ENSG00000247596, ENSG00000244045, ENSG00000082512, ENSG00000136110, ENSG00000160973, ENSG00000140564, ENS…
GOTERM_BP_ALL GO:0016486~peptide hormone processing 3 1.8633540372670807 0.02303645302774853 ENSG00000125851, ENSG00000166922, ENSG00000140564 130 23 12550 12.591973244147159 1.0 1.0 1.0
GOTERM_BP_ALL GO:0048638~regulation of developmental growth 8 4.968944099378882 0.02463809469205135 ENSG00000176697, ENSG00000115317, ENSG00000101665, ENSG00000261150, ENSG00000178568, ENSG00000164885, ENSG00000247596, ENSG00000053108 130 278 12550 2.7780852241283895 1.0 1.0 1.0
GOTERM_BP_ALL GO:0050808~synapse organization 8 4.968944099378882 0.025063161894669207 ENSG00000155961, ENSG00000178235, ENSG00000106688, ENSG00000176697, ENSG00000140538, ENSG00000187957, ENSG00000178568, ENSG00000164885 130 279 12550 2.768127929418252 1.0 1.0 1.0
GOTERM_BP_ALL GO:0000041~transition metal ion transport 4 2.484472049689441 0.02693891016250539 ENSG00000106688, ENSG00000133195, ENSG00000090674, ENSG00000115107 130 63 12550 6.129426129426129 1.0 1.0 1.0
GOTERM_BP_ALL GO:0071363~cellular response to growth factor stimulus 12 7.453416149068323 0.02965800678812072 ENSG00000173805, ENSG00000176697, ENSG00000136110, ENSG00000172572, ENSG00000140538, ENSG00000115317, ENSG00000101665, ENSG00000178568, ENSG00000070404, ENSG00000247596, ENSG00000160973, ENSG00000140564 130 561 12550 2.0649938296997123 1.0 1.0 1.0
GOTERM_BP_ALL GO:0031548~regulation of brain-derived neurotrophic factor receptor signaling pathway 2 1.2422360248447204 0.030523180179152183 ENSG00000176697, ENSG00000053108 130 3 12550 64.35897435897436 1.0 1.0 1.0
GOTERM_BP_ALL GO:0097435~supramolecular fiber organization 13 8.074534161490684 0.03284802479754605 ENSG00000178104, ENSG00000261150, ENSG00000196776, ENSG00000008853, ENSG00000130055, ENSG00000155657, ENSG00000247596, ENSG00000124507, ENSG00000135480, ENSG00000125864, ENSG00000167711, ENSG00000140564, ENSG00000076826 130 643 12550 1.9517884914463455 1.0 1.0 1.0
GOTERM_BP_ALL GO:0019369~arachidonic acid metabolic process 3 1.8633540372670807 0.033293416794903545 ENSG00000117480, ENSG00000143819, ENSG00000159228 130 28 12550 10.343406593406593 1.0 1.0 1.0
GOTERM_BP_ALL GO:0071310~cellular response to organic substance 27 16.77018633540373 0.03377707873121202 ENSG00000132434, ENSG00000106688, ENSG00000176697, ENSG00000172572, ENSG00000121060, ENSG00000263528, ENSG00000140538, ENSG00000105737, ENSG00000115317, ENSG00000166272, ENSG00000247596, ENSG00000082512, ENSG00000136110, ENSG00000160973, ENSG00000140564, ENSG00000182968, ENSG00000160712, ENSG0…
GOTERM_BP_ALL GO:0032963~collagen metabolic process 4 2.484472049689441 0.035275974550618885 ENSG00000160712, ENSG00000008516, ENSG00000167711, ENSG00000140564 130 70 12550 5.516483516483516 1.0 1.0 1.0
GOTERM_BP_ALL GO:0044259~multicellular organismal macromolecule metabolic process 4 2.484472049689441 0.035275974550618885 ENSG00000160712, ENSG00000008516, ENSG00000167711, ENSG00000140564 130 70 12550 5.516483516483516 1.0 1.0 1.0
GOTERM_BP_ALL GO:0065008~regulation of biological quality 40 24.84472049689441 0.03796794663355124 ENSG00000178235, ENSG00000090097, ENSG00000106688, ENSG00000176697, ENSG00000172572, ENSG00000121060, ENSG00000263528, ENSG00000140538, ENSG00000090674, ENSG00000105737, ENSG00000008853, ENSG00000247596, ENSG00000244045, ENSG00000082512, ENSG00000168297, ENSG00000183454, ENSG00000149575, ENSG0000018…
GOTERM_BP_ALL GO:0030036~actin cytoskeleton organization 12 7.453416149068323 0.03804286741376676 ENSG00000124507, ENSG00000178104, ENSG00000171219, ENSG00000140538, ENSG00000196776, ENSG00000008853, ENSG00000164885, ENSG00000130055, ENSG00000155657, ENSG00000247596, ENSG00000184922, ENSG00000167711 130 584 12550 1.9836670179135933 1.0 1.0 1.0
GOTERM_BP_ALL GO:0070848~response to growth factor 12 7.453416149068323 0.03844166976374476 ENSG00000173805, ENSG00000176697, ENSG00000136110, ENSG00000172572, ENSG00000140538, ENSG00000115317, ENSG00000101665, ENSG00000178568, ENSG00000070404, ENSG00000247596, ENSG00000160973, ENSG00000140564 130 585 12550 1.980276134122288 1.0 1.0 1.0
GOTERM_BP_ALL GO:0031532~actin cytoskeleton reorganization 4 2.484472049689441 0.03921089923062295 ENSG00000171219, ENSG00000140538, ENSG00000164885, ENSG00000130055 130 73 12550 5.289778714436249 1.0 1.0 1.0
GOTERM_BP_ALL GO:0032898~neurotrophin production 2 1.2422360248447204 0.040490703073883236 ENSG00000173805, ENSG00000140564 130 4 12550 48.269230769230774 1.0 1.0 1.0
GOTERM_BP_ALL GO:0030029~actin filament-based process 13 8.074534161490684 0.040850784635878934 ENSG00000178104, ENSG00000140538, ENSG00000196776, ENSG00000008853, ENSG00000130055, ENSG00000155657, ENSG00000247596, ENSG00000124507, ENSG00000171219, ENSG00000149575, ENSG00000164885, ENSG00000167711, ENSG00000184922 130 665 12550 1.887218045112782 1.0 1.0 1.0
GOTERM_BP_ALL GO:0038179~neurotrophin signaling pathway 3 1.8633540372670807 0.04254505771680162 ENSG00000173805, ENSG00000176697, ENSG00000140538 130 32 12550 9.05048076923077 1.0 1.0 1.0
GOTERM_BP_ALL GO:0010001~glial cell differentiation 6 3.7267080745341614 0.043722981772095326 ENSG00000010278, ENSG00000182968, ENSG00000184221, ENSG00000140538, ENSG00000187957, ENSG00000164885 130 187 12550 3.0974907445495683 1.0 1.0 1.0
GOTERM_BP_ALL GO:0044767~single-organism developmental process 58 36.024844720496894 0.04569777574373201 ENSG00000106688, ENSG00000176399, ENSG00000115317, ENSG00000166272, ENSG00000081138, ENSG00000008853, ENSG00000155657, ENSG00000247596, ENSG00000115271, ENSG00000184221, ENSG00000135480, ENSG00000154040, ENSG00000183454, ENSG00000149575, ENSG00000160973, ENSG00000140564, ENSG00000104853, ENSG0…
GOTERM_BP_ALL GO:0009611~response to wounding 10 6.211180124223603 0.04597160348989707 ENSG00000010278, ENSG00000160712, ENSG00000106688, ENSG00000140538, ENSG00000183454, ENSG00000261150, ENSG00000178568, ENSG00000164885, ENSG00000167711, ENSG00000147457 130 457 12550 2.1124389833361388 1.0 1.0 1.0
GOTERM_BP_ALL GO:0050801~ion homeostasis 11 6.832298136645963 0.04740349555201137 ENSG00000173805, ENSG00000066230, ENSG00000106688, ENSG00000090674, ENSG00000115107, ENSG00000101665, ENSG00000183454, ENSG00000149575, ENSG00000164885, ENSG00000198417, ENSG00000244045 130 532 12550 1.996096009253904 1.0 1.0 1.0
GOTERM_BP_ALL GO:0071345~cellular response to cytokine stimulus 11 6.832298136645963 0.04740349555201137 ENSG00000182968, ENSG00000160712, ENSG00000106688, ENSG00000082512, ENSG00000263528, ENSG00000121060, ENSG00000115317, ENSG00000101665, ENSG00000166272, ENSG00000196776, ENSG00000160973 130 532 12550 1.996096009253904 1.0 1.0 1.0
