# Supplementary material for: A Circular RNA Expressed from the FAT3 Locus Regulates Neural Development
Source: Mol Neurobiol. 2023 Feb 25;60(6):3239–60. doi: 10.1007/s12035-023-03253-7 (PMC10122638; doi:10.1007/s12035-023-03253-7)
Supplement: Supplementary file 6 — Supplementary file6 (XLSX 214 KB) [file 12035_2023_3253_MOESM6_ESM.xlsx]

## Sheet: RawData_hESCs
A circular RNA expressed from the FAT3 locus regulates neural development
Sabine Seeler1,2,+, Maria Schertz Andersen1,+, Tamas Sztanka-Toth3, Mateja Rybiczka-Tešulov4, Marleen H. van den Munkhof4, Chi-Chih Chang1, Muyesier Maimaitili2,5, Morten Trillingsgaard Venø1,6, Thomas Birkballe Hansen1, R. Jeroen Pasterkamp4, Agnieszka Rybak-Wolf3, Mark Denham2,5, Nikolaus Rajewsky3, Lasse Sommer Kristensen1,2,#,*, and Jørgen Kjems1,#,*
1- Interdisciplinary Nanoscience Center, Department of Molecular Biology and Genetics, Aarhus University, 8000 Aarhus C, Denmark; 2- Department of Biomedicine, The Skou Building, Aarhus University, 8000 Aarhus C, Denmark; 3- Berlin Institute for Medical Systems Biology (BIMSB), MDC Berlin-Mitte, 10115 Berlin, Germany; 4- Department of Translational Neuroscience, University Medical Center Utrecht …
#, +These authors contributed equally to this work. *Correspondence: jk@mbg.au.dk
miRNA data (Raw data from NanoString miRNA analysis) for human embryonic stem cells (hESCs), caudal/rostral neural progenitor cells (cNPCs/rNPCs) upon circFAT3 or ciRS-7 KD
Probe Name	Accession #	Class Name	hESCs_CTRL_I	hESCs_CTRL_II	hESCs_CTRL_III	hESCs_circFAT3KD_I	hESCs_circFAT3KD_II	hESCs_circFAT3KD_III	hESCs_ciRS7KD_I	hESCs_ciRS7KD_II	hESCs_ciRS7KD_III
hsa-let-7a-5p	MIMAT0000062	Endogenous1	45	67	50	53	24	52	23	53	56
hsa-let-7b-5p	MIMAT0000063	Endogenous1	30	36	38	26	8	26	28	41	24
hsa-let-7c-5p	MIMAT0000064	Endogenous1	21	19	27	28	8	14	21	21	13
hsa-let-7d-5p	MIMAT0000065	Endogenous1	15	9	16	14	1	11	14	10	12
hsa-let-7e-5p	MIMAT0000066	Endogenous1	15	18	17	20	6	12	21	8	12
hsa-let-7f-5p	MIMAT0000067	Endogenous1	28	17	36	28	11	22	42	24	31
hsa-let-7g-5p	MIMAT0000414	Endogenous1	35	21	21	30	16	16	15	26	18
hsa-let-7i-5p	MIMAT0000415	Endogenous1	1	1	1	1	1	1	1	1	1
hsa-miR-1-3p	MIMAT0000416	Endogenous1	17	12	17	13	5	7	18	8	9
hsa-miR-1-5p	MIMAT0031892	Endogenous1	26	24	10	22	16	19	24	24	22
hsa-miR-100-5p	MIMAT0000098	Endogenous1	29	34	27	29	18	24	25	25	23
hsa-miR-101-3p	MIMAT0000099	Endogenous1	15	14	16	14	4	11	21	8	18
hsa-miR-103a-3p	MIMAT0000101	Endogenous1	34	20	28	24	15	26	23	24	24
hsa-miR-105-5p	MIMAT0000102	Endogenous1	24	19	18	17	7	12	18	16	18
hsa-miR-106a-5p+hsa-miR-17-5p	MIMAT0000103	Endogenous1	1191	1660	1403	1463	547	1402	312	1193	825
hsa-miR-106b-5p	MIMAT0000680	Endogenous1	89	124	103	115	41	79	30	96	49
hsa-miR-107	MIMAT0000104	Endogenous1	210	230	202	224	39	193	77	198	166
hsa-miR-10a-5p	MIMAT0000253	Endogenous1	44	28	32	31	19	34	40	28	27
hsa-miR-10b-5p	MIMAT0000254	Endogenous1	24	25	23	24	10	20	23	29	27
hsa-miR-1178-3p	MIMAT0005823	Endogenous1	25	15	16	13	6	16	21	15	18
hsa-miR-1180-3p	MIMAT0005825	Endogenous1	151	139	145	185	36	124	66	118	132
hsa-miR-1183	MIMAT0005828	Endogenous1	27	22	19	13	11	11	18	20	20
hsa-miR-1185-1-3p	MIMAT0022838	Endogenous1	20	26	16	9	16	14	20	16	22
hsa-miR-1185-2-3p	MIMAT0022713	Endogenous1	24	32	26	27	4	12	24	27	25
hsa-miR-1185-5p	MIMAT0005798	Endogenous1	29	26	24	29	12	17	26	23	25
hsa-miR-1193	MIMAT0015049	Endogenous1	20	16	19	16	7	13	14	12	15
hsa-miR-1197	MIMAT0005955	Endogenous1	42	27	29	46	13	21	29	33	29
hsa-miR-1200	MIMAT0005863	Endogenous1	32	26	22	18	9	20	24	14	28
hsa-miR-1202	MIMAT0005865	Endogenous1	12	19	18	12	10	16	15	14	16
hsa-miR-1203	MIMAT0005866	Endogenous1	23	25	29	19	10	19	19	21	20
hsa-miR-1204	MIMAT0005868	Endogenous1	8	9	8	10	4	4	7	8	10
hsa-miR-1205	MIMAT0005869	Endogenous1	42	25	31	22	6	20	27	24	20
hsa-miR-1206	MIMAT0005870	Endogenous1	22	32	29	32	3	15	22	14	21
hsa-miR-122-5p	MIMAT0000421	Endogenous1	26	14	21	19	7	13	21	20	13
hsa-miR-1224-3p	MIMAT0005459	Endogenous1	23	25	19	27	7	19	28	22	12
hsa-miR-1224-5p	MIMAT0005458	Endogenous1	9	6	11	8	3	11	9	13	9
hsa-miR-1226-3p	MIMAT0005577	Endogenous1	16	16	15	22	5	8	18	19	13
hsa-miR-1228-3p	MIMAT0005583	Endogenous1	35	21	29	26	14	28	38	37	29
hsa-miR-1233-3p	MIMAT0005588	Endogenous1	14	13	14	9	10	7	10	4	11
hsa-miR-1234-3p	MIMAT0005589	Endogenous1	27	56	51	37	11	49	23	143	56
hsa-miR-1236-3p	MIMAT0005591	Endogenous1	31	13	21	15	5	12	12	17	12
hsa-miR-124-3p	MIMAT0000422	Endogenous1	20	15	13	12	8	5	12	12	6
hsa-miR-1244	MIMAT0005896	Endogenous1	12	16	14	17	1	6	12	8	13
hsa-miR-1245a	MIMAT0005897	Endogenous1	19	14	24	15	5	11	23	19	8
hsa-miR-1245b-3p	MIMAT0019951	Endogenous1	17	30	13	15	10	13	15	13	11
hsa-miR-1245b-5p	MIMAT0019950	Endogenous1	31	28	23	18	16	17	27	21	23
hsa-miR-1246	MIMAT0005898	Endogenous1	76	155	134	115	30	98	101	83	85
hsa-miR-1247-5p	MIMAT0005899	Endogenous1	10	12	7	7	6	3	8	6	6
hsa-miR-1248	MIMAT0005900	Endogenous1	16	10	7	17	3	3	7	15	11
hsa-miR-1249-3p	MIMAT0005901	Endogenous1	24	36	38	29	19	22	23	29	20
hsa-miR-1249-5p	MIMAT0032029	Endogenous1	6	7	6	10	4	4	11	4	4
hsa-miR-1250-5p	MIMAT0005902	Endogenous1	12	5	11	10	3	5	13	11	8
hsa-miR-1252-5p	MIMAT0005944	Endogenous1	18	26	15	23	16	14	18	10	20
hsa-miR-1253	MIMAT0005904	Endogenous1	35	48	48	39	22	30	54	51	56
hsa-miR-1254	MIMAT0005905	Endogenous1	14	12	11	14	4	10	13	18	13
hsa-miR-1255a	MIMAT0005906	Endogenous1	45	49	46	34	18	43	51	45	48
hsa-miR-1255b-5p	MIMAT0005945	Endogenous1	19	19	13	17	10	14	21	13	15
hsa-miR-1257	MIMAT0005908	Endogenous1	32	32	37	29	14	18	28	27	27
hsa-miR-1258	MIMAT0005909	Endogenous1	24	29	24	21	10	10	30	24	20
hsa-miR-125a-3p	MIMAT0004602	Endogenous1	29	23	20	31	8	13	22	15	19
hsa-miR-125a-5p	MIMAT0000443	Endogenous1	205	176	140	208	102	126	115	175	133
hsa-miR-125b-5p	MIMAT0000423	Endogenous1	44	46	33	60	10	31	29	32	33
hsa-miR-126-3p	MIMAT0000445	Endogenous1	68	61	65	77	15	51	35	73	44
hsa-miR-1260a	MIMAT0005911	Endogenous1	39	24	27	33	13	14	17	31	21
hsa-miR-1260b	MIMAT0015041	Endogenous1	22	20	18	22	4	13	20	18	15
hsa-miR-1261	MIMAT0005913	Endogenous1	38	19	28	21	7	10	18	24	26
hsa-miR-1262	MIMAT0005914	Endogenous1	19	18	35	22	6	12	24	27	20
hsa-miR-1264	MIMAT0005791	Endogenous1	16	9	20	11	11	12	15	17	7
hsa-miR-1266-5p	MIMAT0005920	Endogenous1	24	24	23	21	9	9	23	19	13
hsa-miR-1268a	MIMAT0005922	Endogenous1	24	23	21	13	14	18	17	18	22
hsa-miR-1268b	MIMAT0018925	Endogenous1	41	36	39	24	12	24	33	22	28
hsa-miR-1269a	MIMAT0005923	Endogenous1	40	31	25	40	16	26	26	29	34
hsa-miR-1269b	MIMAT0019059	Endogenous1	14	15	15	16	6	7	9	10	11
hsa-miR-127-3p	MIMAT0000446	Endogenous1	31	21	23	19	12	13	22	27	29
hsa-miR-127-5p	MIMAT0004604	Endogenous1	11	13	6	8	6	8	4	18	8
hsa-miR-1270	MIMAT0005924	Endogenous1	31	29	25	28	17	24	38	19	28
hsa-miR-1271-3p	MIMAT0022712	Endogenous1	7	6	7	7	3	1	2	3	11
hsa-miR-1271-5p	MIMAT0005796	Endogenous1	30	25	17	20	9	11	18	11	12
hsa-miR-1272	MIMAT0005925	Endogenous1	40	27	31	27	14	14	37	20	23
hsa-miR-1273c	MIMAT0015017	Endogenous1	17	17	23	15	8	13	23	9	10
hsa-miR-1275	MIMAT0005929	Endogenous1	27	33	19	24	16	28	21	14	24
hsa-miR-1276	MIMAT0005930	Endogenous1	11	12	8	13	6	4	21	22	14
hsa-miR-1277-3p	MIMAT0005933	Endogenous1	14	21	11	20	3	17	15	17	16
hsa-miR-1278	MIMAT0005936	Endogenous1	38	26	28	26	18	33	32	42	34
hsa-miR-1279	MIMAT0005937	Endogenous1	29	16	16	19	10	18	24	18	24
hsa-miR-128-1-5p	MIMAT0026477	Endogenous1	27	21	18	15	10	12	16	17	11
hsa-miR-128-2-5p	MIMAT0031095	Endogenous1	28	8	21	14	5	5	15	11	17
hsa-miR-128-3p	MIMAT0000424	Endogenous1	55	49	44	53	26	47	30	35	42
hsa-miR-1281	MIMAT0005939	Endogenous1	30	52	31	50	15	41	29	46	37
hsa-miR-1283	MIMAT0005799	Endogenous1	95	79	13	13	35	22	1	47	64
hsa-miR-1285-3p	MIMAT0005876	Endogenous1	11	18	7	12	3	8	8	6	8
hsa-miR-1285-5p	MIMAT0022719	Endogenous1	59	58	69	49	29	31	61	109	58
hsa-miR-1286	MIMAT0005877	Endogenous1	17	16	16	16	13	17	14	22	17
hsa-miR-1287-3p	MIMAT0026738	Endogenous1	16	16	8	17	3	8	19	20	20
hsa-miR-1287-5p	MIMAT0005878	Endogenous1	19	28	22	14	12	15	23	19	25
hsa-miR-1288-3p	MIMAT0005942	Endogenous1	9	7	6	5	3	10	7	5	7
hsa-miR-1289	MIMAT0005879	Endogenous1	18	1	12	1	6	2	19	1	22
hsa-miR-129-2-3p	MIMAT0004605	Endogenous1	41	40	24	31	15	19	38	36	46
hsa-miR-129-5p	MIMAT0000242	Endogenous1	16	14	12	13	3	10	16	9	8
hsa-miR-1290	MIMAT0005880	Endogenous1	25	1	29	1	1	1	28	1	14
hsa-miR-1291	MIMAT0005881	Endogenous1	16	4	10	1	7	1	11	1	14
hsa-miR-1293	MIMAT0005883	Endogenous1	16	17	24	11	4	10	27	20	15
hsa-miR-1295a	MIMAT0005885	Endogenous1	41	25	29	29	12	22	28	26	34
hsa-miR-1296-3p	MIMAT0026637	Endogenous1	47	33	35	39	15	28	38	35	26
hsa-miR-1296-5p	MIMAT0005794	Endogenous1	7	14	17	11	3	9	13	18	8
hsa-miR-1297	MIMAT0005886	Endogenous1	29	39	36	32	20	35	32	25	39
hsa-miR-1298-5p	MIMAT0005800	Endogenous1	45	57	38	50	15	44	29	87	57
hsa-miR-1299	MIMAT0005887	Endogenous1	18	8	16	20	5	4	12	12	11
hsa-miR-1301-3p	MIMAT0005797	Endogenous1	18	12	6	13	5	9	5	9	13
hsa-miR-1302	MIMAT0005890	Endogenous1	20	20	21	18	5	4	23	23	10
hsa-miR-1303	MIMAT0005891	Endogenous1	8	13	9	20	4	6	11	18	13
hsa-miR-1304-3p	MIMAT0022720	Endogenous1	26	19	14	22	15	15	23	27	25
hsa-miR-1304-5p	MIMAT0005892	Endogenous1	19	22	19	17	4	14	23	16	26
hsa-miR-1305	MIMAT0005893	Endogenous1	35	28	35	31	13	26	32	30	25
hsa-miR-1306-3p	MIMAT0005950	Endogenous1	25	23	30	21	19	21	22	17	21
hsa-miR-1306-5p	MIMAT0022726	Endogenous1	27	25	22	28	7	15	15	29	15
hsa-miR-1307-3p	MIMAT0005951	Endogenous1	39	21	25	15	14	26	31	27	22
hsa-miR-1307-5p	MIMAT0022727	Endogenous1	34	21	25	24	12	20	33	23	22
hsa-miR-130a-3p	MIMAT0000425	Endogenous1	1868	2854	2232	2642	863	2282	395	2390	1334
hsa-miR-130b-3p	MIMAT0000691	Endogenous1	29	43	41	34	7	26	10	41	23
hsa-miR-132-3p	MIMAT0000426	Endogenous1	37	42	24	31	15	26	32	24	32
hsa-miR-1322	MIMAT0005953	Endogenous1	17	10	14	7	8	7	10	15	13
hsa-miR-1323	MIMAT0005795	Endogenous1	119	122	66	90	34	49	68	106	83
hsa-miR-133a-3p	MIMAT0000427	Endogenous1	36	48	22	43	16	28	31	35	24
hsa-miR-133a-5p	MIMAT0026478	Endogenous1	29	26	21	33	14	25	31	32	32
hsa-miR-133b	MIMAT0000770	Endogenous1	13	8	11	14	5	9	12	12	17
hsa-miR-134-3p	MIMAT0026481	Endogenous1	27	32	28	20	7	16	23	20	14
hsa-miR-134-5p+hsa-miR-6728-5p	MIMAT0000447	Endogenous1	14	5	18	14	8	13	11	11	15
hsa-miR-135a-5p	MIMAT0000428	Endogenous1	245	486	464	448	116	351	50	418	173
hsa-miR-135b-5p	MIMAT0000758	Endogenous1	691	1175	1068	1301	250	579	159	883	510
hsa-miR-136-5p	MIMAT0000448	Endogenous1	19	14	15	20	6	9	16	14	14
hsa-miR-137	MIMAT0000429	Endogenous1	43	35	35	31	24	21	40	24	29
hsa-miR-138-5p	MIMAT0000430	Endogenous1	33	42	25	33	15	31	22	28	30
hsa-miR-139-3p	MIMAT0004552	Endogenous1	34	33	31	28	22	23	40	30	30
hsa-miR-139-5p	MIMAT0000250	Endogenous1	24	11	13	16	3	11	12	10	14
hsa-miR-140-3p	MIMAT0004597	Endogenous1	19	25	16	17	5	9	19	17	19
hsa-miR-140-5p	MIMAT0000431	Endogenous1	39	42	44	50	12	33	22	35	36
hsa-miR-141-3p	MIMAT0000432	Endogenous1	18	27	36	27	6	21	18	19	23
hsa-miR-142-3p	MIMAT0000434	Endogenous1	28	25	24	29	8	25	22	26	13
hsa-miR-142-5p	MIMAT0000433	Endogenous1	13	7	18	11	3	9	15	10	14
hsa-miR-143-3p	MIMAT0000435	Endogenous1	21	13	15	23	1	9	11	16	4
hsa-miR-144-3p	MIMAT0000436	Endogenous1	18	20	13	7	8	7	9	6	14
hsa-miR-145-5p	MIMAT0000437	Endogenous1	12	24	11	15	13	10	15	16	12
hsa-miR-1469	MIMAT0007347	Endogenous1	12	7	4	12	5	7	13	11	13
hsa-miR-146a-5p	MIMAT0000449	Endogenous1	18	19	26	23	12	11	19	24	22
hsa-miR-146b-3p	MIMAT0004766	Endogenous1	18	14	9	7	11	8	11	14	9
hsa-miR-146b-5p	MIMAT0002809	Endogenous1	35	17	16	15	25	23	39	22	26
hsa-miR-147a	MIMAT0000251	Endogenous1	20	42	25	17	23	17	26	16	25
hsa-miR-147b	MIMAT0004928	Endogenous1	24	19	28	24	9	18	21	27	14
hsa-miR-148a-3p	MIMAT0000243	Endogenous1	210	350	300	339	98	215	55	347	123
hsa-miR-148b-3p	MIMAT0000759	Endogenous1	62	87	76	85	25	46	32	65	50
hsa-miR-149-5p	MIMAT0000450	Endogenous1	63	69	47	54	16	46	43	54	37
hsa-miR-150-5p	MIMAT0000451	Endogenous1	56	40	46	39	11	40	23	24	19
hsa-miR-151a-3p	MIMAT0000757	Endogenous1	27	29	29	39	8	20	31	16	27
hsa-miR-151a-5p	MIMAT0004697	Endogenous1	18	6	14	12	4	9	9	9	3
hsa-miR-151b	MIMAT0010214	Endogenous1	14	12	14	10	5	4	8	9	9
hsa-miR-152-3p	MIMAT0000438	Endogenous1	20	12	19	13	10	4	16	11	12
hsa-miR-152-5p	MIMAT0026479	Endogenous1	14	4	7	6	5	7	11	8	9
hsa-miR-153-3p	MIMAT0000439	Endogenous1	15	22	24	9	6	9	17	12	11
hsa-miR-1537-3p	MIMAT0007399	Endogenous1	13	22	22	10	7	4	18	13	24
hsa-miR-154-5p	MIMAT0000452	Endogenous1	10	9	21	11	4	10	11	14	10
hsa-miR-155-5p	MIMAT0000646	Endogenous1	23	18	22	30	7	16	28	26	30
hsa-miR-15a-5p	MIMAT0000068	Endogenous1	247	326	318	359	83	276	67	270	137
hsa-miR-15b-5p	MIMAT0000417	Endogenous1	673	868	769	918	267	699	271	775	633
hsa-miR-16-5p	MIMAT0000069	Endogenous1	172	258	182	220	69	235	82	201	135
hsa-miR-181a-2-3p	MIMAT0004558	Endogenous1	30	31	25	25	26	15	27	26	26
hsa-miR-181a-3p	MIMAT0000270	Endogenous1	42	28	37	40	9	28	31	29	41
hsa-miR-181a-5p	MIMAT0000256	Endogenous1	30	30	21	32	15	14	14	18	16
hsa-miR-181b-2-3p	MIMAT0031893	Endogenous1	37	28	26	27	14	26	21	31	27
hsa-miR-181b-5p+hsa-miR-181d-5p	MIMAT0000257	Endogenous1	35	21	24	21	18	13	19	14	31
hsa-miR-181c-5p	MIMAT0000258	Endogenous1	19	28	17	18	17	22	24	12	16
hsa-miR-181d-3p	MIMAT0026608	Endogenous1	17	21	22	18	13	16	22	25	20
hsa-miR-182-3p	MIMAT0000260	Endogenous1	20	20	21	25	2	11	24	17	20
hsa-miR-182-5p	MIMAT0000259	Endogenous1	26	22	25	23	14	23	13	17	18
hsa-miR-1827	MIMAT0006767	Endogenous1	39	35	41	22	12	20	38	31	37
hsa-miR-183-5p	MIMAT0000261	Endogenous1	78	70	53	56	36	36	45	52	58
hsa-miR-184	MIMAT0000454	Endogenous1	26	20	19	22	9	19	23	24	22
hsa-miR-185-5p	MIMAT0000455	Endogenous1	42	39	30	37	18	29	23	39	36
hsa-miR-186-5p	MIMAT0000456	Endogenous1	50	56	44	42	24	34	31	27	29
hsa-miR-187-3p	MIMAT0000262	Endogenous1	61	42	51	59	16	51	35	49	38
hsa-miR-188-3p	MIMAT0004613	Endogenous1	19	23	21	9	11	13	19	24	16
hsa-miR-188-5p	MIMAT0000457	Endogenous1	39	32	43	34	14	28	33	41	34
hsa-miR-18a-5p	MIMAT0000072	Endogenous1	473	680	609	694	158	378	100	504	310
hsa-miR-18b-5p	MIMAT0001412	Endogenous1	155	252	224	282	65	148	52	197	108
hsa-miR-1908-3p	MIMAT0026916	Endogenous1	11	10	12	7	4	9	14	13	2
hsa-miR-1908-5p	MIMAT0007881	Endogenous1	20	20	23	16	10	20	16	18	10
hsa-miR-1909-3p	MIMAT0007883	Endogenous1	16	11	8	10	4	6	24	21	10
hsa-miR-190a-3p	MIMAT0026482	Endogenous1	22	14	21	17	8	20	20	24	23
hsa-miR-190a-5p	MIMAT0000458	Endogenous1	41	23	37	36	4	11	23	25	21
hsa-miR-190b	MIMAT0004929	Endogenous1	19	4	14	18	4	9	23	14	14
hsa-miR-191-5p	MIMAT0000440	Endogenous1	1130	960	993	1195	277	955	565	744	833
hsa-miR-1910-3p	MIMAT0026917	Endogenous1	23	24	13	15	10	17	14	15	26
hsa-miR-1910-5p	MIMAT0007884	Endogenous1	12	10	12	14	11	7	6	6	11
hsa-miR-1915-3p	MIMAT0007892	Endogenous1	10	25	25	21	8	28	7	89	31
hsa-miR-192-5p	MIMAT0000222	Endogenous1	26	22	21	20	15	18	23	21	30
hsa-miR-193a-3p	MIMAT0000459	Endogenous1	26	16	22	21	2	9	20	10	8
hsa-miR-193a-5p+hsa-miR-193b-5p	MIMAT0004614	Endogenous1	15	14	14	9	6	8	7	11	20
hsa-miR-193b-3p	MIMAT0002819	Endogenous1	10	11	18	6	3	9	11	18	10
hsa-miR-194-5p	MIMAT0000460	Endogenous1	15	12	11	12	4	6	13	13	8
hsa-miR-195-5p	MIMAT0000461	Endogenous1	26	20	12	20	6	7	11	13	14
hsa-miR-196a-3p	MIMAT0004562	Endogenous1	26	8	14	17	8	12	18	18	20
hsa-miR-196a-5p	MIMAT0000226	Endogenous1	19	25	24	9	10	18	17	17	14
hsa-miR-196b-5p	MIMAT0001080	Endogenous1	8	10	13	3	4	6	10	6	12
hsa-miR-197-3p	MIMAT0000227	Endogenous1	54	38	47	44	23	23	33	27	33
hsa-miR-197-5p	MIMAT0022691	Endogenous1	39	23	20	30	14	29	27	28	34
hsa-miR-1972	MIMAT0009447	Endogenous1	32	32	28	27	14	29	27	39	30
hsa-miR-1973	MIMAT0009448	Endogenous1	48	42	41	26	9	20	33	48	30
hsa-miR-1976	MIMAT0009451	Endogenous1	21	23	24	13	15	14	20	27	16
hsa-miR-198	MIMAT0000228	Endogenous1	33	21	29	12	9	17	17	12	20
hsa-miR-199a-3p+hsa-miR-199b-3p	MIMAT0000232	Endogenous1	104	129	102	136	31	51	78	92	112
hsa-miR-199a-5p	MIMAT0000231	Endogenous1	36	30	25	31	19	21	31	30	31
hsa-miR-199b-5p	MIMAT0000263	Endogenous1	39	40	37	39	14	24	27	35	25
hsa-miR-19a-3p	MIMAT0000073	Endogenous1	249	546	401	344	147	239	40	446	178
hsa-miR-19b-3p	MIMAT0000074	Endogenous1	356	574	477	494	85	356	78	636	205
hsa-miR-200a-3p	MIMAT0000682	Endogenous1	29	23	35	29	22	22	34	34	41
hsa-miR-200b-3p	MIMAT0000318	Endogenous1	33	41	46	34	11	23	24	31	19
hsa-miR-200c-3p	MIMAT0000617	Endogenous1	100	87	222	129	48	178	56	95	213
hsa-miR-202-3p	MIMAT0002811	Endogenous1	7	9	5	5	2	3	12	4	6
hsa-miR-203a-3p	MIMAT0000264	Endogenous1	11	25	19	15	18	23	30	13	17
hsa-miR-203a-5p	MIMAT0031890	Endogenous1	44	42	42	30	20	24	28	36	34
hsa-miR-204-5p	MIMAT0000265	Endogenous1	29	46	25	28	11	20	16	30	14
hsa-miR-205-5p	MIMAT0000266	Endogenous1	287	227	172	259	81	210	194	336	272
hsa-miR-2053	MIMAT0009978	Endogenous1	33	38	35	47	12	32	41	36	26
hsa-miR-206	MIMAT0000462	Endogenous1	24	19	23	24	11	24	28	22	30
hsa-miR-208a-3p	MIMAT0000241	Endogenous1	26	29	27	28	9	13	20	16	21
hsa-miR-208b-3p	MIMAT0004960	Endogenous1	45	31	46	32	17	23	49	33	33
hsa-miR-208b-5p	MIMAT0026722	Endogenous1	19	13	15	15	7	11	17	15	14
hsa-miR-20a-5p+hsa-miR-20b-5p	MIMAT0000075	Endogenous1	757	1222	978	1108	262	576	192	1008	490
hsa-miR-21-5p	MIMAT0000076	Endogenous1	55	66	70	99	28	57	29	70	29
hsa-miR-210-3p	MIMAT0000267	Endogenous1	29	27	22	26	10	12	20	29	16
hsa-miR-210-5p	MIMAT0026475	Endogenous1	22	21	23	16	10	16	16	21	19
hsa-miR-211-3p	MIMAT0022694	Endogenous1	18	18	22	14	9	7	22	8	24
hsa-miR-211-5p	MIMAT0000268	Endogenous1	22	25	22	17	5	12	16	16	8
hsa-miR-2110	MIMAT0010133	Endogenous1	34	26	22	18	12	17	29	22	26
hsa-miR-2113	MIMAT0009206	Endogenous1	22	24	26	19	14	14	22	16	17
hsa-miR-2116-5p	MIMAT0011160	Endogenous1	12	18	18	14	6	3	11	13	9
hsa-miR-2117	MIMAT0011162	Endogenous1	20	23	12	20	11	12	28	20	30
hsa-miR-212-3p	MIMAT0000269	Endogenous1	69	73	69	78	15	57	44	66	40
hsa-miR-214-3p	MIMAT0000271	Endogenous1	17	22	16	21	7	26	12	21	17
hsa-miR-215-5p	MIMAT0000272	Endogenous1	38	37	39	42	14	35	24	39	29
hsa-miR-216a-5p	MIMAT0000273	Endogenous1	28	21	20	14	9	11	19	21	22
hsa-miR-216b-5p	MIMAT0004959	Endogenous1	26	20	20	12	6	16	16	12	13
hsa-miR-217	MIMAT0000274	Endogenous1	26	15	20	28	9	14	20	38	18
hsa-miR-218-5p	MIMAT0000275	Endogenous1	29	40	31	46	13	25	23	62	35
hsa-miR-219a-1-3p	MIMAT0004567	Endogenous1	19	37	20	26	12	20	12	26	18
hsa-miR-219a-2-3p	MIMAT0004675	Endogenous1	12	11	14	6	9	9	13	8	19
hsa-miR-219a-5p	MIMAT0000276	Endogenous1	16	15	16	12	2	11	14	23	9
hsa-miR-219b-3p	MIMAT0019748	Endogenous1	30	25	15	14	11	16	14	7	9
hsa-miR-22-3p	MIMAT0000077	Endogenous1	21	17	20	11	5	13	11	14	9
hsa-miR-221-3p	MIMAT0000278	Endogenous1	238	220	166	229	68	195	65	200	156
hsa-miR-221-5p	MIMAT0004568	Endogenous1	10	7	10	19	6	12	16	13	12
hsa-miR-222-3p	MIMAT0000279	Endogenous1	121	90	91	95	33	82	49	82	76
hsa-miR-223-3p	MIMAT0000280	Endogenous1	10	8	6	13	4	6	11	13	10
hsa-miR-224-5p	MIMAT0000281	Endogenous1	40	31	26	31	11	18	14	15	14
hsa-miR-2278	MIMAT0011778	Endogenous1	11	8	13	9	3	9	11	6	7
hsa-miR-23a-3p	MIMAT0000078	Endogenous1	75	47	42	81	13	40	48	54	37
hsa-miR-23b-3p	MIMAT0000418	Endogenous1	36	20	32	24	5	26	23	20	17
hsa-miR-23c	MIMAT0018000	Endogenous1	26	31	31	38	14	25	29	24	33
hsa-miR-24-3p	MIMAT0000080	Endogenous1	35	33	30	26	13	14	17	37	27
hsa-miR-25-3p	MIMAT0000081	Endogenous1	1148	1105	1074	1304	492	1226	468	729	864
hsa-miR-25-5p	MIMAT0004498	Endogenous1	37	43	33	28	24	28	36	30	31
hsa-miR-2682-5p	MIMAT0013517	Endogenous1	24	24	30	29	14	10	18	15	16
hsa-miR-26a-5p	MIMAT0000082	Endogenous1	98	90	74	97	30	46	39	85	45
hsa-miR-26b-5p	MIMAT0000083	Endogenous1	24	24	27	24	13	22	30	30	19
hsa-miR-27a-3p	MIMAT0000084	Endogenous1	40	25	24	32	13	24	35	34	36
hsa-miR-27b-3p	MIMAT0000419	Endogenous1	67	92	69	77	31	66	42	81	52
hsa-miR-28-3p	MIMAT0004502	Endogenous1	46	32	31	44	23	28	27	31	39
hsa-miR-28-5p	MIMAT0000085	Endogenous1	178	182	144	178	55	99	81	137	141
hsa-miR-296-3p	MIMAT0004679	Endogenous1	15	19	8	16	8	10	10	11	10
hsa-miR-296-5p	MIMAT0000690	Endogenous1	170	212	140	186	81	151	75	201	154
hsa-miR-297	MIMAT0004450	Endogenous1	12	5	7	6	6	7	12	13	9
hsa-miR-298	MIMAT0004901	Endogenous1	21	19	18	15	9	12	27	13	30
hsa-miR-299-3p	MIMAT0000687	Endogenous1	32	28	34	30	13	19	23	22	29
hsa-miR-299-5p	MIMAT0002890	Endogenous1	25	39	34	23	12	25	34	30	33
hsa-miR-29a-3p	MIMAT0000086	Endogenous1	37	41	41	49	8	43	31	51	38
hsa-miR-29b-3p	MIMAT0000100	Endogenous1	38	118	116	120	31	76	10	192	34
hsa-miR-29c-3p	MIMAT0000681	Endogenous1	25	27	24	15	6	11	15	19	14
hsa-miR-300	MIMAT0004903	Endogenous1	29	23	16	16	12	15	29	23	21
hsa-miR-301a-3p	MIMAT0000688	Endogenous1	63	132	106	112	37	64	38	101	57
hsa-miR-301a-5p	MIMAT0022696	Endogenous1	40	25	33	39	10	25	38	33	23
hsa-miR-301b-3p	MIMAT0004958	Endogenous1	57	58	36	34	31	38	42	52	37
hsa-miR-301b-5p	MIMAT0032026	Endogenous1	23	28	41	22	12	18	35	28	22
hsa-miR-302a-3p	MIMAT0000684	Endogenous1	26637	44538	35597	46311	16259	28430	8679	33719	19143
hsa-miR-302a-5p	MIMAT0000683	Endogenous1	153	190	151	191	56	125	55	164	79
hsa-miR-302b-3p	MIMAT0000715	Endogenous1	47567	70112	67011	80518	15131	63299	15803	65293	31528
hsa-miR-302c-3p	MIMAT0000717	Endogenous1	8321	12456	11855	14527	3212	11886	2364	11687	6111
hsa-miR-302d-3p	MIMAT0000718	Endogenous1	8991	13465	13301	16052	3868	9712	2665	10673	6360
hsa-miR-302e	MIMAT0005931	Endogenous1	27	18	29	21	10	19	14	30	22
hsa-miR-302f	MIMAT0005932	Endogenous1	17	21	13	10	9	12	18	20	10
hsa-miR-3065-3p	MIMAT0015378	Endogenous1	28	35	25	25	6	24	32	25	18
hsa-miR-3065-5p	MIMAT0015066	Endogenous1	9	9	5	7	2	5	5	7	10
hsa-miR-3074-3p	MIMAT0015027	Endogenous1	8	10	8	6	7	9	16	12	11
hsa-miR-30a-3p	MIMAT0000088	Endogenous1	27	25	30	30	7	14	30	18	16
hsa-miR-30a-5p	MIMAT0000087	Endogenous1	18	10	13	12	6	11	14	12	13
hsa-miR-30b-5p	MIMAT0000420	Endogenous1	32	37	28	39	19	23	22	29	24
hsa-miR-30c-5p	MIMAT0000244	Endogenous1	63	47	45	56	22	42	34	39	47
hsa-miR-30d-5p	MIMAT0000245	Endogenous1	31	21	26	28	9	17	21	25	17
hsa-miR-30e-3p	MIMAT0000693	Endogenous1	47	53	56	54	19	51	41	55	41
hsa-miR-30e-5p	MIMAT0000692	Endogenous1	25	23	22	36	15	18	26	28	24
hsa-miR-31-5p	MIMAT0000089	Endogenous1	16	11	9	7	3	7	16	14	6
hsa-miR-3127-5p	MIMAT0014990	Endogenous1	25	21	17	18	15	13	22	16	30
hsa-miR-3130-3p	MIMAT0014994	Endogenous1	27	21	25	17	12	11	32	16	18
hsa-miR-3131	MIMAT0014996	Endogenous1	18	21	23	17	15	14	16	17	20
hsa-miR-3136-5p	MIMAT0015003	Endogenous1	29	41	22	31	11	19	25	31	20
hsa-miR-3140-3p	MIMAT0015008	Endogenous1	15	8	6	5	5	6	11	4	12
hsa-miR-3140-5p	MIMAT0019204	Endogenous1	13	11	18	21	5	8	9	8	13
hsa-miR-3144-3p	MIMAT0015015	Endogenous1	101	109	111	110	61	132	101	92	106
hsa-miR-3144-5p	MIMAT0015014	Endogenous1	24	17	23	27	10	17	22	16	22
hsa-miR-3147	MIMAT0015019	Endogenous1	29	22	12	18	8	12	27	23	18
hsa-miR-3150b-3p	MIMAT0018194	Endogenous1	17	14	9	10	5	9	16	14	19
hsa-miR-3151-5p	MIMAT0015024	Endogenous1	38	32	36	26	12	18	18	34	28
hsa-miR-3158-3p	MIMAT0015032	Endogenous1	14	12	9	15	6	8	14	14	13
hsa-miR-3161	MIMAT0015035	Endogenous1	13	6	13	14	3	7	9	22	4
hsa-miR-3164	MIMAT0015038	Endogenous1	14	14	13	6	7	8	12	8	5
hsa-miR-3168	MIMAT0015043	Endogenous1	31	28	19	24	15	18	20	21	37
hsa-miR-3179	MIMAT0015056	Endogenous1	14	13	7	9	10	9	12	13	8
hsa-miR-3180	MIMAT0018178	Endogenous1	33	32	34	30	11	27	28	24	17
hsa-miR-3180-3p	MIMAT0015058	Endogenous1	20	8	12	18	4	9	15	13	13
hsa-miR-3180-5p	MIMAT0015057	Endogenous1	11	7	7	12	4	8	6	12	11
hsa-miR-3182	MIMAT0015062	Endogenous1	14	15	16	14	8	8	10	17	9
hsa-miR-3185	MIMAT0015065	Endogenous1	20	12	12	24	6	7	11	13	11
hsa-miR-3190-3p	MIMAT0022839	Endogenous1	11	5	13	14	2	7	7	4	5
hsa-miR-3192-5p	MIMAT0015076	Endogenous1	12	9	13	9	4	9	11	9	9
hsa-miR-3195	MIMAT0015079	Endogenous1	5	7	5	6	4	6	4	8	5
hsa-miR-3196	MIMAT0015080	Endogenous1	13	15	6	8	4	7	9	7	12
hsa-miR-32-5p	MIMAT0000090	Endogenous1	45	179	138	116	33	56	18	195	37
hsa-miR-3202	MIMAT0015089	Endogenous1	18	13	6	13	4	12	15	12	14
hsa-miR-320a	MIMAT0000510	Endogenous1	23	12	13	20	7	13	17	14	11
hsa-miR-320b	MIMAT0005792	Endogenous1	10	6	8	8	7	5	4	10	7
hsa-miR-320c	MIMAT0005793	Endogenous1	16	3	10	19	3	3	16	15	10
hsa-miR-320d	MIMAT0006764	Endogenous1	15	13	11	12	7	11	8	15	10
hsa-miR-320e	MIMAT0015072	Endogenous1	14	27	21	18	8	12	18	14	18
hsa-miR-323a-3p	MIMAT0000755	Endogenous1	15	15	12	18	6	7	18	13	12
hsa-miR-323a-5p	MIMAT0004696	Endogenous1	5	8	7	14	1	5	8	7	11
hsa-miR-323b-3p	MIMAT0015050	Endogenous1	13	16	18	16	11	12	20	15	14
hsa-miR-323b-5p	MIMAT0001630	Endogenous1	16	13	20	16	10	17	10	12	19
hsa-miR-324-3p	MIMAT0000762	Endogenous1	45	38	42	43	15	20	48	49	39
hsa-miR-324-5p	MIMAT0000761	Endogenous1	26	35	29	24	11	19	15	33	23
hsa-miR-325	MIMAT0000771	Endogenous1	17	30	13	24	13	20	25	27	31
hsa-miR-326	MIMAT0000756	Endogenous1	11	12	21	17	5	7	22	21	18
hsa-miR-328-3p	MIMAT0000752	Endogenous1	12	12	8	8	8	11	16	13	9
hsa-miR-328-5p	MIMAT0026486	Endogenous1	38	23	32	35	10	13	26	31	30
hsa-miR-329-3p	MIMAT0001629	Endogenous1	16	17	10	15	10	3	19	7	12
hsa-miR-329-5p	MIMAT0026555	Endogenous1	33	25	17	18	5	20	10	21	19
hsa-miR-330-3p	MIMAT0000751	Endogenous1	18	4	13	12	2	5	8	7	5
hsa-miR-330-5p	MIMAT0004693	Endogenous1	18	19	13	12	13	15	25	20	15
hsa-miR-331-3p	MIMAT0000760	Endogenous1	57	85	64	55	30	48	26	40	51
hsa-miR-331-5p	MIMAT0004700	Endogenous1	11	14	14	7	5	14	6	15	16
hsa-miR-335-5p	MIMAT0000765	Endogenous1	28	44	37	31	14	22	27	19	28
hsa-miR-337-3p	MIMAT0000754	Endogenous1	29	21	21	30	10	21	29	27	21
hsa-miR-337-5p	MIMAT0004695	Endogenous1	24	14	20	20	8	12	20	19	18
hsa-miR-338-5p	MIMAT0004701	Endogenous1	22	23	8	12	6	12	19	11	16
hsa-miR-339-3p	MIMAT0004702	Endogenous1	25	23	18	27	13	17	21	17	22
hsa-miR-339-5p	MIMAT0000764	Endogenous1	13	18	15	22	8	8	12	14	13
hsa-miR-33a-5p	MIMAT0000091	Endogenous1	18	31	15	25	10	22	21	26	28
hsa-miR-33b-5p	MIMAT0003301	Endogenous1	17	33	32	29	17	19	24	34	23
hsa-miR-340-5p	MIMAT0004692	Endogenous1	70	137	111	117	29	75	25	119	45
hsa-miR-342-3p	MIMAT0000753	Endogenous1	70	45	41	49	18	45	40	47	42
hsa-miR-342-5p	MIMAT0004694	Endogenous1	10	10	11	12	5	11	13	7	6
hsa-miR-345-3p	MIMAT0022698	Endogenous1	32	29	29	12	13	18	28	31	20
hsa-miR-345-5p	MIMAT0000772	Endogenous1	20	12	19	28	7	18	16	16	19
hsa-miR-346	MIMAT0000773	Endogenous1	26	30	22	31	15	20	29	39	28
hsa-miR-34a-5p	MIMAT0000255	Endogenous1	54	56	47	60	21	51	33	85	58
hsa-miR-34b-3p	MIMAT0004676	Endogenous1	18	19	22	25	13	10	13	19	13
hsa-miR-34c-3p	MIMAT0004677	Endogenous1	21	14	11	14	9	9	7	9	14
hsa-miR-34c-5p	MIMAT0000686	Endogenous1	7	14	11	4	4	14	12	8	9
hsa-miR-3605-3p	MIMAT0017982	Endogenous1	17	10	13	6	4	4	10	3	10
hsa-miR-3605-5p	MIMAT0017981	Endogenous1	30	20	23	15	9	16	25	26	23
hsa-miR-361-3p	MIMAT0004682	Endogenous1	34	24	18	24	8	11	16	18	18
hsa-miR-361-5p	MIMAT0000703	Endogenous1	249	289	213	263	88	233	83	258	192
hsa-miR-3613-3p	MIMAT0017991	Endogenous1	26	27	22	22	7	14	28	29	17
hsa-miR-3613-5p	MIMAT0017990	Endogenous1	4	14	12	16	4	4	9	11	5
hsa-miR-3614-3p	MIMAT0017993	Endogenous1	19	6	14	15	10	14	10	11	12
hsa-miR-3614-5p	MIMAT0017992	Endogenous1	19	25	22	20	2	17	24	19	18
hsa-miR-3615	MIMAT0017994	Endogenous1	15	22	11	27	7	10	19	12	22
hsa-miR-362-3p	MIMAT0004683	Endogenous1	15	12	9	12	7	11	10	8	12
hsa-miR-362-5p	MIMAT0000705	Endogenous1	33	45	32	36	14	27	22	36	24
hsa-miR-363-3p	MIMAT0000707	Endogenous1	1055	1794	1347	1212	444	811	165	1414	804
hsa-miR-363-5p	MIMAT0003385	Endogenous1	29	22	23	24	11	11	20	15	17
hsa-miR-365a-3p+hsa-miR-365b-3p	MIMAT0000710	Endogenous1	46	52	39	44	14	48	40	59	49
hsa-miR-365b-5p	MIMAT0022833	Endogenous1	15	9	16	13	4	8	18	12	8
hsa-miR-367-3p	MIMAT0000719	Endogenous1	411	1119	772	1100	248	572	70	1208	234
hsa-miR-369-3p	MIMAT0000721	Endogenous1	16	16	22	22	10	13	26	22	11
hsa-miR-369-5p	MIMAT0001621	Endogenous1	28	20	18	24	6	15	24	21	18
hsa-miR-3690	MIMAT0018119	Endogenous1	15	12	12	13	3	10	12	18	10
hsa-miR-370-3p	MIMAT0000722	Endogenous1	36	17	28	32	9	14	29	26	21
hsa-miR-370-5p	MIMAT0026483	Endogenous1	15	9	12	14	7	8	12	14	13
hsa-miR-371a-5p	MIMAT0004687	Endogenous1	30	23	29	17	10	19	23	29	21
hsa-miR-371b-5p	MIMAT0019892	Endogenous1	15	10	16	21	10	12	18	14	13
hsa-miR-372-3p	MIMAT0000724	Endogenous1	26	61	28	37	22	39	19	92	21
hsa-miR-373-3p	MIMAT0000726	Endogenous1	19	42	24	27	23	22	12	47	15
hsa-miR-374a-3p	MIMAT0004688	Endogenous1	31	16	17	24	7	12	27	22	12
hsa-miR-374a-5p	MIMAT0000727	Endogenous1	1322	3052	2574	2194	631	2006	294	1871	1162
hsa-miR-374b-5p	MIMAT0004955	Endogenous1	220	320	214	266	46	183	66	280	181
hsa-miR-374c-5p	MIMAT0018443	Endogenous1	17	6	17	16	5	8	8	19	12
hsa-miR-375	MIMAT0000728	Endogenous1	13	14	15	12	6	11	8	11	21
hsa-miR-376a-2-5p	MIMAT0022928	Endogenous1	17	19	16	12	9	9	14	17	10
hsa-miR-376a-3p	MIMAT0000729	Endogenous1	23	22	34	36	9	21	31	26	29
hsa-miR-376b-3p	MIMAT0002172	Endogenous1	13	13	15	10	4	2	8	7	15
hsa-miR-376c-3p	MIMAT0000720	Endogenous1	23	11	20	12	3	9	21	15	16
hsa-miR-376c-5p	MIMAT0022861	Endogenous1	22	15	21	17	7	9	13	10	16
hsa-miR-377-3p	MIMAT0000730	Endogenous1	30	28	15	21	11	20	23	21	24
hsa-miR-378b	MIMAT0014999	Endogenous1	19	14	10	14	2	6	12	15	13
hsa-miR-378c	MIMAT0016847	Endogenous1	12	12	15	14	2	6	12	8	10
hsa-miR-378d	MIMAT0018926	Endogenous1	32	28	25	27	9	21	20	23	32
hsa-miR-378e	MIMAT0018927	Endogenous1	52	33	47	34	14	20	37	37	37
hsa-miR-378f	MIMAT0018932	Endogenous1	43	30	43	33	18	27	48	46	34
hsa-miR-378g	MIMAT0018937	Endogenous1	45	32	29	39	23	27	30	28	31
hsa-miR-378h	MIMAT0018984	Endogenous1	33	41	49	43	17	41	28	55	46
hsa-miR-378i	MIMAT0019074	Endogenous1	56	60	49	58	22	33	40	41	45
hsa-miR-379-5p	MIMAT0000733	Endogenous1	45	44	45	44	23	39	30	43	48
hsa-miR-380-3p	MIMAT0000735	Endogenous1	26	18	31	23	12	17	19	18	17
hsa-miR-381-3p	MIMAT0000736	Endogenous1	24	17	19	20	6	16	17	8	14
hsa-miR-381-5p	MIMAT0022862	Endogenous1	18	11	17	13	3	7	11	10	9
hsa-miR-382-3p	MIMAT0022697	Endogenous1	27	29	15	13	10	14	25	14	27
hsa-miR-382-5p	MIMAT0000737	Endogenous1	24	10	16	17	5	8	13	14	16
hsa-miR-383-5p	MIMAT0000738	Endogenous1	8	9	16	6	7	5	9	6	9
hsa-miR-384	MIMAT0001075	Endogenous1	17	17	20	17	2	12	14	15	16
hsa-miR-3916	MIMAT0018190	Endogenous1	13	15	11	15	9	7	11	11	7
hsa-miR-3918	MIMAT0018192	Endogenous1	23	12	31	12	1	10	13	16	7
hsa-miR-3928-3p	MIMAT0018205	Endogenous1	27	17	18	18	5	10	16	19	14
hsa-miR-3934-5p	MIMAT0018349	Endogenous1	30	26	24	26	11	10	23	19	17
hsa-miR-409-3p	MIMAT0001639	Endogenous1	17	7	17	15	2	8	13	15	15
hsa-miR-409-5p	MIMAT0001638	Endogenous1	13	20	17	9	13	15	9	8	13
hsa-miR-410-3p	MIMAT0002171	Endogenous1	20	32	22	14	11	22	27	16	15
hsa-miR-411-5p	MIMAT0003329	Endogenous1	31	20	32	39	11	31	29	23	29
hsa-miR-412-3p	MIMAT0002170	Endogenous1	47	37	29	33	12	29	36	30	37
hsa-miR-421	MIMAT0003339	Endogenous1	510	524	469	545	118	318	118	394	348
hsa-miR-422a	MIMAT0001339	Endogenous1	25	18	12	21	9	10	17	22	21
hsa-miR-423-3p	MIMAT0001340	Endogenous1	78	52	57	55	17	37	25	53	50
hsa-miR-423-5p	MIMAT0004748	Endogenous1	134	121	119	143	52	127	62	80	95
hsa-miR-424-5p	MIMAT0001341	Endogenous1	42	40	35	48	10	30	30	33	23
hsa-miR-425-5p	MIMAT0003393	Endogenous1	30	35	35	32	17	26	22	30	31
hsa-miR-4284	MIMAT0016915	Endogenous1	32	28	22	27	8	12	27	17	22
hsa-miR-4286	MIMAT0016916	Endogenous1	27	44	20	36	11	30	23	175	43
hsa-miR-429	MIMAT0001536	Endogenous1	18	17	19	8	2	9	16	13	17
hsa-miR-431-5p	MIMAT0001625	Endogenous1	8	7	10	9	3	5	4	10	8
hsa-miR-432-5p	MIMAT0002814	Endogenous1	21	13	20	17	6	10	14	12	11
hsa-miR-433-3p	MIMAT0001627	Endogenous1	15	19	10	11	9	12	15	13	21
hsa-miR-433-5p	MIMAT0026554	Endogenous1	18	21	22	13	6	17	15	9	15
hsa-miR-4421	MIMAT0018934	Endogenous1	17	11	18	8	7	3	13	9	10
hsa-miR-4425	MIMAT0018940	Endogenous1	25	11	13	11	7	10	9	7	12
hsa-miR-4431	MIMAT0018947	Endogenous1	17	16	14	19	9	4	12	17	22
hsa-miR-4435	MIMAT0018951	Endogenous1	13	17	27	10	4	11	17	5	13
hsa-miR-4443	MIMAT0018961	Endogenous1	107	85	71	111	28	43	57	56	60
hsa-miR-4448	MIMAT0018967	Endogenous1	24	13	11	15	4	13	16	20	16
hsa-miR-4451	MIMAT0018973	Endogenous1	18	16	21	15	6	11	15	15	18
hsa-miR-4454+hsa-miR-7975	MIMAT0018976	Endogenous1	2228	2907	2674	3271	1030	3195	1017	4233	2191
hsa-miR-4455	MIMAT0018977	Endogenous1	25	22	27	18	13	23	24	19	22
hsa-miR-4458	MIMAT0018980	Endogenous1	14	10	6	15	3	8	13	6	6
hsa-miR-4461	MIMAT0018983	Endogenous1	39	23	31	26	19	18	28	33	22
hsa-miR-448	MIMAT0001532	Endogenous1	40	40	41	39	20	34	42	39	39
hsa-miR-4485-3p	MIMAT0019019	Endogenous1	19	17	24	15	7	11	31	30	11
hsa-miR-4488	MIMAT0019022	Endogenous1	36	62	54	46	30	62	29	61	62
hsa-miR-449a	MIMAT0001541	Endogenous1	25	29	37	24	17	19	28	15	28
hsa-miR-449b-5p	MIMAT0003327	Endogenous1	36	41	31	37	8	20	34	19	21
hsa-miR-449c-5p	MIMAT0010251	Endogenous1	10	16	14	16	4	11	14	18	10
hsa-miR-450a-1-3p	MIMAT0022700	Endogenous1	13	18	8	12	5	12	9	14	16
hsa-miR-450a-2-3p	MIMAT0031074	Endogenous1	28	31	32	26	16	21	52	32	42
hsa-miR-450a-5p	MIMAT0001545	Endogenous1	26	33	29	52	13	28	19	42	23
hsa-miR-450b-3p	MIMAT0004910	Endogenous1	24	22	25	27	6	16	20	34	26
hsa-miR-450b-5p	MIMAT0004909	Endogenous1	18	19	19	20	12	19	18	23	17
hsa-miR-4516	MIMAT0019053	Endogenous1	30	34	20	35	20	29	23	23	17
hsa-miR-451a	MIMAT0001631	Endogenous1	17	17	15	17	14	15	11	11	16
hsa-miR-452-5p	MIMAT0001635	Endogenous1	25	13	10	11	5	4	10	16	10
hsa-miR-4521	MIMAT0019058	Endogenous1	18	8	8	14	5	6	6	8	7
hsa-miR-4524a-5p	MIMAT0019062	Endogenous1	16	12	10	9	10	10	15	5	7
hsa-miR-4531	MIMAT0019070	Endogenous1	17	15	14	15	6	15	14	15	9
hsa-miR-4532	MIMAT0019071	Endogenous1	11	19	20	13	15	13	8	19	17
hsa-miR-4536-3p	MIMAT0020959	Endogenous1	15	37	28	31	10	15	26	19	22
hsa-miR-4536-5p	MIMAT0019078	Endogenous1	33	35	24	42	17	19	27	12	27
hsa-miR-454-3p	MIMAT0003885	Endogenous1	38	45	31	29	12	31	21	29	36
hsa-miR-455-3p	MIMAT0004784	Endogenous1	19	20	20	20	5	16	22	15	13
hsa-miR-455-5p	MIMAT0003150	Endogenous1	44	33	30	39	24	21	36	37	36
hsa-miR-4647	MIMAT0019709	Endogenous1	31	28	37	23	11	11	19	30	28
hsa-miR-4707-3p	MIMAT0019808	Endogenous1	22	12	11	12	4	14	13	18	15
hsa-miR-4707-5p	MIMAT0019807	Endogenous1	49	33	40	35	13	17	37	23	38
hsa-miR-4741	MIMAT0019871	Endogenous1	16	14	18	12	9	13	23	12	10
hsa-miR-4755-5p	MIMAT0019895	Endogenous1	37	21	21	31	13	18	19	23	24
hsa-miR-4787-3p	MIMAT0019957	Endogenous1	17	23	16	10	6	8	17	11	14
hsa-miR-4787-5p	MIMAT0019956	Endogenous1	26	28	26	23	21	28	28	25	24
hsa-miR-4792	MIMAT0019964	Endogenous1	16	20	25	14	10	20	11	21	18
hsa-miR-483-3p	MIMAT0002173	Endogenous1	33	14	21	22	6	11	13	9	16
hsa-miR-483-5p	MIMAT0004761	Endogenous1	18	15	15	14	3	16	14	13	8
hsa-miR-484	MIMAT0002174	Endogenous1	19	23	15	24	18	17	16	14	20
hsa-miR-485-3p	MIMAT0002176	Endogenous1	23	14	15	12	8	17	25	10	18
hsa-miR-485-5p	MIMAT0002175	Endogenous1	13	18	10	8	15	14	9	16	14
hsa-miR-486-3p	MIMAT0004762	Endogenous1	25	31	17	18	14	19	18	15	15
hsa-miR-487a-3p	MIMAT0002178	Endogenous1	33	36	38	32	10	21	22	30	24
hsa-miR-487b-3p	MIMAT0003180	Endogenous1	18	17	16	14	10	15	25	14	14
hsa-miR-487b-5p	MIMAT0026614	Endogenous1	23	21	22	22	13	10	15	17	13
hsa-miR-488-3p	MIMAT0004763	Endogenous1	20	16	22	15	7	12	19	23	12
hsa-miR-489-3p	MIMAT0002805	Endogenous1	19	22	19	15	7	17	17	17	15
hsa-miR-490-3p	MIMAT0002806	Endogenous1	17	10	17	17	5	11	17	14	12
hsa-miR-490-5p	MIMAT0004764	Endogenous1	9	17	6	4	4	7	8	14	11
hsa-miR-491-3p	MIMAT0004765	Endogenous1	11	16	17	24	7	15	21	23	15
hsa-miR-491-5p	MIMAT0002807	Endogenous1	20	21	14	18	10	17	15	11	15
hsa-miR-492	MIMAT0002812	Endogenous1	16	12	19	14	2	7	13	9	12
hsa-miR-493-3p	MIMAT0003161	Endogenous1	16	18	7	20	7	13	12	8	7
hsa-miR-494-3p	MIMAT0002816	Endogenous1	13	14	15	6	6	12	17	21	16
hsa-miR-494-5p	MIMAT0026607	Endogenous1	18	19	13	17	15	14	18	22	23
hsa-miR-495-3p	MIMAT0002817	Endogenous1	84	85	67	72	36	45	55	48	109
hsa-miR-495-5p	MIMAT0022924	Endogenous1	20	31	14	17	12	16	23	28	25
hsa-miR-496	MIMAT0002818	Endogenous1	24	23	22	17	8	15	15	15	17
hsa-miR-497-5p	MIMAT0002820	Endogenous1	21	13	12	25	6	12	25	17	21
hsa-miR-498	MIMAT0002824	Endogenous1	27	25	27	29	9	20	24	26	24
hsa-miR-499a-3p	MIMAT0004772	Endogenous1	23	20	19	26	5	18	18	15	13
hsa-miR-499a-5p	MIMAT0002870	Endogenous1	42	49	31	37	26	39	39	47	55
hsa-miR-499b-3p	MIMAT0019898	Endogenous1	22	27	24	26	10	9	16	18	28
hsa-miR-499b-5p	MIMAT0019897	Endogenous1	18	16	19	12	2	13	19	16	9
hsa-miR-5001-3p	MIMAT0021022	Endogenous1	13	10	13	10	5	5	9	6	12
hsa-miR-5001-5p	MIMAT0021021	Endogenous1	31	23	38	26	16	25	35	33	26
hsa-miR-500a-5p+hsa-miR-501-5p	MIMAT0004773	Endogenous1	21	18	20	24	6	9	20	16	17
hsa-miR-501-3p	MIMAT0004774	Endogenous1	17	14	13	13	9	15	12	10	15
hsa-miR-5010-3p	MIMAT0021044	Endogenous1	30	28	16	29	2	22	28	29	21
hsa-miR-5010-5p	MIMAT0021043	Endogenous1	14	11	10	16	4	8	9	9	13
hsa-miR-502-3p	MIMAT0004775	Endogenous1	18	14	16	14	9	15	24	17	16
hsa-miR-502-5p	MIMAT0002873	Endogenous1	18	19	15	28	9	19	24	25	17
hsa-miR-503-3p	MIMAT0022925	Endogenous1	29	14	13	9	5	5	23	10	14
hsa-miR-503-5p	MIMAT0002874	Endogenous1	40	43	40	56	23	38	30	41	27
hsa-miR-504-3p	MIMAT0026612	Endogenous1	13	17	12	5	2	13	17	8	12
hsa-miR-504-5p	MIMAT0002875	Endogenous1	45	26	27	38	5	23	19	25	35
hsa-miR-505-3p	MIMAT0002876	Endogenous1	20	30	26	26	12	9	11	24	18
hsa-miR-506-3p	MIMAT0002878	Endogenous1	21	21	19	9	12	19	21	14	24
hsa-miR-506-5p	MIMAT0022701	Endogenous1	20	27	21	23	13	14	22	17	27
hsa-miR-507	MIMAT0002879	Endogenous1	11	14	17	16	5	10	15	18	9
hsa-miR-508-3p	MIMAT0002880	Endogenous1	28	28	18	20	14	18	24	21	26
hsa-miR-508-5p	MIMAT0004778	Endogenous1	24	33	25	26	13	15	26	16	26
hsa-miR-509-3-5p	MIMAT0004975	Endogenous1	21	18	18	14	14	12	23	23	25
hsa-miR-509-3p	MIMAT0002881	Endogenous1	20	21	16	18	5	13	22	16	18
hsa-miR-509-5p	MIMAT0004779	Endogenous1	23	16	17	8	1	21	24	17	17
hsa-miR-510-3p	MIMAT0026613	Endogenous1	44	19	30	36	15	26	41	30	27
hsa-miR-510-5p	MIMAT0002882	Endogenous1	15	9	18	4	4	9	12	8	6
hsa-miR-511-5p	MIMAT0002808	Endogenous1	34	23	29	18	10	26	17	16	18
hsa-miR-512-3p	MIMAT0002823	Endogenous1	108	142	95	115	62	73	42	91	49
hsa-miR-512-5p	MIMAT0002822	Endogenous1	118	167	142	142	32	90	34	170	74
hsa-miR-513a-3p	MIMAT0004777	Endogenous1	21	26	21	26	11	19	27	17	28
hsa-miR-513a-5p	MIMAT0002877	Endogenous1	21	13	13	15	4	17	17	15	18
hsa-miR-513b-5p	MIMAT0005788	Endogenous1	19	19	13	12	6	13	19	18	17
hsa-miR-513c-3p	MIMAT0022728	Endogenous1	18	24	16	15	11	14	13	9	17
hsa-miR-513c-5p	MIMAT0005789	Endogenous1	17	15	13	7	3	13	19	11	9
hsa-miR-514a-3p	MIMAT0002883	Endogenous1	43	31	26	33	20	22	50	36	40
hsa-miR-514a-5p	MIMAT0022702	Endogenous1	13	10	7	17	7	13	16	11	10
hsa-miR-514b-3p	MIMAT0015088	Endogenous1	32	40	35	23	23	26	32	14	37
hsa-miR-514b-5p	MIMAT0015087	Endogenous1	30	31	35	15	10	17	35	29	23
hsa-miR-515-3p	MIMAT0002827	Endogenous1	56	77	52	68	31	48	30	73	35
hsa-miR-515-5p	MIMAT0002826	Endogenous1	45	57	42	63	16	34	18	59	31
hsa-miR-516a-3p+hsa-miR-516b-3p	MIMAT0006778	Endogenous1	19	9	15	16	5	12	21	13	13
hsa-miR-516a-5p	MIMAT0004770	Endogenous1	20	6	11	5	10	13	8	7	12
hsa-miR-516b-5p	MIMAT0002859	Endogenous1	28	15	15	14	3	11	11	20	14
hsa-miR-517a-3p	MIMAT0002852	Endogenous1	34	47	29	32	21	31	23	48	30
hsa-miR-517b-3p	MIMAT0002857	Endogenous1	16	13	11	6	7	17	15	8	12
hsa-miR-517c-3p+hsa-miR-519a-3p	MIMAT0002866	Endogenous1	29	31	31	44	17	27	17	44	22
hsa-miR-518b	MIMAT0002844	Endogenous1	14	9	18	11	8	11	14	19	8
hsa-miR-518c-3p	MIMAT0002848	Endogenous1	24	32	12	30	11	12	11	33	13
hsa-miR-518d-3p	MIMAT0002864	Endogenous1	9	7	5	14	5	8	10	2	15
hsa-miR-518e-3p	MIMAT0002861	Endogenous1	68	87	55	74	27	62	25	60	42
hsa-miR-518f-3p	MIMAT0002842	Endogenous1	57	45	39	49	18	43	29	68	29
hsa-miR-5196-3p+hsa-miR-6732-3p	MIMAT0021129	Endogenous1	13	12	15	19	7	4	14	15	14
hsa-miR-5196-5p	MIMAT0021128	Endogenous1	16	17	18	18	9	11	16	13	17
hsa-miR-519b-3p	MIMAT0002837	Endogenous1	13	20	17	14	5	4	7	16	10
hsa-miR-519b-5p+hsa-miR-519c-5p+hsa-miR-523-5p+hsa-miR-518e-5p+hsa-miR-522-5p+hsa-miR-519a-5p	MIMAT0005454	Endogenous1	42	42	48	42	12	29	26	36	24
hsa-miR-519c-3p	MIMAT0002832	Endogenous1	32	32	30	31	8	22	34	40	22
hsa-miR-519d-3p	MIMAT0002853	Endogenous1	35	43	36	42	14	35	21	30	28
hsa-miR-519e-3p	MIMAT0002829	Endogenous1	11	20	13	10	7	6	5	14	11
hsa-miR-520a-3p	MIMAT0002834	Endogenous1	6	4	9	8	6	7	13	13	4
hsa-miR-520a-5p	MIMAT0002833	Endogenous1	74	91	67	92	37	53	38	65	38
hsa-miR-520b	MIMAT0002843	Endogenous1	16	15	18	24	3	10	21	15	14
hsa-miR-520c-3p	MIMAT0002846	Endogenous1	40	36	26	25	16	18	29	24	23
hsa-miR-520d-3p	MIMAT0002856	Endogenous1	23	16	30	23	8	19	16	26	15
hsa-miR-520d-5p+hsa-miR-527+hsa-miR-518a-5p	MIMAT0002855	Endogenous1	23	8	11	11	2	14	13	16	11
hsa-miR-520e	MIMAT0002825	Endogenous1	12	5	17	4	1	6	7	11	4
hsa-miR-520f-3p	MIMAT0002830	Endogenous1	9	18	17	9	4	14	15	12	14
hsa-miR-520g-3p	MIMAT0002858	Endogenous1	5	8	10	12	1	2	19	15	9
hsa-miR-520h	MIMAT0002867	Endogenous1	20	22	20	16	10	14	13	19	24
hsa-miR-521	MIMAT0002854	Endogenous1	35	27	25	32	12	22	24	42	28
hsa-miR-522-3p	MIMAT0002868	Endogenous1	52	55	49	58	28	56	37	48	37
hsa-miR-523-3p	MIMAT0002840	Endogenous1	15	17	21	12	7	15	19	17	15
hsa-miR-524-3p	MIMAT0002850	Endogenous1	18	10	14	11	7	16	20	13	14
hsa-miR-525-3p	MIMAT0002839	Endogenous1	20	8	21	15	6	10	13	5	17
hsa-miR-525-5p	MIMAT0002838	Endogenous1	49	41	44	42	18	23	33	32	34
hsa-miR-526a+hsa-miR-518c-5p+hsa-miR-518d-5p	MIMAT0002845	Endogenous1	54	65	46	54	21	33	32	35	44
hsa-miR-526b-5p	MIMAT0002835	Endogenous1	48	58	39	47	8	26	34	48	37
hsa-miR-532-3p	MIMAT0004780	Endogenous1	25	22	28	23	10	14	28	31	20
hsa-miR-532-5p	MIMAT0002888	Endogenous1	19	13	8	19	1	12	9	11	10
hsa-miR-539-3p	MIMAT0022705	Endogenous1	13	13	10	14	7	9	10	11	16
hsa-miR-539-5p	MIMAT0003163	Endogenous1	16	13	4	8	2	10	8	9	11
hsa-miR-541-3p	MIMAT0004920	Endogenous1	23	13	14	11	2	11	15	12	10
hsa-miR-542-3p	MIMAT0003389	Endogenous1	41	21	22	21	14	12	17	25	20
hsa-miR-542-5p	MIMAT0003340	Endogenous1	22	30	13	22	4	20	18	22	19
hsa-miR-543	MIMAT0004954	Endogenous1	44	33	28	35	8	26	35	26	26
hsa-miR-544a	MIMAT0003164	Endogenous1	19	14	14	10	2	18	11	8	10
hsa-miR-545-3p	MIMAT0003165	Endogenous1	15	22	17	24	5	13	9	15	14
hsa-miR-548a-3p	MIMAT0003251	Endogenous1	23	24	19	18	15	11	10	21	15
hsa-miR-548a-5p	MIMAT0004803	Endogenous1	42	35	33	44	14	26	27	29	25
hsa-miR-548aa+hsa-miR-548t-3p	MIMAT0018447	Endogenous1	26	24	15	19	8	10	27	30	24
hsa-miR-548ad-3p	MIMAT0018946	Endogenous1	34	22	21	24	7	16	24	37	40
hsa-miR-548ah-5p	MIMAT0018972	Endogenous1	50	42	38	43	14	40	39	40	32
hsa-miR-548ai+hsa-miR-570-5p	MIMAT0018989	Endogenous1	17	13	13	7	6	13	17	6	11
hsa-miR-548ak	MIMAT0019013	Endogenous1	15	17	21	12	6	10	15	10	19
hsa-miR-548al	MIMAT0019024	Endogenous1	27	21	17	27	10	19	20	20	27
hsa-miR-548ar-3p	MIMAT0022266	Endogenous1	46	33	40	32	13	26	39	27	42
hsa-miR-548ar-5p	MIMAT0022265	Endogenous1	104	87	80	94	44	87	86	78	111
hsa-miR-548b-3p	MIMAT0003254	Endogenous1	22	27	28	33	10	23	14	18	17
hsa-miR-548c-5p+hsa-miR-548o-5p+hsa-miR-548am-5p	MIMAT0004806	Endogenous1	16	18	13	10	6	8	11	14	6
hsa-miR-548d-3p	MIMAT0003323	Endogenous1	19	12	19	14	5	14	10	12	17
hsa-miR-548d-5p	MIMAT0004812	Endogenous1	12	16	17	15	10	9	14	12	7
hsa-miR-548e-3p	MIMAT0005874	Endogenous1	10	10	11	6	2	7	17	9	8
hsa-miR-548e-5p	MIMAT0026736	Endogenous1	45	44	32	38	17	25	51	38	38
hsa-miR-548g-3p	MIMAT0005912	Endogenous1	38	23	41	39	14	23	29	35	28
hsa-miR-548h-5p	MIMAT0005928	Endogenous1	10	5	10	9	8	5	9	8	12
hsa-miR-548i	MIMAT0005935	Endogenous1	25	15	11	7	3	19	20	16	24
hsa-miR-548j-3p	MIMAT0026737	Endogenous1	19	14	25	19	5	18	15	12	17
hsa-miR-548j-5p	MIMAT0005875	Endogenous1	23	17	17	18	8	12	22	20	15
hsa-miR-548k	MIMAT0005882	Endogenous1	32	31	25	27	5	16	48	24	36
hsa-miR-548l	MIMAT0005889	Endogenous1	22	24	19	10	18	17	12	8	17
hsa-miR-548m	MIMAT0005917	Endogenous1	28	29	25	26	12	11	25	12	23
hsa-miR-548n	MIMAT0005916	Endogenous1	15	8	16	13	5	10	17	11	13
hsa-miR-548o-3p+hsa-miR-548ah-3p+hsa-miR-548av-3p	MIMAT0005919	Endogenous1	11	13	10	12	9	4	14	10	16
hsa-miR-548q	MIMAT0011163	Endogenous1	14	15	15	13	8	16	16	7	13
hsa-miR-548v	MIMAT0015020	Endogenous1	34	22	27	21	10	23	27	16	28
hsa-miR-548y	MIMAT0018354	Endogenous1	43	27	23	25	9	13	22	31	44
hsa-miR-548z+hsa-miR-548h-3p	MIMAT0018446	Endogenous1	22	18	23	12	9	5	20	19	25
hsa-miR-549a	MIMAT0003333	Endogenous1	25	25	24	28	10	19	21	19	17
hsa-miR-550a-5p	MIMAT0004800	Endogenous1	8	6	6	4	4	7	12	4	8
hsa-miR-551a	MIMAT0003214	Endogenous1	17	18	18	15	6	10	12	12	13
hsa-miR-551b-3p	MIMAT0003233	Endogenous1	49	47	46	46	20	31	39	54	37
hsa-miR-552-3p	MIMAT0003215	Endogenous1	39	39	43	36	30	36	43	23	30
hsa-miR-553	MIMAT0003216	Endogenous1	19	15	15	12	9	11	7	16	15
hsa-miR-554	MIMAT0003217	Endogenous1	14	18	13	10	6	12	13	15	11
hsa-miR-555	MIMAT0003219	Endogenous1	24	15	15	9	12	13	15	7	22
hsa-miR-556-3p	MIMAT0004793	Endogenous1	23	18	14	9	3	9	19	13	24
hsa-miR-556-5p	MIMAT0003220	Endogenous1	31	32	18	18	15	19	31	21	22
hsa-miR-561-3p	MIMAT0003225	Endogenous1	29	19	13	15	11	13	27	18	14
hsa-miR-561-5p	MIMAT0022706	Endogenous1	32	19	26	23	6	17	21	21	16
hsa-miR-562	MIMAT0003226	Endogenous1	17	11	10	12	7	11	9	13	15
hsa-miR-563	MIMAT0003227	Endogenous1	26	26	17	16	7	17	27	25	20
hsa-miR-564	MIMAT0003228	Endogenous1	15	19	20	26	2	11	26	15	10
hsa-miR-566	MIMAT0003230	Endogenous1	33	22	21	17	8	16	21	16	20
hsa-miR-567	MIMAT0003231	Endogenous1	11	16	14	5	4	10	13	10	12
hsa-miR-568	MIMAT0003232	Endogenous1	13	8	10	11	5	5	12	6	15
hsa-miR-570-3p	MIMAT0003235	Endogenous1	17	15	15	10	6	11	12	11	12
hsa-miR-571	MIMAT0003236	Endogenous1	24	16	18	19	17	10	22	11	14
hsa-miR-572	MIMAT0003237	Endogenous1	37	19	24	28	16	21	17	26	19
hsa-miR-573	MIMAT0003238	Endogenous1	18	33	26	19	9	11	23	24	17
hsa-miR-574-3p	MIMAT0003239	Endogenous1	20	31	26	26	7	21	20	28	18
hsa-miR-574-5p	MIMAT0004795	Endogenous1	67	61	67	56	22	26	41	85	40
hsa-miR-575	MIMAT0003240	Endogenous1	29	36	26	24	13	27	22	69	22
hsa-miR-576-3p	MIMAT0004796	Endogenous1	20	21	25	18	6	13	30	29	27
hsa-miR-576-5p	MIMAT0003241	Endogenous1	31	17	12	22	9	13	22	16	9
hsa-miR-577	MIMAT0003242	Endogenous1	42	50	39	44	8	44	29	36	30
hsa-miR-578	MIMAT0003243	Endogenous1	15	14	10	7	3	11	12	13	10
hsa-miR-579-3p	MIMAT0003244	Endogenous1	1	1	1	1	1	1	1	1	1
hsa-miR-579-5p	MIMAT0026616	Endogenous1	37	31	19	28	5	15	21	23	26
hsa-miR-580-3p	MIMAT0003245	Endogenous1	10	10	17	10	9	10	10	6	7
hsa-miR-582-3p	MIMAT0004797	Endogenous1	18	18	31	22	11	21	19	25	15
hsa-miR-582-5p	MIMAT0003247	Endogenous1	27	27	27	23	16	23	24	22	25
hsa-miR-584-3p	MIMAT0022708	Endogenous1	34	21	27	30	8	19	38	24	27
hsa-miR-584-5p	MIMAT0003249	Endogenous1	37	32	36	28	9	22	20	23	26
hsa-miR-585-3p	MIMAT0003250	Endogenous1	38	26	27	28	13	46	43	20	24
hsa-miR-587	MIMAT0003253	Endogenous1	24	28	21	30	8	13	23	20	18
hsa-miR-589-5p	MIMAT0004799	Endogenous1	15	11	18	19	9	11	14	16	21
hsa-miR-590-3p	MIMAT0004801	Endogenous1	13	10	15	11	12	12	14	7	10
hsa-miR-590-5p	MIMAT0003258	Endogenous1	28	26	21	21	12	16	21	22	11
hsa-miR-591	MIMAT0003259	Endogenous1	23	16	21	21	10	12	23	13	21
hsa-miR-592	MIMAT0003260	Endogenous1	34	32	23	36	8	21	17	40	22
hsa-miR-593-3p	MIMAT0004802	Endogenous1	35	26	29	34	10	20	36	24	24
hsa-miR-595	MIMAT0003263	Endogenous1	21	27	23	27	12	20	34	28	23
hsa-miR-596	MIMAT0003264	Endogenous1	11	16	20	18	10	14	22	34	10
hsa-miR-597-5p	MIMAT0003265	Endogenous1	36	30	27	29	19	17	28	31	28
hsa-miR-598-3p	MIMAT0003266	Endogenous1	49	52	56	45	15	42	29	50	36
hsa-miR-599	MIMAT0003267	Endogenous1	10	10	14	5	3	6	10	12	12
hsa-miR-600	MIMAT0003268	Endogenous1	12	9	13	6	6	8	17	13	10
hsa-miR-601	MIMAT0003269	Endogenous1	18	13	8	6	7	12	12	15	7
hsa-miR-603	MIMAT0003271	Endogenous1	27	33	31	25	9	29	23	25	23
hsa-miR-604	MIMAT0003272	Endogenous1	9	20	10	11	5	9	8	5	19
hsa-miR-605-5p	MIMAT0003273	Endogenous1	16	17	13	11	8	10	14	18	18
hsa-miR-606	MIMAT0003274	Endogenous1	24	10	12	9	10	7	9	15	12
hsa-miR-607	MIMAT0003275	Endogenous1	31	23	33	16	6	30	30	27	23
hsa-miR-608	MIMAT0003276	Endogenous1	41	37	50	41	8	22	21	35	29
hsa-miR-610	MIMAT0003278	Endogenous1	21	11	10	13	2	8	20	9	13
hsa-miR-612	MIMAT0003280	Endogenous1	186	190	244	192	82	169	183	170	193
hsa-miR-613	MIMAT0003281	Endogenous1	15	20	17	16	3	14	13	18	13
hsa-miR-614	MIMAT0003282	Endogenous1	13	6	12	11	1	12	13	7	8
hsa-miR-615-3p	MIMAT0003283	Endogenous1	32	39	25	24	20	20	26	22	25
hsa-miR-615-5p	MIMAT0004804	Endogenous1	14	14	11	12	4	11	7	6	12
hsa-miR-616-3p	MIMAT0004805	Endogenous1	18	19	12	9	5	10	14	18	12
hsa-miR-617	MIMAT0003286	Endogenous1	7	7	9	4	4	11	12	7	8
hsa-miR-619-3p	MIMAT0003288	Endogenous1	19	13	9	10	9	10	7	15	10
hsa-miR-620	MIMAT0003289	Endogenous1	27	21	31	22	13	23	19	21	24
hsa-miR-624-3p	MIMAT0004807	Endogenous1	11	13	14	16	1	8	15	12	12
hsa-miR-625-5p	MIMAT0003294	Endogenous1	14	16	14	15	6	12	20	16	16
hsa-miR-626	MIMAT0003295	Endogenous1	38	30	24	26	15	21	34	35	29
hsa-miR-627-3p	MIMAT0026623	Endogenous1	42	35	34	31	24	18	27	32	36
hsa-miR-627-5p	MIMAT0003296	Endogenous1	41	41	47	48	30	35	36	41	40
hsa-miR-628-3p	MIMAT0003297	Endogenous1	22	9	17	12	2	9	18	11	5
hsa-miR-628-5p	MIMAT0004809	Endogenous1	13	12	15	14	10	17	13	10	17
hsa-miR-629-5p	MIMAT0004810	Endogenous1	20	19	22	15	11	18	13	14	9
hsa-miR-630	MIMAT0003299	Endogenous1	23	21	12	8	9	15	23	18	23
hsa-miR-631	MIMAT0003300	Endogenous1	15	11	11	18	2	10	11	15	14
hsa-miR-637	MIMAT0003307	Endogenous1	15	8	17	18	8	10	14	16	11
hsa-miR-638	MIMAT0003308	Endogenous1	21	17	20	12	9	17	17	13	16
hsa-miR-639	MIMAT0003309	Endogenous1	41	41	24	11	9	21	29	24	29
hsa-miR-640	MIMAT0003310	Endogenous1	26	27	30	17	11	13	33	24	32
hsa-miR-641	MIMAT0003311	Endogenous1	10	18	17	10	16	8	13	13	12
hsa-miR-642a-3p	MIMAT0020924	Endogenous1	21	23	21	27	9	18	14	39	16
hsa-miR-642a-5p	MIMAT0003312	Endogenous1	26	23	23	18	8	18	30	33	23
hsa-miR-643	MIMAT0003313	Endogenous1	34	17	14	18	10	19	24	21	27
hsa-miR-644a	MIMAT0003314	Endogenous1	31	34	24	18	11	16	23	26	27
hsa-miR-648	MIMAT0003318	Endogenous1	25	22	16	20	17	16	22	16	18
hsa-miR-649	MIMAT0003319	Endogenous1	10	6	16	8	8	14	13	12	12
hsa-miR-650	MIMAT0003320	Endogenous1	28	26	30	19	6	21	18	28	15
hsa-miR-6503-3p	MIMAT0025463	Endogenous1	13	8	9	16	4	10	12	8	10
hsa-miR-6503-5p	MIMAT0025462	Endogenous1	29	21	26	26	18	25	24	26	26
hsa-miR-651-3p	MIMAT0026624	Endogenous1	9	10	17	8	10	12	16	11	13
hsa-miR-651-5p	MIMAT0003321	Endogenous1	46	54	42	47	11	53	36	56	40
hsa-miR-6511a-3p	MIMAT0025479	Endogenous1	21	21	16	15	7	20	14	16	15
hsa-miR-6511a-5p	MIMAT0025478	Endogenous1	21	19	18	8	9	18	13	8	20
hsa-miR-652-3p	MIMAT0003322	Endogenous1	14	13	15	17	6	6	12	16	9
hsa-miR-652-5p	MIMAT0022709	Endogenous1	14	28	14	16	10	18	17	12	10
hsa-miR-654-3p	MIMAT0004814	Endogenous1	12	9	15	12	8	4	21	11	14
hsa-miR-654-5p	MIMAT0003330	Endogenous1	15	9	15	15	7	15	14	22	17
hsa-miR-655-3p	MIMAT0003331	Endogenous1	11	9	9	9	2	8	12	6	10
hsa-miR-656-3p	MIMAT0003332	Endogenous1	30	17	33	26	8	23	16	23	34
hsa-miR-660-3p	MIMAT0022711	Endogenous1	31	27	16	37	11	10	23	20	20
hsa-miR-660-5p	MIMAT0003338	Endogenous1	39	42	39	50	10	20	25	36	27
hsa-miR-661	MIMAT0003324	Endogenous1	16	19	20	17	9	9	18	14	11
hsa-miR-663a	MIMAT0003326	Endogenous1	17	22	19	21	11	16	22	31	18
hsa-miR-664a-3p	MIMAT0005949	Endogenous1	31	28	33	13	14	14	28	22	33
hsa-miR-664b-3p	MIMAT0022272	Endogenous1	26	30	27	19	18	23	18	14	32
hsa-miR-664b-5p	MIMAT0022271	Endogenous1	12	11	5	16	10	12	10	7	8
hsa-miR-665	MIMAT0004952	Endogenous1	19	14	10	17	3	11	16	6	10
hsa-miR-671-3p	MIMAT0004819	Endogenous1	10	6	3	6	3	6	7	9	9
hsa-miR-671-5p	MIMAT0003880	Endogenous1	12	13	19	15	13	10	18	11	15
hsa-miR-6720-3p	MIMAT0025851	Endogenous1	20	15	15	21	6	7	24	23	18
hsa-miR-6721-5p	MIMAT0025852	Endogenous1	27	15	26	27	21	11	24	31	31
hsa-miR-6724-5p	MIMAT0025856	Endogenous1	59	36	34	43	18	37	40	23	30
hsa-miR-675-5p	MIMAT0004284	Endogenous1	15	13	20	10	12	17	12	16	15
hsa-miR-7-5p	MIMAT0000252	Endogenous1	51	52	63	62	23	38	31	29	46
hsa-miR-708-5p	MIMAT0004926	Endogenous1	21	19	15	16	15	7	13	20	10
hsa-miR-744-5p	MIMAT0004945	Endogenous1	22	35	28	21	12	10	24	22	25
hsa-miR-758-3p+hsa-miR-411-3p	MIMAT0003879	Endogenous1	18	17	20	17	1	14	12	12	17
hsa-miR-758-5p	MIMAT0022929	Endogenous1	16	9	13	7	6	8	13	16	5
hsa-miR-760	MIMAT0004957	Endogenous1	12	8	21	20	9	11	8	13	11
hsa-miR-761	MIMAT0010364	Endogenous1	25	20	26	22	22	15	16	17	19
hsa-miR-764	MIMAT0010367	Endogenous1	53	30	44	32	19	27	41	25	35
hsa-miR-765	MIMAT0003945	Endogenous1	20	16	25	24	17	22	22	25	26
hsa-miR-766-3p	MIMAT0003888	Endogenous1	29	21	17	18	14	14	16	17	16
hsa-miR-766-5p	MIMAT0022714	Endogenous1	9	5	7	5	1	4	9	8	6
hsa-miR-767-3p	MIMAT0003883	Endogenous1	10	8	15	9	7	4	11	6	6
hsa-miR-767-5p	MIMAT0003882	Endogenous1	24	27	25	27	8	21	18	19	26
hsa-miR-769-3p	MIMAT0003887	Endogenous1	12	15	18	14	9	10	17	31	17
hsa-miR-769-5p	MIMAT0003886	Endogenous1	31	32	22	31	7	21	20	17	33
hsa-miR-770-5p	MIMAT0003948	Endogenous1	25	17	23	24	11	16	17	14	16
hsa-miR-802	MIMAT0004185	Endogenous1	20	23	19	23	8	16	26	19	19
hsa-miR-873-3p	MIMAT0022717	Endogenous1	27	23	27	31	9	15	24	27	20
hsa-miR-873-5p	MIMAT0004953	Endogenous1	13	22	12	25	7	11	14	10	10
hsa-miR-874-3p	MIMAT0004911	Endogenous1	24	16	22	19	7	18	12	56	23
hsa-miR-874-5p	MIMAT0026718	Endogenous1	11	15	17	12	5	9	12	11	14
hsa-miR-875-3p	MIMAT0004923	Endogenous1	14	16	10	6	7	9	12	6	11
hsa-miR-876-3p	MIMAT0004925	Endogenous1	29	21	19	14	6	11	19	18	18
hsa-miR-876-5p	MIMAT0004924	Endogenous1	23	14	12	17	9	9	16	19	9
hsa-miR-877-5p	MIMAT0004949	Endogenous1	23	23	25	22	11	12	18	16	18
hsa-miR-885-3p	MIMAT0004948	Endogenous1	28	22	15	19	12	27	16	22	20
hsa-miR-885-5p	MIMAT0004947	Endogenous1	22	26	22	19	17	14	16	14	21
hsa-miR-887-3p	MIMAT0004951	Endogenous1	23	13	14	10	7	11	5	10	12
hsa-miR-887-5p	MIMAT0026720	Endogenous1	41	28	47	22	21	22	20	26	23
hsa-miR-888-5p	MIMAT0004916	Endogenous1	47	37	45	37	19	15	37	34	34
hsa-miR-889-3p	MIMAT0004921	Endogenous1	18	15	15	28	8	17	13	22	12
hsa-miR-890	MIMAT0004912	Endogenous1	16	22	15	6	8	5	16	14	11
hsa-miR-891a-5p	MIMAT0004902	Endogenous1	32	38	29	29	8	28	35	26	20
hsa-miR-891b	MIMAT0004913	Endogenous1	29	21	22	21	11	20	26	14	20
hsa-miR-892a	MIMAT0004907	Endogenous1	24	12	19	10	14	11	20	22	18
hsa-miR-892b	MIMAT0004918	Endogenous1	10	9	11	13	7	12	15	11	17
hsa-miR-9-5p	MIMAT0000441	Endogenous1	36	90	57	49	28	54	17	110	46
hsa-miR-922	MIMAT0004972	Endogenous1	23	15	24	24	7	13	16	21	16
hsa-miR-924	MIMAT0004974	Endogenous1	5	5	6	9	4	1	5	11	4
hsa-miR-92a-1-5p	MIMAT0004507	Endogenous1	36	19	19	30	19	22	24	20	20
hsa-miR-92a-3p	MIMAT0000092	Endogenous1	136	136	147	151	67	110	76	87	99
hsa-miR-92b-3p	MIMAT0003218	Endogenous1	91	72	88	80	27	68	53	43	53
hsa-miR-93-5p	MIMAT0000093	Endogenous1	1538	1293	1327	1695	322	1328	432	1069	783
hsa-miR-933	MIMAT0004976	Endogenous1	26	20	18	17	5	13	30	20	17
hsa-miR-934	MIMAT0004977	Endogenous1	22	16	19	16	5	10	19	16	17
hsa-miR-935	MIMAT0004978	Endogenous1	14	4	22	9	5	5	16	14	13
hsa-miR-936	MIMAT0004979	Endogenous1	18	20	16	11	8	10	15	16	12
hsa-miR-937-3p	MIMAT0004980	Endogenous1	21	19	23	26	10	15	26	20	25
hsa-miR-939-5p	MIMAT0004982	Endogenous1	37	30	24	29	12	22	30	20	26
hsa-miR-940	MIMAT0004983	Endogenous1	17	11	18	11	8	9	17	11	11
hsa-miR-941	MIMAT0004984	Endogenous1	27	18	15	20	11	12	14	13	15
hsa-miR-942-3p	MIMAT0026734	Endogenous1	14	9	17	12	3	10	17	13	17
hsa-miR-942-5p	MIMAT0004985	Endogenous1	15	16	23	21	9	17	14	14	17
hsa-miR-944	MIMAT0004987	Endogenous1	18	12	18	10	6	6	9	8	10
hsa-miR-95-3p	MIMAT0000094	Endogenous1	37	45	40	32	30	22	37	30	33
hsa-miR-96-5p	MIMAT0000095	Endogenous1	41	57	41	40	14	24	37	45	43
hsa-miR-98-3p	MIMAT0022842	Endogenous1	17	9	22	12	9	10	9	20	14
hsa-miR-98-5p	MIMAT0000096	Endogenous1	22	14	11	18	9	13	14	13	21
hsa-miR-99a-5p	MIMAT0000097	Endogenous1	20	20	14	12	13	9	31	16	21
hsa-miR-99b-5p	MIMAT0000689	Endogenous1	99	76	68	121	26	59	64	78	63
POS_A	ERCC_00117.1	Positive	17867	18312	21953	19512	7471	12644	22179	16314	19698
POS_B	ERCC_00112.1	Positive	7320	6539	8036	7165	2898	4582	8314	5969	7008
POS_C	ERCC_00002.1	Positive	2101	2001	2419	2047	1113	1457	2503	1687	2273
POS_D	ERCC_00092.1	Positive	518	526	581	548	278	362	578	437	635
POS_E	ERCC_00035.1	Positive	102	105	88	98	55	64	118	70	84
POS_F	ERCC_00034.1	Positive	46	52	58	55	18	31	67	53	53
NEG_A	ERCC_00096.1	Negative	14	16	12	9	9	13	13	6	6
NEG_B	ERCC_00041.1	Negative	10	17	14	15	10	7	12	10	21
NEG_C	ERCC_00019.1	Negative	39	33	44	48	16	27	42	35	42
NEG_D	ERCC_00076.1	Negative	29	25	19	23	14	24	27	19	20
NEG_E	ERCC_00098.1	Negative	24	17	14	17	10	16	17	8	15
NEG_F	ERCC_00126.1	Negative	22	18	30	30	8	11	24	19	22
NEG_G	ERCC_00144.1	Negative	19	22	13	11	8	17	21	19	10
NEG_H	ERCC_00154.1	Negative	14	16	16	20	6	16	15	16	13
ACTB	NM_001101.2	Housekeeping	6318	4387	5609	6140	1934	4224	5171	4232	4314
GAPDH	NM_002046.3	Housekeeping	8001	4451	7137	7819	2279	5967	6406	2972	5764
RPL19	NM_000981.3	Housekeeping	3957	2582	3460	3922	1138	3113	3236	2073	3059
RPLP0	NM_001002.3	Housekeeping	6753	4716	5905	6593	2352	5645	4861	3993	5754

## Sheet: RawData_cNPCs_circFAT3
Probe Name	Accession #	Class Name	cNPCs_CTRL_I	cNPCs_CTRL_II	cNPCs_CTRL_III	cNPCs_circFAT3KD_I	cNPCs_circFAT3KD_II	cNPCs_circFAT3KD_III
hsa-let-7a-5p	MIMAT0000062	Endogenous1	81	90	73	79	121	61
hsa-let-7b-5p	MIMAT0000063	Endogenous1	48	57	47	64	51	44
hsa-let-7c-5p	MIMAT0000064	Endogenous1	24	14	22	15	21	14
hsa-let-7d-5p	MIMAT0000065	Endogenous1	19	19	19	14	12	17
hsa-let-7e-5p	MIMAT0000066	Endogenous1	47	56	52	51	98	62
hsa-let-7f-5p	MIMAT0000067	Endogenous1	37	35	23	40	22	20
hsa-let-7g-5p	MIMAT0000414	Endogenous1	36	42	34	39	34	30
hsa-let-7i-5p	MIMAT0000415	Endogenous1	121	181	8	169	314	87
hsa-miR-1-3p	MIMAT0000416	Endogenous1	23	31	24	26	23	19
hsa-miR-1-5p	MIMAT0031892	Endogenous1	32	22	25	17	22	14
hsa-miR-100-5p	MIMAT0000098	Endogenous1	120	174	172	191	173	148
hsa-miR-101-3p	MIMAT0000099	Endogenous1	24	23	12	22	22	11
hsa-miR-103a-3p	MIMAT0000101	Endogenous1	37	56	33	45	49	28
hsa-miR-105-5p	MIMAT0000102	Endogenous1	30	26	28	35	27	21
hsa-miR-106a-5p+hsa-miR-17-5p	MIMAT0000103	Endogenous1	11668	12292	8986	11898	15879	7544
hsa-miR-106b-5p	MIMAT0000680	Endogenous1	905	1242	814	983	1663	877
hsa-miR-107	MIMAT0000104	Endogenous1	639	636	683	704	789	488
hsa-miR-10a-5p	MIMAT0000253	Endogenous1	2984	6879	4794	2471	7179	4429
hsa-miR-10b-5p	MIMAT0000254	Endogenous1	2753	6072	4051	2311	6061	4089
hsa-miR-1178-3p	MIMAT0005823	Endogenous1	18	19	17	20	15	8
hsa-miR-1180-3p	MIMAT0005825	Endogenous1	238	225	196	311	238	170
hsa-miR-1183	MIMAT0005828	Endogenous1	40	46	49	39	36	30
hsa-miR-1185-1-3p	MIMAT0022838	Endogenous1	17	28	26	16	27	21
hsa-miR-1185-2-3p	MIMAT0022713	Endogenous1	48	34	44	34	41	11
hsa-miR-1185-5p	MIMAT0005798	Endogenous1	24	41	42	28	36	25
hsa-miR-1193	MIMAT0015049	Endogenous1	14	21	12	32	12	9
hsa-miR-1197	MIMAT0005955	Endogenous1	38	29	37	30	22	22
hsa-miR-1200	MIMAT0005863	Endogenous1	40	21	25	32	21	19
hsa-miR-1202	MIMAT0005865	Endogenous1	25	17	20	25	20	13
hsa-miR-1203	MIMAT0005866	Endogenous1	19	22	17	17	23	19
hsa-miR-1204	MIMAT0005868	Endogenous1	22	24	10	23	10	6
hsa-miR-1205	MIMAT0005869	Endogenous1	10	13	15	22	14	19
hsa-miR-1206	MIMAT0005870	Endogenous1	41	39	44	47	55	25
hsa-miR-122-5p	MIMAT0000421	Endogenous1	16	17	18	12	23	14
hsa-miR-1224-3p	MIMAT0005459	Endogenous1	17	28	27	27	18	18
hsa-miR-1224-5p	MIMAT0005458	Endogenous1	14	14	12	13	5	13
hsa-miR-1226-3p	MIMAT0005577	Endogenous1	36	24	32	28	26	11
hsa-miR-1228-3p	MIMAT0005583	Endogenous1	38	30	43	33	32	23
hsa-miR-1233-3p	MIMAT0005588	Endogenous1	16	26	22	17	18	14
hsa-miR-1234-3p	MIMAT0005589	Endogenous1	99	96	129	115	98	64
hsa-miR-1236-3p	MIMAT0005591	Endogenous1	42	35	22	37	25	20
hsa-miR-124-3p	MIMAT0000422	Endogenous1	28	12	24	26	20	26
hsa-miR-1244	MIMAT0005896	Endogenous1	23	22	21	14	8	18
hsa-miR-1245a	MIMAT0005897	Endogenous1	20	16	23	14	13	9
hsa-miR-1245b-3p	MIMAT0019951	Endogenous1	22	20	18	15	18	14
hsa-miR-1245b-5p	MIMAT0019950	Endogenous1	39	38	27	32	28	30
hsa-miR-1246	MIMAT0005898	Endogenous1	285	226	205	349	129	179
hsa-miR-1247-5p	MIMAT0005899	Endogenous1	24	18	24	38	33	11
hsa-miR-1248	MIMAT0005900	Endogenous1	22	10	18	27	20	9
hsa-miR-1249-3p	MIMAT0005901	Endogenous1	37	30	23	24	28	17
hsa-miR-1249-5p	MIMAT0032029	Endogenous1	15	4	7	11	6	6
hsa-miR-1250-5p	MIMAT0005902	Endogenous1	14	15	7	9	2	5
hsa-miR-1252-5p	MIMAT0005944	Endogenous1	26	23	20	26	21	7
hsa-miR-1253	MIMAT0005904	Endogenous1	106	118	95	131	143	83
hsa-miR-1254	MIMAT0005905	Endogenous1	23	6	20	23	13	8
hsa-miR-1255a	MIMAT0005906	Endogenous1	47	41	40	39	37	23
hsa-miR-1255b-5p	MIMAT0005945	Endogenous1	22	26	27	26	35	24
hsa-miR-1257	MIMAT0005908	Endogenous1	28	24	22	35	30	9
hsa-miR-1258	MIMAT0005909	Endogenous1	35	19	15	35	24	15
hsa-miR-125a-3p	MIMAT0004602	Endogenous1	33	35	37	34	34	25
hsa-miR-125a-5p	MIMAT0000443	Endogenous1	1763	2172	1736	1964	2549	1809
hsa-miR-125b-5p	MIMAT0000423	Endogenous1	693	691	782	1028	1022	633
hsa-miR-126-3p	MIMAT0000445	Endogenous1	277	226	187	274	335	131
hsa-miR-1260a	MIMAT0005911	Endogenous1	106	92	81	98	100	58
hsa-miR-1260b	MIMAT0015041	Endogenous1	24	21	26	40	31	22
hsa-miR-1261	MIMAT0005913	Endogenous1	28	19	20	32	28	23
hsa-miR-1262	MIMAT0005914	Endogenous1	31	20	22	24	14	15
hsa-miR-1264	MIMAT0005791	Endogenous1	15	17	15	12	13	10
hsa-miR-1266-5p	MIMAT0005920	Endogenous1	16	24	9	25	11	8
hsa-miR-1268a	MIMAT0005922	Endogenous1	23	22	29	37	32	13
hsa-miR-1268b	MIMAT0018925	Endogenous1	39	43	25	40	28	25
hsa-miR-1269a	MIMAT0005923	Endogenous1	25	33	35	32	36	23
hsa-miR-1269b	MIMAT0019059	Endogenous1	21	23	15	27	29	12
hsa-miR-127-3p	MIMAT0000446	Endogenous1	25	19	22	29	21	15
hsa-miR-127-5p	MIMAT0004604	Endogenous1	10	19	15	12	14	7
hsa-miR-1270	MIMAT0005924	Endogenous1	23	33	40	29	40	24
hsa-miR-1271-3p	MIMAT0022712	Endogenous1	13	21	19	21	25	18
hsa-miR-1271-5p	MIMAT0005796	Endogenous1	27	17	27	14	26	21
hsa-miR-1272	MIMAT0005925	Endogenous1	28	37	20	24	24	22
hsa-miR-1273c	MIMAT0015017	Endogenous1	16	22	23	18	20	22
hsa-miR-1275	MIMAT0005929	Endogenous1	28	26	23	23	18	19
hsa-miR-1276	MIMAT0005930	Endogenous1	17	14	20	20	18	16
hsa-miR-1277-3p	MIMAT0005933	Endogenous1	41	30	31	33	34	17
hsa-miR-1278	MIMAT0005936	Endogenous1	20	40	34	30	26	29
hsa-miR-1279	MIMAT0005937	Endogenous1	26	25	37	29	34	18
hsa-miR-128-1-5p	MIMAT0026477	Endogenous1	32	27	26	36	31	30
hsa-miR-128-2-5p	MIMAT0031095	Endogenous1	18	14	22	26	19	10
hsa-miR-128-3p	MIMAT0000424	Endogenous1	113	167	139	116	227	124
hsa-miR-1281	MIMAT0005939	Endogenous1	20	37	29	36	30	20
hsa-miR-1283	MIMAT0005799	Endogenous1	156	157	101	90	212	71
hsa-miR-1285-3p	MIMAT0005876	Endogenous1	23	16	17	11	15	11
hsa-miR-1285-5p	MIMAT0022719	Endogenous1	93	81	64	84	76	44
hsa-miR-1286	MIMAT0005877	Endogenous1	51	39	39	37	42	31
hsa-miR-1287-3p	MIMAT0026738	Endogenous1	20	12	22	28	18	12
hsa-miR-1287-5p	MIMAT0005878	Endogenous1	33	43	47	47	40	28
hsa-miR-1288-3p	MIMAT0005942	Endogenous1	20	21	11	21	19	18
hsa-miR-1289	MIMAT0005879	Endogenous1	19	26	30	16	31	26
hsa-miR-129-2-3p	MIMAT0004605	Endogenous1	190	101	235	239	202	186
hsa-miR-129-5p	MIMAT0000242	Endogenous1	34	21	42	55	22	36
hsa-miR-1290	MIMAT0005880	Endogenous1	44	26	29	45	20	21
hsa-miR-1291	MIMAT0005881	Endogenous1	8	20	19	20	14	11
hsa-miR-1293	MIMAT0005883	Endogenous1	26	23	29	26	25	17
hsa-miR-1295a	MIMAT0005885	Endogenous1	31	30	32	36	20	20
hsa-miR-1296-3p	MIMAT0026637	Endogenous1	37	25	38	26	30	25
hsa-miR-1296-5p	MIMAT0005794	Endogenous1	21	26	15	29	19	18
hsa-miR-1297	MIMAT0005886	Endogenous1	39	46	28	28	43	24
hsa-miR-1298-5p	MIMAT0005800	Endogenous1	28	27	21	27	19	18
hsa-miR-1299	MIMAT0005887	Endogenous1	23	25	20	22	23	17
hsa-miR-1301-3p	MIMAT0005797	Endogenous1	20	14	14	25	14	14
hsa-miR-1302	MIMAT0005890	Endogenous1	23	16	16	13	16	17
hsa-miR-1303	MIMAT0005891	Endogenous1	13	13	10	15	11	12
hsa-miR-1304-3p	MIMAT0022720	Endogenous1	20	22	26	24	14	16
hsa-miR-1304-5p	MIMAT0005892	Endogenous1	24	22	19	25	19	19
hsa-miR-1305	MIMAT0005893	Endogenous1	45	39	37	52	36	25
hsa-miR-1306-3p	MIMAT0005950	Endogenous1	43	31	28	30	36	20
hsa-miR-1306-5p	MIMAT0022726	Endogenous1	85	78	61	88	83	47
hsa-miR-1307-3p	MIMAT0005951	Endogenous1	45	27	32	24	30	26
hsa-miR-1307-5p	MIMAT0022727	Endogenous1	35	27	32	30	20	26
hsa-miR-130a-3p	MIMAT0000425	Endogenous1	6603	9006	6456	7096	10385	5991
hsa-miR-130b-3p	MIMAT0000691	Endogenous1	291	340	285	317	373	225
hsa-miR-132-3p	MIMAT0000426	Endogenous1	173	167	176	180	182	150
hsa-miR-1322	MIMAT0005953	Endogenous1	27	29	29	33	34	11
hsa-miR-1323	MIMAT0005795	Endogenous1	39	25	30	35	27	19
hsa-miR-133a-3p	MIMAT0000427	Endogenous1	39	47	54	44	55	38
hsa-miR-133a-5p	MIMAT0026478	Endogenous1	26	41	24	39	27	22
hsa-miR-133b	MIMAT0000770	Endogenous1	17	17	17	18	22	16
hsa-miR-134-3p	MIMAT0026481	Endogenous1	32	18	24	32	15	16
hsa-miR-134-5p+hsa-miR-6728-5p	MIMAT0000447	Endogenous1	12	14	8	12	10	7
hsa-miR-135a-5p	MIMAT0000428	Endogenous1	1068	171	397	1974	258	186
hsa-miR-135b-5p	MIMAT0000758	Endogenous1	2741	4905	3408	2427	4708	3127
hsa-miR-136-5p	MIMAT0000448	Endogenous1	18	18	20	22	15	20
hsa-miR-137	MIMAT0000429	Endogenous1	47	56	49	53	69	45
hsa-miR-138-5p	MIMAT0000430	Endogenous1	33	26	27	26	21	28
hsa-miR-139-3p	MIMAT0004552	Endogenous1	37	39	31	37	25	25
hsa-miR-139-5p	MIMAT0000250	Endogenous1	14	18	18	17	10	17
hsa-miR-140-3p	MIMAT0004597	Endogenous1	19	16	21	18	21	9
hsa-miR-140-5p	MIMAT0000431	Endogenous1	113	144	117	163	145	89
hsa-miR-141-3p	MIMAT0000432	Endogenous1	31	40	24	42	35	30
hsa-miR-142-3p	MIMAT0000434	Endogenous1	31	27	28	28	19	29
hsa-miR-142-5p	MIMAT0000433	Endogenous1	12	14	16	18	12	9
hsa-miR-143-3p	MIMAT0000435	Endogenous1	40	50	44	41	57	44
hsa-miR-144-3p	MIMAT0000436	Endogenous1	30	27	27	31	28	17
hsa-miR-145-5p	MIMAT0000437	Endogenous1	63	205	169	69	298	232
hsa-miR-1469	MIMAT0007347	Endogenous1	13	14	15	23	9	16
hsa-miR-146a-5p	MIMAT0000449	Endogenous1	23	27	28	30	26	19
hsa-miR-146b-3p	MIMAT0004766	Endogenous1	19	28	21	15	20	11
hsa-miR-146b-5p	MIMAT0002809	Endogenous1	38	41	36	29	29	31
hsa-miR-147a	MIMAT0000251	Endogenous1	33	36	42	38	28	18
hsa-miR-147b	MIMAT0004928	Endogenous1	22	29	30	28	20	10
hsa-miR-148a-3p	MIMAT0000243	Endogenous1	559	961	519	554	1026	471
hsa-miR-148b-3p	MIMAT0000759	Endogenous1	209	227	208	203	204	146
hsa-miR-149-5p	MIMAT0000450	Endogenous1	270	270	266	353	305	244
hsa-miR-150-5p	MIMAT0000451	Endogenous1	15	17	9	21	15	10
hsa-miR-151a-3p	MIMAT0000757	Endogenous1	64	96	106	65	118	59
hsa-miR-151a-5p	MIMAT0004697	Endogenous1	51	51	60	67	78	50
hsa-miR-151b	MIMAT0010214	Endogenous1	23	20	20	22	10	14
hsa-miR-152-3p	MIMAT0000438	Endogenous1	44	31	37	34	42	21
hsa-miR-152-5p	MIMAT0026479	Endogenous1	10	7	20	13	11	6
hsa-miR-153-3p	MIMAT0000439	Endogenous1	12	19	20	23	27	12
hsa-miR-1537-3p	MIMAT0007399	Endogenous1	28	23	29	27	19	18
hsa-miR-154-5p	MIMAT0000452	Endogenous1	24	14	15	22	12	13
hsa-miR-155-5p	MIMAT0000646	Endogenous1	31	24	38	30	28	25
hsa-miR-15a-5p	MIMAT0000068	Endogenous1	1460	2078	1328	1581	2151	1395
hsa-miR-15b-5p	MIMAT0000417	Endogenous1	3993	5159	4056	4487	5628	3245
hsa-miR-16-5p	MIMAT0000069	Endogenous1	1597	2550	2020	1610	3292	1795
hsa-miR-181a-2-3p	MIMAT0004558	Endogenous1	93	128	107	59	152	87
hsa-miR-181a-3p	MIMAT0000270	Endogenous1	42	39	39	53	50	31
hsa-miR-181a-5p	MIMAT0000256	Endogenous1	1014	1124	967	788	1170	1047
hsa-miR-181b-2-3p	MIMAT0031893	Endogenous1	31	28	26	29	22	15
hsa-miR-181b-5p+hsa-miR-181d-5p	MIMAT0000257	Endogenous1	163	219	186	121	254	208
hsa-miR-181c-5p	MIMAT0000258	Endogenous1	30	32	25	23	39	35
hsa-miR-181d-3p	MIMAT0026608	Endogenous1	24	29	25	34	28	21
hsa-miR-182-3p	MIMAT0000260	Endogenous1	18	24	23	27	14	10
hsa-miR-182-5p	MIMAT0000259	Endogenous1	29	26	24	40	29	21
hsa-miR-1827	MIMAT0006767	Endogenous1	27	23	18	28	21	16
hsa-miR-183-5p	MIMAT0000261	Endogenous1	86	68	69	67	53	33
hsa-miR-184	MIMAT0000454	Endogenous1	42	21	24	28	29	16
hsa-miR-185-5p	MIMAT0000455	Endogenous1	66	76	80	80	100	68
hsa-miR-186-5p	MIMAT0000456	Endogenous1	72	100	76	79	142	65
hsa-miR-187-3p	MIMAT0000262	Endogenous1	28	23	29	27	22	22
hsa-miR-188-3p	MIMAT0004613	Endogenous1	17	18	26	19	14	15
hsa-miR-188-5p	MIMAT0000457	Endogenous1	103	91	87	104	63	64
hsa-miR-18a-5p	MIMAT0000072	Endogenous1	1674	2318	1843	1672	2334	1473
hsa-miR-18b-5p	MIMAT0001412	Endogenous1	986	961	821	1235	1010	622
hsa-miR-1908-3p	MIMAT0026916	Endogenous1	17	20	20	18	12	9
hsa-miR-1908-5p	MIMAT0007881	Endogenous1	22	35	38	41	28	22
hsa-miR-1909-3p	MIMAT0007883	Endogenous1	21	11	15	23	15	5
hsa-miR-190a-3p	MIMAT0026482	Endogenous1	25	21	23	19	22	18
hsa-miR-190a-5p	MIMAT0000458	Endogenous1	28	40	29	48	24	25
hsa-miR-190b	MIMAT0004929	Endogenous1	26	23	14	16	15	17
hsa-miR-191-5p	MIMAT0000440	Endogenous1	1495	1553	1325	1611	1363	1201
hsa-miR-1910-3p	MIMAT0026917	Endogenous1	7	18	16	15	24	11
hsa-miR-1910-5p	MIMAT0007884	Endogenous1	16	22	17	25	22	13
hsa-miR-1915-3p	MIMAT0007892	Endogenous1	44	39	51	22	33	36
hsa-miR-192-5p	MIMAT0000222	Endogenous1	44	26	27	18	24	22
hsa-miR-193a-3p	MIMAT0000459	Endogenous1	12	11	14	22	13	11
hsa-miR-193a-5p+hsa-miR-193b-5p	MIMAT0004614	Endogenous1	14	24	19	17	16	17
hsa-miR-193b-3p	MIMAT0002819	Endogenous1	21	22	21	20	25	9
hsa-miR-194-5p	MIMAT0000460	Endogenous1	24	30	31	26	28	20
hsa-miR-195-5p	MIMAT0000461	Endogenous1	22	26	20	25	20	19
hsa-miR-196a-3p	MIMAT0004562	Endogenous1	17	15	12	30	9	12
hsa-miR-196a-5p	MIMAT0000226	Endogenous1	2051	8870	4081	1253	7800	5193
hsa-miR-196b-5p	MIMAT0001080	Endogenous1	1371	3907	2353	1116	4285	2655
hsa-miR-197-3p	MIMAT0000227	Endogenous1	183	139	163	151	188	112
hsa-miR-197-5p	MIMAT0022691	Endogenous1	36	44	28	51	35	27
hsa-miR-1972	MIMAT0009447	Endogenous1	33	31	24	33	26	22
hsa-miR-1973	MIMAT0009448	Endogenous1	46	26	37	36	23	24
hsa-miR-1976	MIMAT0009451	Endogenous1	24	34	28	30	28	5
hsa-miR-198	MIMAT0000228	Endogenous1	29	23	14	19	22	14
hsa-miR-199a-3p+hsa-miR-199b-3p	MIMAT0000232	Endogenous1	450	1706	1447	312	1067	1409
hsa-miR-199a-5p	MIMAT0000231	Endogenous1	125	712	478	100	555	684
hsa-miR-199b-5p	MIMAT0000263	Endogenous1	402	481	269	253	455	297
hsa-miR-19a-3p	MIMAT0000073	Endogenous1	2181	3684	2195	2171	3718	1994
hsa-miR-19b-3p	MIMAT0000074	Endogenous1	4719	4718	3814	5889	5653	3160
hsa-miR-200a-3p	MIMAT0000682	Endogenous1	27	35	34	24	29	29
hsa-miR-200b-3p	MIMAT0000318	Endogenous1	31	33	21	46	24	16
hsa-miR-200c-3p	MIMAT0000617	Endogenous1	49	41	29	33	40	29
hsa-miR-202-3p	MIMAT0002811	Endogenous1	19	13	16	23	8	5
hsa-miR-203a-3p	MIMAT0000264	Endogenous1	22	24	15	21	25	16
hsa-miR-203a-5p	MIMAT0031890	Endogenous1	43	37	39	42	34	24
hsa-miR-204-5p	MIMAT0000265	Endogenous1	82	55	52	83	50	26
hsa-miR-205-5p	MIMAT0000266	Endogenous1	21	31	39	35	39	28
hsa-miR-2053	MIMAT0009978	Endogenous1	25	25	29	19	21	16
hsa-miR-206	MIMAT0000462	Endogenous1	22	33	21	14	18	18
hsa-miR-208a-3p	MIMAT0000241	Endogenous1	21	11	26	27	17	17
hsa-miR-208b-3p	MIMAT0004960	Endogenous1	32	39	38	43	30	25
hsa-miR-208b-5p	MIMAT0026722	Endogenous1	25	14	22	11	12	17
hsa-miR-20a-5p+hsa-miR-20b-5p	MIMAT0000075	Endogenous1	8610	9467	9180	9292	10588	5885
hsa-miR-21-5p	MIMAT0000076	Endogenous1	651	474	598	877	899	542
hsa-miR-210-3p	MIMAT0000267	Endogenous1	69	51	47	72	59	40
hsa-miR-210-5p	MIMAT0026475	Endogenous1	26	31	28	36	17	20
hsa-miR-211-3p	MIMAT0022694	Endogenous1	23	23	17	25	17	10
hsa-miR-211-5p	MIMAT0000268	Endogenous1	24	17	25	30	27	19
hsa-miR-2110	MIMAT0010133	Endogenous1	30	16	28	26	19	23
hsa-miR-2113	MIMAT0009206	Endogenous1	31	24	18	31	23	14
hsa-miR-2116-5p	MIMAT0011160	Endogenous1	27	15	17	24	16	8
hsa-miR-2117	MIMAT0011162	Endogenous1	33	44	27	32	20	19
hsa-miR-212-3p	MIMAT0000269	Endogenous1	30	17	36	44	16	15
hsa-miR-214-3p	MIMAT0000271	Endogenous1	38	99	73	32	89	78
hsa-miR-215-5p	MIMAT0000272	Endogenous1	37	21	33	18	18	19
hsa-miR-216a-5p	MIMAT0000273	Endogenous1	20	33	33	27	29	24
hsa-miR-216b-5p	MIMAT0004959	Endogenous1	39	90	55	68	91	44
hsa-miR-217	MIMAT0000274	Endogenous1	33	39	35	30	37	16
hsa-miR-218-5p	MIMAT0000275	Endogenous1	1888	2236	1203	1799	2197	1131
hsa-miR-219a-1-3p	MIMAT0004567	Endogenous1	36	39	31	51	48	36
hsa-miR-219a-2-3p	MIMAT0004675	Endogenous1	567	334	497	881	397	339
hsa-miR-219a-5p	MIMAT0000276	Endogenous1	55	24	29	57	31	20
hsa-miR-219b-3p	MIMAT0019748	Endogenous1	32	29	26	44	23	18
hsa-miR-22-3p	MIMAT0000077	Endogenous1	63	74	61	84	80	55
hsa-miR-221-3p	MIMAT0000278	Endogenous1	348	307	352	397	500	291
hsa-miR-221-5p	MIMAT0004568	Endogenous1	17	8	15	22	14	10
hsa-miR-222-3p	MIMAT0000279	Endogenous1	129	87	78	126	128	87
hsa-miR-223-3p	MIMAT0000280	Endogenous1	17	16	7	19	9	16
hsa-miR-224-5p	MIMAT0000281	Endogenous1	31	30	25	24	27	27
hsa-miR-2278	MIMAT0011778	Endogenous1	14	23	16	16	17	7
hsa-miR-23a-3p	MIMAT0000078	Endogenous1	662	682	833	626	590	793
hsa-miR-23b-3p	MIMAT0000418	Endogenous1	144	182	164	127	166	110
hsa-miR-23c	MIMAT0018000	Endogenous1	33	24	32	33	33	24
hsa-miR-24-3p	MIMAT0000080	Endogenous1	293	369	294	276	502	322
hsa-miR-25-3p	MIMAT0000081	Endogenous1	1845	2370	1980	1870	2614	1967
hsa-miR-25-5p	MIMAT0004498	Endogenous1	40	32	34	29	25	25
hsa-miR-2682-5p	MIMAT0013517	Endogenous1	20	20	26	25	27	14
hsa-miR-26a-5p	MIMAT0000082	Endogenous1	452	595	602	412	586	340
hsa-miR-26b-5p	MIMAT0000083	Endogenous1	85	85	86	84	70	54
hsa-miR-27a-3p	MIMAT0000084	Endogenous1	43	41	36	38	37	22
hsa-miR-27b-3p	MIMAT0000419	Endogenous1	569	844	549	535	1281	709
hsa-miR-28-3p	MIMAT0004502	Endogenous1	150	116	128	153	171	95
hsa-miR-28-5p	MIMAT0000085	Endogenous1	427	465	497	498	438	380
hsa-miR-296-3p	MIMAT0004679	Endogenous1	17	17	13	21	10	13
hsa-miR-296-5p	MIMAT0000690	Endogenous1	226	209	193	225	293	188
hsa-miR-297	MIMAT0004450	Endogenous1	19	14	15	18	7	14
hsa-miR-298	MIMAT0004901	Endogenous1	23	21	27	31	18	20
hsa-miR-299-3p	MIMAT0000687	Endogenous1	36	30	22	32	41	34
hsa-miR-299-5p	MIMAT0002890	Endogenous1	42	31	33	34	33	21
hsa-miR-29a-3p	MIMAT0000086	Endogenous1	50	36	42	52	48	49
hsa-miR-29b-3p	MIMAT0000100	Endogenous1	267	181	162	423	300	220
hsa-miR-29c-3p	MIMAT0000681	Endogenous1	91	85	103	121	95	54
hsa-miR-300	MIMAT0004903	Endogenous1	21	25	27	20	21	17
hsa-miR-301a-3p	MIMAT0000688	Endogenous1	832	1078	725	874	958	620
hsa-miR-301a-5p	MIMAT0022696	Endogenous1	35	32	26	35	26	24
hsa-miR-301b-3p	MIMAT0004958	Endogenous1	346	420	290	325	428	271
hsa-miR-301b-5p	MIMAT0032026	Endogenous1	23	17	30	25	26	16
hsa-miR-302a-3p	MIMAT0000684	Endogenous1	199	45	102	576	52	62
hsa-miR-302a-5p	MIMAT0000683	Endogenous1	27	13	20	41	10	9
hsa-miR-302b-3p	MIMAT0000715	Endogenous1	231	40	78	856	27	28
hsa-miR-302c-3p	MIMAT0000717	Endogenous1	112	25	54	235	25	28
hsa-miR-302d-3p	MIMAT0000718	Endogenous1	433	257	277	720	193	146
hsa-miR-302e	MIMAT0005931	Endogenous1	34	29	26	16	18	19
hsa-miR-302f	MIMAT0005932	Endogenous1	12	23	16	26	11	12
hsa-miR-3065-3p	MIMAT0015378	Endogenous1	32	11	23	31	16	15
hsa-miR-3065-5p	MIMAT0015066	Endogenous1	15	21	10	23	18	8
hsa-miR-3074-3p	MIMAT0015027	Endogenous1	16	14	17	28	13	15
hsa-miR-30a-3p	MIMAT0000088	Endogenous1	107	39	66	187	50	36
hsa-miR-30a-5p	MIMAT0000087	Endogenous1	75	53	40	139	40	35
hsa-miR-30b-5p	MIMAT0000420	Endogenous1	204	251	215	207	253	115
hsa-miR-30c-5p	MIMAT0000244	Endogenous1	158	136	130	214	214	118
hsa-miR-30d-5p	MIMAT0000245	Endogenous1	61	48	51	85	41	44
hsa-miR-30e-3p	MIMAT0000693	Endogenous1	81	73	81	129	101	62
hsa-miR-30e-5p	MIMAT0000692	Endogenous1	51	45	35	67	59	26
hsa-miR-31-5p	MIMAT0000089	Endogenous1	23	12	17	31	13	14
hsa-miR-3127-5p	MIMAT0014990	Endogenous1	31	26	21	23	28	21
hsa-miR-3130-3p	MIMAT0014994	Endogenous1	17	12	11	11	17	8
hsa-miR-3131	MIMAT0014996	Endogenous1	26	24	25	22	12	13
hsa-miR-3136-5p	MIMAT0015003	Endogenous1	25	29	29	27	30	14
hsa-miR-3140-3p	MIMAT0015008	Endogenous1	6	8	12	14	9	10
hsa-miR-3140-5p	MIMAT0019204	Endogenous1	13	13	15	23	14	13
hsa-miR-3144-3p	MIMAT0015015	Endogenous1	72	105	98	109	105	68
hsa-miR-3144-5p	MIMAT0015014	Endogenous1	30	26	21	22	20	17
hsa-miR-3147	MIMAT0015019	Endogenous1	29	30	26	33	31	24
hsa-miR-3150b-3p	MIMAT0018194	Endogenous1	9	15	17	23	12	12
hsa-miR-3151-5p	MIMAT0015024	Endogenous1	160	47	82	212	76	39
hsa-miR-3158-3p	MIMAT0015032	Endogenous1	30	17	27	22	9	11
hsa-miR-3161	MIMAT0015035	Endogenous1	23	24	20	21	31	15
hsa-miR-3164	MIMAT0015038	Endogenous1	18	15	12	22	17	13
hsa-miR-3168	MIMAT0015043	Endogenous1	26	42	35	38	34	14
hsa-miR-3179	MIMAT0015056	Endogenous1	18	14	11	15	13	14
hsa-miR-3180	MIMAT0018178	Endogenous1	27	16	20	27	19	16
hsa-miR-3180-3p	MIMAT0015058	Endogenous1	21	19	23	21	20	17
hsa-miR-3180-5p	MIMAT0015057	Endogenous1	18	26	16	20	15	8
hsa-miR-3182	MIMAT0015062	Endogenous1	17	18	26	15	13	9
hsa-miR-3185	MIMAT0015065	Endogenous1	13	16	24	22	20	14
hsa-miR-3190-3p	MIMAT0022839	Endogenous1	13	13	20	12	9	16
hsa-miR-3192-5p	MIMAT0015076	Endogenous1	10	20	12	20	18	20
hsa-miR-3195	MIMAT0015079	Endogenous1	19	22	18	23	13	22
hsa-miR-3196	MIMAT0015080	Endogenous1	13	16	15	14	11	7
hsa-miR-32-5p	MIMAT0000090	Endogenous1	649	658	315	747	652	305
hsa-miR-3202	MIMAT0015089	Endogenous1	14	10	15	19	17	14
hsa-miR-320a	MIMAT0000510	Endogenous1	24	25	26	22	25	12
hsa-miR-320b	MIMAT0005792	Endogenous1	14	19	22	28	15	15
hsa-miR-320c	MIMAT0005793	Endogenous1	21	16	19	20	16	15
hsa-miR-320d	MIMAT0006764	Endogenous1	25	16	19	13	22	13
hsa-miR-320e	MIMAT0015072	Endogenous1	73	48	55	56	61	53
hsa-miR-323a-3p	MIMAT0000755	Endogenous1	18	17	9	18	16	12
hsa-miR-323a-5p	MIMAT0004696	Endogenous1	26	15	19	12	7	4
hsa-miR-323b-3p	MIMAT0015050	Endogenous1	13	21	32	34	25	15
hsa-miR-323b-5p	MIMAT0001630	Endogenous1	18	23	9	17	19	7
hsa-miR-324-3p	MIMAT0000762	Endogenous1	45	37	41	52	36	27
hsa-miR-324-5p	MIMAT0000761	Endogenous1	135	188	158	162	224	155
hsa-miR-325	MIMAT0000771	Endogenous1	39	25	32	45	32	28
hsa-miR-326	MIMAT0000756	Endogenous1	20	10	14	22	16	6
hsa-miR-328-3p	MIMAT0000752	Endogenous1	27	23	23	15	21	12
hsa-miR-328-5p	MIMAT0026486	Endogenous1	29	27	27	26	16	15
hsa-miR-329-3p	MIMAT0001629	Endogenous1	19	15	14	23	11	13
hsa-miR-329-5p	MIMAT0026555	Endogenous1	23	25	18	24	17	14
hsa-miR-330-3p	MIMAT0000751	Endogenous1	10	11	13	13	7	8
hsa-miR-330-5p	MIMAT0004693	Endogenous1	28	30	24	25	18	17
hsa-miR-331-3p	MIMAT0000760	Endogenous1	191	256	207	234	316	191
hsa-miR-331-5p	MIMAT0004700	Endogenous1	17	12	13	12	16	15
hsa-miR-335-5p	MIMAT0000765	Endogenous1	108	212	174	131	270	127
hsa-miR-337-3p	MIMAT0000754	Endogenous1	30	31	41	38	23	15
hsa-miR-337-5p	MIMAT0004695	Endogenous1	18	15	18	19	15	22
hsa-miR-338-5p	MIMAT0004701	Endogenous1	24	20	23	29	16	20
hsa-miR-339-3p	MIMAT0004702	Endogenous1	23	16	19	27	17	21
hsa-miR-339-5p	MIMAT0000764	Endogenous1	25	17	20	25	13	10
hsa-miR-33a-5p	MIMAT0000091	Endogenous1	119	130	68	111	93	43
hsa-miR-33b-5p	MIMAT0003301	Endogenous1	26	30	34	30	21	18
hsa-miR-340-5p	MIMAT0004692	Endogenous1	854	795	453	898	906	443
hsa-miR-342-3p	MIMAT0000753	Endogenous1	451	401	314	369	453	341
hsa-miR-342-5p	MIMAT0004694	Endogenous1	22	18	20	11	16	18
hsa-miR-345-3p	MIMAT0022698	Endogenous1	29	28	34	41	30	30
hsa-miR-345-5p	MIMAT0000772	Endogenous1	30	32	38	52	57	33
hsa-miR-346	MIMAT0000773	Endogenous1	45	33	45	36	41	18
hsa-miR-34a-5p	MIMAT0000255	Endogenous1	451	232	249	476	220	178
hsa-miR-34b-3p	MIMAT0004676	Endogenous1	15	16	9	21	12	10
hsa-miR-34c-3p	MIMAT0004677	Endogenous1	34	13	26	39	25	21
hsa-miR-34c-5p	MIMAT0000686	Endogenous1	57	52	48	98	59	51
hsa-miR-3605-3p	MIMAT0017982	Endogenous1	19	22	17	26	26	19
hsa-miR-3605-5p	MIMAT0017981	Endogenous1	42	25	25	39	18	23
hsa-miR-361-3p	MIMAT0004682	Endogenous1	45	49	39	38	46	29
hsa-miR-361-5p	MIMAT0000703	Endogenous1	1072	1365	967	1099	1563	923
hsa-miR-3613-3p	MIMAT0017991	Endogenous1	32	24	25	27	19	12
hsa-miR-3613-5p	MIMAT0017990	Endogenous1	23	21	21	29	17	15
hsa-miR-3614-3p	MIMAT0017993	Endogenous1	18	25	16	19	14	18
hsa-miR-3614-5p	MIMAT0017992	Endogenous1	22	18	30	27	17	21
hsa-miR-3615	MIMAT0017994	Endogenous1	29	22	25	27	24	14
hsa-miR-362-3p	MIMAT0004683	Endogenous1	73	66	47	74	79	38
hsa-miR-362-5p	MIMAT0000705	Endogenous1	114	110	84	112	108	71
hsa-miR-363-3p	MIMAT0000707	Endogenous1	8211	7404	7216	9434	8126	4529
hsa-miR-363-5p	MIMAT0003385	Endogenous1	25	29	28	34	28	28
hsa-miR-365a-3p+hsa-miR-365b-3p	MIMAT0000710	Endogenous1	94	95	79	90	87	51
hsa-miR-365b-5p	MIMAT0022833	Endogenous1	14	15	10	12	11	12
hsa-miR-367-3p	MIMAT0000719	Endogenous1	50	29	24	102	13	26
hsa-miR-369-3p	MIMAT0000721	Endogenous1	27	20	21	31	16	20
hsa-miR-369-5p	MIMAT0001621	Endogenous1	31	20	27	16	13	20
hsa-miR-3690	MIMAT0018119	Endogenous1	12	16	15	10	11	12
hsa-miR-370-3p	MIMAT0000722	Endogenous1	28	20	15	25	12	19
hsa-miR-370-5p	MIMAT0026483	Endogenous1	17	16	14	20	6	6
hsa-miR-371a-5p	MIMAT0004687	Endogenous1	28	33	33	33	20	22
hsa-miR-371b-5p	MIMAT0019892	Endogenous1	17	21	18	21	17	4
hsa-miR-372-3p	MIMAT0000724	Endogenous1	26	17	20	23	19	19
hsa-miR-373-3p	MIMAT0000726	Endogenous1	20	15	19	21	20	16
hsa-miR-374a-3p	MIMAT0004688	Endogenous1	21	22	24	27	17	19
hsa-miR-374a-5p	MIMAT0000727	Endogenous1	4066	5559	3450	5011	6067	3357
hsa-miR-374b-5p	MIMAT0004955	Endogenous1	993	1197	891	1114	1371	725
hsa-miR-374c-5p	MIMAT0018443	Endogenous1	17	13	23	16	11	15
hsa-miR-375	MIMAT0000728	Endogenous1	19	24	35	21	23	22
hsa-miR-376a-2-5p	MIMAT0022928	Endogenous1	23	13	19	20	19	15
hsa-miR-376a-3p	MIMAT0000729	Endogenous1	35	29	42	32	20	18
hsa-miR-376b-3p	MIMAT0002172	Endogenous1	26	35	24	28	20	18
hsa-miR-376c-3p	MIMAT0000720	Endogenous1	14	18	16	20	11	6
hsa-miR-376c-5p	MIMAT0022861	Endogenous1	20	23	23	31	23	20
hsa-miR-377-3p	MIMAT0000730	Endogenous1	34	20	28	41	22	20
hsa-miR-378b	MIMAT0014999	Endogenous1	16	9	16	19	18	7
hsa-miR-378c	MIMAT0016847	Endogenous1	22	13	11	17	14	6
hsa-miR-378d	MIMAT0018926	Endogenous1	19	10	20	23	19	10
hsa-miR-378e	MIMAT0018927	Endogenous1	145	137	161	147	125	65
hsa-miR-378f	MIMAT0018932	Endogenous1	35	32	33	35	30	22
hsa-miR-378g	MIMAT0018937	Endogenous1	37	40	33	36	41	33
hsa-miR-378h	MIMAT0018984	Endogenous1	37	34	31	35	28	22
hsa-miR-378i	MIMAT0019074	Endogenous1	39	41	34	44	43	29
hsa-miR-379-5p	MIMAT0000733	Endogenous1	44	40	37	56	43	27
hsa-miR-380-3p	MIMAT0000735	Endogenous1	22	29	28	15	16	10
hsa-miR-381-3p	MIMAT0000736	Endogenous1	25	31	33	32	23	28
hsa-miR-381-5p	MIMAT0022862	Endogenous1	17	18	14	15	18	17
hsa-miR-382-3p	MIMAT0022697	Endogenous1	26	21	26	29	19	18
hsa-miR-382-5p	MIMAT0000737	Endogenous1	25	25	18	22	19	15
hsa-miR-383-5p	MIMAT0000738	Endogenous1	15	13	25	13	12	9
hsa-miR-384	MIMAT0001075	Endogenous1	31	18	22	27	13	16
hsa-miR-3916	MIMAT0018190	Endogenous1	21	19	26	23	13	7
hsa-miR-3918	MIMAT0018192	Endogenous1	31	16	19	23	14	22
hsa-miR-3928-3p	MIMAT0018205	Endogenous1	25	17	19	23	11	11
hsa-miR-3934-5p	MIMAT0018349	Endogenous1	31	19	12	21	17	20
hsa-miR-409-3p	MIMAT0001639	Endogenous1	19	19	16	30	11	13
hsa-miR-409-5p	MIMAT0001638	Endogenous1	26	21	19	22	16	15
hsa-miR-410-3p	MIMAT0002171	Endogenous1	18	23	19	30	33	27
hsa-miR-411-5p	MIMAT0003329	Endogenous1	54	39	37	54	54	35
hsa-miR-412-3p	MIMAT0002170	Endogenous1	24	21	17	31	33	22
hsa-miR-421	MIMAT0003339	Endogenous1	722	665	557	787	650	442
hsa-miR-422a	MIMAT0001339	Endogenous1	13	23	24	26	15	10
hsa-miR-423-3p	MIMAT0001340	Endogenous1	191	281	158	192	309	141
hsa-miR-423-5p	MIMAT0004748	Endogenous1	367	433	331	386	497	254
hsa-miR-424-5p	MIMAT0001341	Endogenous1	152	299	281	149	183	213
hsa-miR-425-5p	MIMAT0003393	Endogenous1	114	123	88	98	148	84
hsa-miR-4284	MIMAT0016915	Endogenous1	36	36	28	27	43	43
hsa-miR-4286	MIMAT0016916	Endogenous1	136	161	97	119	135	82
hsa-miR-429	MIMAT0001536	Endogenous1	17	13	18	28	14	12
hsa-miR-431-5p	MIMAT0001625	Endogenous1	10	18	13	25	10	18
hsa-miR-432-5p	MIMAT0002814	Endogenous1	16	18	14	10	11	12
hsa-miR-433-3p	MIMAT0001627	Endogenous1	34	31	14	24	20	18
hsa-miR-433-5p	MIMAT0026554	Endogenous1	22	16	22	30	20	17
hsa-miR-4421	MIMAT0018934	Endogenous1	15	24	17	17	12	9
hsa-miR-4425	MIMAT0018940	Endogenous1	11	16	17	14	10	7
hsa-miR-4431	MIMAT0018947	Endogenous1	26	22	23	21	19	17
hsa-miR-4435	MIMAT0018951	Endogenous1	21	21	16	20	20	11
hsa-miR-4443	MIMAT0018961	Endogenous1	130	111	140	157	115	98
hsa-miR-4448	MIMAT0018967	Endogenous1	31	37	14	17	19	19
hsa-miR-4451	MIMAT0018973	Endogenous1	23	24	27	26	19	19
hsa-miR-4454+hsa-miR-7975	MIMAT0018976	Endogenous1	6827	6557	6500	7391	8776	4053
hsa-miR-4455	MIMAT0018977	Endogenous1	40	33	35	37	39	31
hsa-miR-4458	MIMAT0018980	Endogenous1	13	13	15	18	17	6
hsa-miR-4461	MIMAT0018983	Endogenous1	33	28	29	31	16	20
hsa-miR-448	MIMAT0001532	Endogenous1	32	36	41	25	33	22
hsa-miR-4485-3p	MIMAT0019019	Endogenous1	21	17	26	19	14	13
hsa-miR-4488	MIMAT0019022	Endogenous1	76	99	107	94	89	58
hsa-miR-449a	MIMAT0001541	Endogenous1	17	21	19	22	20	20
hsa-miR-449b-5p	MIMAT0003327	Endogenous1	34	24	21	23	21	18
hsa-miR-449c-5p	MIMAT0010251	Endogenous1	24	14	10	20	10	9
hsa-miR-450a-1-3p	MIMAT0022700	Endogenous1	21	22	20	24	16	14
hsa-miR-450a-2-3p	MIMAT0031074	Endogenous1	31	27	21	32	19	13
hsa-miR-450a-5p	MIMAT0001545	Endogenous1	124	148	151	124	181	150
hsa-miR-450b-3p	MIMAT0004910	Endogenous1	32	24	25	19	14	18
hsa-miR-450b-5p	MIMAT0004909	Endogenous1	38	36	38	37	43	41
hsa-miR-4516	MIMAT0019053	Endogenous1	36	26	34	39	40	34
hsa-miR-451a	MIMAT0001631	Endogenous1	28	26	23	28	21	20
hsa-miR-452-5p	MIMAT0001635	Endogenous1	21	19	13	16	10	10
hsa-miR-4521	MIMAT0019058	Endogenous1	11	9	17	13	10	7
hsa-miR-4524a-5p	MIMAT0019062	Endogenous1	18	12	14	25	14	16
hsa-miR-4531	MIMAT0019070	Endogenous1	20	29	15	24	17	8
hsa-miR-4532	MIMAT0019071	Endogenous1	19	31	21	14	20	12
hsa-miR-4536-3p	MIMAT0020959	Endogenous1	23	36	34	41	26	28
hsa-miR-4536-5p	MIMAT0019078	Endogenous1	32	49	48	56	60	26
hsa-miR-454-3p	MIMAT0003885	Endogenous1	221	232	172	210	313	194
hsa-miR-455-3p	MIMAT0004784	Endogenous1	79	91	89	98	100	76
hsa-miR-455-5p	MIMAT0003150	Endogenous1	115	116	110	136	123	94
hsa-miR-4647	MIMAT0019709	Endogenous1	29	31	28	26	18	19
hsa-miR-4707-3p	MIMAT0019808	Endogenous1	24	14	16	17	12	14
hsa-miR-4707-5p	MIMAT0019807	Endogenous1	33	20	24	37	20	17
hsa-miR-4741	MIMAT0019871	Endogenous1	19	26	16	25	9	16
hsa-miR-4755-5p	MIMAT0019895	Endogenous1	32	34	37	39	26	28
hsa-miR-4787-3p	MIMAT0019957	Endogenous1	16	21	34	27	20	20
hsa-miR-4787-5p	MIMAT0019956	Endogenous1	27	20	18	30	18	21
hsa-miR-4792	MIMAT0019964	Endogenous1	25	28	28	21	30	15
hsa-miR-483-3p	MIMAT0002173	Endogenous1	18	23	26	20	23	17
hsa-miR-483-5p	MIMAT0004761	Endogenous1	26	21	21	21	17	7
hsa-miR-484	MIMAT0002174	Endogenous1	54	60	56	42	88	50
hsa-miR-485-3p	MIMAT0002176	Endogenous1	19	27	18	23	22	22
hsa-miR-485-5p	MIMAT0002175	Endogenous1	19	20	11	18	17	10
hsa-miR-486-3p	MIMAT0004762	Endogenous1	37	20	16	35	21	21
hsa-miR-487a-3p	MIMAT0002178	Endogenous1	44	34	38	31	26	15
hsa-miR-487b-3p	MIMAT0003180	Endogenous1	33	30	32	33	23	17
hsa-miR-487b-5p	MIMAT0026614	Endogenous1	21	26	19	30	25	19
hsa-miR-488-3p	MIMAT0004763	Endogenous1	38	38	33	29	32	15
hsa-miR-489-3p	MIMAT0002805	Endogenous1	31	31	32	39	27	18
hsa-miR-490-3p	MIMAT0002806	Endogenous1	19	10	14	20	8	16
hsa-miR-490-5p	MIMAT0004764	Endogenous1	21	16	20	26	18	14
hsa-miR-491-3p	MIMAT0004765	Endogenous1	30	42	39	39	36	30
hsa-miR-491-5p	MIMAT0002807	Endogenous1	28	34	30	25	31	18
hsa-miR-492	MIMAT0002812	Endogenous1	19	14	25	14	13	10
hsa-miR-493-3p	MIMAT0003161	Endogenous1	25	12	18	32	13	19
hsa-miR-494-3p	MIMAT0002816	Endogenous1	22	24	27	15	23	21
hsa-miR-494-5p	MIMAT0026607	Endogenous1	18	26	15	23	12	19
hsa-miR-495-3p	MIMAT0002817	Endogenous1	97	77	67	72	117	52
hsa-miR-495-5p	MIMAT0022924	Endogenous1	33	38	36	41	28	20
hsa-miR-496	MIMAT0002818	Endogenous1	42	47	39	38	52	25
hsa-miR-497-5p	MIMAT0002820	Endogenous1	29	26	28	31	29	27
hsa-miR-498	MIMAT0002824	Endogenous1	30	29	25	44	31	20
hsa-miR-499a-3p	MIMAT0004772	Endogenous1	21	17	14	22	9	17
hsa-miR-499a-5p	MIMAT0002870	Endogenous1	57	55	56	55	49	37
hsa-miR-499b-3p	MIMAT0019898	Endogenous1	23	22	29	22	23	16
hsa-miR-499b-5p	MIMAT0019897	Endogenous1	17	13	21	22	20	14
hsa-miR-5001-3p	MIMAT0021022	Endogenous1	11	14	19	19	7	15
hsa-miR-5001-5p	MIMAT0021021	Endogenous1	30	42	33	36	23	17
hsa-miR-500a-5p+hsa-miR-501-5p	MIMAT0004773	Endogenous1	52	36	33	49	33	14
hsa-miR-501-3p	MIMAT0004774	Endogenous1	12	25	20	28	26	18
hsa-miR-5010-3p	MIMAT0021044	Endogenous1	24	23	18	22	12	17
hsa-miR-5010-5p	MIMAT0021043	Endogenous1	12	27	10	13	14	17
hsa-miR-502-3p	MIMAT0004775	Endogenous1	20	18	26	22	22	17
hsa-miR-502-5p	MIMAT0002873	Endogenous1	41	31	31	33	26	25
hsa-miR-503-3p	MIMAT0022925	Endogenous1	19	15	21	28	15	15
hsa-miR-503-5p	MIMAT0002874	Endogenous1	152	203	242	122	218	274
hsa-miR-504-3p	MIMAT0026612	Endogenous1	15	13	22	16	14	9
hsa-miR-504-5p	MIMAT0002875	Endogenous1	67	49	59	66	64	41
hsa-miR-505-3p	MIMAT0002876	Endogenous1	40	38	35	37	32	22
hsa-miR-506-3p	MIMAT0002878	Endogenous1	23	26	21	25	28	18
hsa-miR-506-5p	MIMAT0022701	Endogenous1	29	37	26	27	27	15
hsa-miR-507	MIMAT0002879	Endogenous1	29	11	25	28	15	14
hsa-miR-508-3p	MIMAT0002880	Endogenous1	23	33	23	20	26	20
hsa-miR-508-5p	MIMAT0004778	Endogenous1	33	30	19	21	26	24
hsa-miR-509-3-5p	MIMAT0004975	Endogenous1	24	19	21	28	16	22
hsa-miR-509-3p	MIMAT0002881	Endogenous1	34	26	22	23	19	14
hsa-miR-509-5p	MIMAT0004779	Endogenous1	25	13	23	19	16	17
hsa-miR-510-3p	MIMAT0026613	Endogenous1	34	26	24	29	23	26
hsa-miR-510-5p	MIMAT0002882	Endogenous1	15	17	6	9	8	10
hsa-miR-511-5p	MIMAT0002808	Endogenous1	30	29	22	34	40	23
hsa-miR-512-3p	MIMAT0002823	Endogenous1	15	20	9	25	23	12
hsa-miR-512-5p	MIMAT0002822	Endogenous1	20	19	28	26	15	13
hsa-miR-513a-3p	MIMAT0004777	Endogenous1	44	47	34	42	37	33
hsa-miR-513a-5p	MIMAT0002877	Endogenous1	26	29	27	30	20	19
hsa-miR-513b-5p	MIMAT0005788	Endogenous1	23	22	31	27	17	13
hsa-miR-513c-3p	MIMAT0022728	Endogenous1	16	14	14	18	10	11
hsa-miR-513c-5p	MIMAT0005789	Endogenous1	20	14	9	20	8	15
hsa-miR-514a-3p	MIMAT0002883	Endogenous1	38	47	45	48	35	28
hsa-miR-514a-5p	MIMAT0022702	Endogenous1	18	22	15	23	20	7
hsa-miR-514b-3p	MIMAT0015088	Endogenous1	25	46	30	17	30	24
hsa-miR-514b-5p	MIMAT0015087	Endogenous1	38	35	40	55	23	27
hsa-miR-515-3p	MIMAT0002827	Endogenous1	21	25	25	31	27	20
hsa-miR-515-5p	MIMAT0002826	Endogenous1	31	19	26	27	21	14
hsa-miR-516a-3p+hsa-miR-516b-3p	MIMAT0006778	Endogenous1	24	17	12	24	24	8
hsa-miR-516a-5p	MIMAT0004770	Endogenous1	21	16	13	22	18	15
hsa-miR-516b-5p	MIMAT0002859	Endogenous1	20	13	14	28	18	10
hsa-miR-517a-3p	MIMAT0002852	Endogenous1	33	29	31	32	38	24
hsa-miR-517b-3p	MIMAT0002857	Endogenous1	19	22	19	29	30	10
hsa-miR-517c-3p+hsa-miR-519a-3p	MIMAT0002866	Endogenous1	23	34	26	21	16	21
hsa-miR-518b	MIMAT0002844	Endogenous1	18	22	19	26	19	8
hsa-miR-518c-3p	MIMAT0002848	Endogenous1	21	29	27	34	27	21
hsa-miR-518d-3p	MIMAT0002864	Endogenous1	21	15	19	13	13	16
hsa-miR-518e-3p	MIMAT0002861	Endogenous1	25	27	19	16	15	18
hsa-miR-518f-3p	MIMAT0002842	Endogenous1	27	22	16	23	17	12
hsa-miR-5196-3p+hsa-miR-6732-3p	MIMAT0021129	Endogenous1	21	31	21	28	21	20
hsa-miR-5196-5p	MIMAT0021128	Endogenous1	21	17	34	20	19	14
hsa-miR-519b-3p	MIMAT0002837	Endogenous1	13	8	13	17	13	7
hsa-miR-519b-5p+hsa-miR-519c-5p+hsa-miR-523-5p+hsa-miR-518e-5p+hsa-miR-522-5p+hsa-miR-519a-5p	MIMAT0005454	Endogenous1	22	16	22	13	12	17
hsa-miR-519c-3p	MIMAT0002832	Endogenous1	35	26	32	28	20	14
hsa-miR-519d-3p	MIMAT0002853	Endogenous1	28	26	38	32	34	33
hsa-miR-519e-3p	MIMAT0002829	Endogenous1	20	14	17	21	14	11
hsa-miR-520a-3p	MIMAT0002834	Endogenous1	19	13	16	19	8	8
hsa-miR-520a-5p	MIMAT0002833	Endogenous1	19	25	25	20	22	26
hsa-miR-520b	MIMAT0002843	Endogenous1	10	20	17	15	12	7
hsa-miR-520c-3p	MIMAT0002846	Endogenous1	31	25	27	37	20	17
hsa-miR-520d-3p	MIMAT0002856	Endogenous1	28	24	25	28	13	16
hsa-miR-520d-5p+hsa-miR-527+hsa-miR-518a-5p	MIMAT0002855	Endogenous1	11	14	12	9	11	12
hsa-miR-520e	MIMAT0002825	Endogenous1	9	11	11	10	9	9
hsa-miR-520f-3p	MIMAT0002830	Endogenous1	11	22	21	9	21	18
hsa-miR-520g-3p	MIMAT0002858	Endogenous1	24	17	17	21	13	8
hsa-miR-520h	MIMAT0002867	Endogenous1	32	28	28	24	21	16
hsa-miR-521	MIMAT0002854	Endogenous1	27	39	34	25	28	15
hsa-miR-522-3p	MIMAT0002868	Endogenous1	26	31	21	14	19	16
hsa-miR-523-3p	MIMAT0002840	Endogenous1	20	13	10	13	16	11
hsa-miR-524-3p	MIMAT0002850	Endogenous1	14	15	15	15	10	7
hsa-miR-525-3p	MIMAT0002839	Endogenous1	6	11	3	14	1	1
hsa-miR-525-5p	MIMAT0002838	Endogenous1	28	34	32	39	20	25
hsa-miR-526a+hsa-miR-518c-5p+hsa-miR-518d-5p	MIMAT0002845	Endogenous1	24	26	28	23	25	24
hsa-miR-526b-5p	MIMAT0002835	Endogenous1	32	18	25	34	13	14
hsa-miR-532-3p	MIMAT0004780	Endogenous1	30	23	33	31	30	27
hsa-miR-532-5p	MIMAT0002888	Endogenous1	43	39	35	43	49	24
hsa-miR-539-3p	MIMAT0022705	Endogenous1	15	12	13	24	20	7
hsa-miR-539-5p	MIMAT0003163	Endogenous1	11	20	14	15	19	5
hsa-miR-541-3p	MIMAT0004920	Endogenous1	8	4	7	8	5	9
hsa-miR-542-3p	MIMAT0003389	Endogenous1	47	37	55	47	38	27
hsa-miR-542-5p	MIMAT0003340	Endogenous1	17	17	23	17	11	16
hsa-miR-543	MIMAT0004954	Endogenous1	37	17	27	36	31	22
hsa-miR-544a	MIMAT0003164	Endogenous1	12	10	16	15	8	8
hsa-miR-545-3p	MIMAT0003165	Endogenous1	29	36	27	29	20	24
hsa-miR-548a-3p	MIMAT0003251	Endogenous1	20	24	19	19	27	16
hsa-miR-548a-5p	MIMAT0004803	Endogenous1	35	35	35	29	46	32
hsa-miR-548aa+hsa-miR-548t-3p	MIMAT0018447	Endogenous1	33	27	31	28	29	18
hsa-miR-548ad-3p	MIMAT0018946	Endogenous1	31	38	32	37	20	20
hsa-miR-548ah-5p	MIMAT0018972	Endogenous1	45	46	38	51	42	45
hsa-miR-548ai+hsa-miR-570-5p	MIMAT0018989	Endogenous1	29	25	27	28	15	13
hsa-miR-548ak	MIMAT0019013	Endogenous1	18	15	14	10	15	15
hsa-miR-548al	MIMAT0019024	Endogenous1	20	23	39	29	20	17
hsa-miR-548ar-3p	MIMAT0022266	Endogenous1	44	38	42	53	25	26
hsa-miR-548ar-5p	MIMAT0022265	Endogenous1	90	90	89	100	71	56
hsa-miR-548b-3p	MIMAT0003254	Endogenous1	24	31	22	30	34	23
hsa-miR-548c-5p+hsa-miR-548o-5p+hsa-miR-548am-5p	MIMAT0004806	Endogenous1	12	22	18	17	19	16
hsa-miR-548d-3p	MIMAT0003323	Endogenous1	20	19	19	23	16	9
hsa-miR-548d-5p	MIMAT0004812	Endogenous1	35	28	28	28	23	21
hsa-miR-548e-3p	MIMAT0005874	Endogenous1	21	12	15	17	12	15
hsa-miR-548e-5p	MIMAT0026736	Endogenous1	30	29	30	40	37	29
hsa-miR-548g-3p	MIMAT0005912	Endogenous1	15	25	32	32	28	13
hsa-miR-548h-5p	MIMAT0005928	Endogenous1	21	19	18	20	23	12
hsa-miR-548i	MIMAT0005935	Endogenous1	28	36	24	32	26	20
hsa-miR-548j-3p	MIMAT0026737	Endogenous1	13	7	16	27	12	12
hsa-miR-548j-5p	MIMAT0005875	Endogenous1	19	22	27	21	15	13
hsa-miR-548k	MIMAT0005882	Endogenous1	33	30	31	24	21	12
hsa-miR-548l	MIMAT0005889	Endogenous1	19	22	23	30	27	25
hsa-miR-548m	MIMAT0005917	Endogenous1	35	20	28	31	21	20
hsa-miR-548n	MIMAT0005916	Endogenous1	19	19	20	17	26	18
hsa-miR-548o-3p+hsa-miR-548ah-3p+hsa-miR-548av-3p	MIMAT0005919	Endogenous1	21	17	21	25	22	12
hsa-miR-548q	MIMAT0011163	Endogenous1	26	33	27	30	26	23
hsa-miR-548v	MIMAT0015020	Endogenous1	31	32	24	34	19	23
hsa-miR-548y	MIMAT0018354	Endogenous1	33	17	33	27	15	9
hsa-miR-548z+hsa-miR-548h-3p	MIMAT0018446	Endogenous1	29	30	31	40	15	14
hsa-miR-549a	MIMAT0003333	Endogenous1	20	26	16	28	29	15
hsa-miR-550a-5p	MIMAT0004800	Endogenous1	12	14	16	12	13	14
hsa-miR-551a	MIMAT0003214	Endogenous1	30	29	28	32	14	8
hsa-miR-551b-3p	MIMAT0003233	Endogenous1	186	119	108	196	150	102
hsa-miR-552-3p	MIMAT0003215	Endogenous1	39	29	24	39	40	20
hsa-miR-553	MIMAT0003216	Endogenous1	21	14	17	19	29	12
hsa-miR-554	MIMAT0003217	Endogenous1	26	22	15	23	16	12
hsa-miR-555	MIMAT0003219	Endogenous1	26	18	24	29	18	21
hsa-miR-556-3p	MIMAT0004793	Endogenous1	20	23	19	21	21	12
hsa-miR-556-5p	MIMAT0003220	Endogenous1	29	43	21	39	36	27
hsa-miR-561-3p	MIMAT0003225	Endogenous1	24	18	19	30	23	25
hsa-miR-561-5p	MIMAT0022706	Endogenous1	16	17	22	24	14	18
hsa-miR-562	MIMAT0003226	Endogenous1	19	25	15	14	9	12
hsa-miR-563	MIMAT0003227	Endogenous1	34	29	30	24	26	17
hsa-miR-564	MIMAT0003228	Endogenous1	14	16	10	21	7	9
hsa-miR-566	MIMAT0003230	Endogenous1	44	24	36	38	26	21
hsa-miR-567	MIMAT0003231	Endogenous1	17	16	20	8	15	23
hsa-miR-568	MIMAT0003232	Endogenous1	13	11	17	11	14	12
hsa-miR-570-3p	MIMAT0003235	Endogenous1	33	23	18	30	29	18
hsa-miR-571	MIMAT0003236	Endogenous1	25	16	16	23	6	14
hsa-miR-572	MIMAT0003237	Endogenous1	28	14	20	12	17	16
hsa-miR-573	MIMAT0003238	Endogenous1	22	9	18	30	20	9
hsa-miR-574-3p	MIMAT0003239	Endogenous1	54	89	63	59	64	45
hsa-miR-574-5p	MIMAT0004795	Endogenous1	45	70	55	71	72	52
hsa-miR-575	MIMAT0003240	Endogenous1	52	40	48	35	32	21
hsa-miR-576-3p	MIMAT0004796	Endogenous1	28	32	21	25	21	12
hsa-miR-576-5p	MIMAT0003241	Endogenous1	18	17	26	23	19	14
hsa-miR-577	MIMAT0003242	Endogenous1	35	142	107	32	103	94
hsa-miR-578	MIMAT0003243	Endogenous1	9	13	23	20	15	12
hsa-miR-579-3p	MIMAT0003244	Endogenous1	1	1	1	1	415	1
hsa-miR-579-5p	MIMAT0026616	Endogenous1	28	22	11	30	21	11
hsa-miR-580-3p	MIMAT0003245	Endogenous1	11	14	12	18	14	11
hsa-miR-582-3p	MIMAT0004797	Endogenous1	17	15	19	23	29	16
hsa-miR-582-5p	MIMAT0003247	Endogenous1	36	35	33	29	35	31
hsa-miR-584-3p	MIMAT0022708	Endogenous1	47	35	42	42	31	24
hsa-miR-584-5p	MIMAT0003249	Endogenous1	34	29	29	30	39	20
hsa-miR-585-3p	MIMAT0003250	Endogenous1	42	43	44	47	39	38
hsa-miR-587	MIMAT0003253	Endogenous1	38	23	19	33	10	11
hsa-miR-589-5p	MIMAT0004799	Endogenous1	15	19	25	21	16	9
hsa-miR-590-3p	MIMAT0004801	Endogenous1	21	26	23	25	22	11
hsa-miR-590-5p	MIMAT0003258	Endogenous1	117	102	102	122	141	68
hsa-miR-591	MIMAT0003259	Endogenous1	25	24	17	31	24	20
hsa-miR-592	MIMAT0003260	Endogenous1	57	56	44	58	52	39
hsa-miR-593-3p	MIMAT0004802	Endogenous1	29	36	31	30	27	22
hsa-miR-595	MIMAT0003263	Endogenous1	36	15	23	23	22	25
hsa-miR-596	MIMAT0003264	Endogenous1	19	23	19	29	20	22
hsa-miR-597-5p	MIMAT0003265	Endogenous1	63	68	44	64	56	37
hsa-miR-598-3p	MIMAT0003266	Endogenous1	102	90	85	135	104	59
hsa-miR-599	MIMAT0003267	Endogenous1	12	12	15	16	18	8
hsa-miR-600	MIMAT0003268	Endogenous1	21	19	19	27	14	15
hsa-miR-601	MIMAT0003269	Endogenous1	18	25	22	24	15	19
hsa-miR-603	MIMAT0003271	Endogenous1	32	27	29	24	44	22
hsa-miR-604	MIMAT0003272	Endogenous1	17	15	17	22	1	10
hsa-miR-605-5p	MIMAT0003273	Endogenous1	20	13	12	21	19	18
hsa-miR-606	MIMAT0003274	Endogenous1	10	17	19	20	19	23
hsa-miR-607	MIMAT0003275	Endogenous1	28	23	29	50	14	12
hsa-miR-608	MIMAT0003276	Endogenous1	32	13	25	23	15	13
hsa-miR-610	MIMAT0003278	Endogenous1	22	24	17	25	31	13
hsa-miR-612	MIMAT0003280	Endogenous1	144	129	132	150	131	103
hsa-miR-613	MIMAT0003281	Endogenous1	17	17	16	26	15	13
hsa-miR-614	MIMAT0003282	Endogenous1	19	16	22	14	9	12
hsa-miR-615-3p	MIMAT0003283	Endogenous1	87	191	140	68	244	129
hsa-miR-615-5p	MIMAT0004804	Endogenous1	26	37	35	26	31	16
hsa-miR-616-3p	MIMAT0004805	Endogenous1	18	18	18	20	10	7
hsa-miR-617	MIMAT0003286	Endogenous1	21	21	10	22	20	7
hsa-miR-619-3p	MIMAT0003288	Endogenous1	17	22	19	19	11	18
hsa-miR-620	MIMAT0003289	Endogenous1	23	18	24	23	35	22
hsa-miR-624-3p	MIMAT0004807	Endogenous1	16	15	13	11	10	9
hsa-miR-625-5p	MIMAT0003294	Endogenous1	32	19	23	24	35	15
hsa-miR-626	MIMAT0003295	Endogenous1	42	30	41	48	34	23
hsa-miR-627-3p	MIMAT0026623	Endogenous1	32	46	36	34	44	23
hsa-miR-627-5p	MIMAT0003296	Endogenous1	60	56	50	63	50	45
hsa-miR-628-3p	MIMAT0003297	Endogenous1	22	13	17	24	14	9
hsa-miR-628-5p	MIMAT0004809	Endogenous1	39	39	30	27	41	29
hsa-miR-629-5p	MIMAT0004810	Endogenous1	34	33	30	50	38	31
hsa-miR-630	MIMAT0003299	Endogenous1	47	55	44	28	46	37
hsa-miR-631	MIMAT0003300	Endogenous1	15	10	13	7	16	11
hsa-miR-637	MIMAT0003307	Endogenous1	11	13	26	23	18	10
hsa-miR-638	MIMAT0003308	Endogenous1	19	29	16	17	19	13
hsa-miR-639	MIMAT0003309	Endogenous1	30	40	33	32	29	28
hsa-miR-640	MIMAT0003310	Endogenous1	23	43	23	38	35	17
hsa-miR-641	MIMAT0003311	Endogenous1	29	26	17	24	28	14
hsa-miR-642a-3p	MIMAT0020924	Endogenous1	41	42	46	37	23	31
hsa-miR-642a-5p	MIMAT0003312	Endogenous1	29	22	24	43	38	12
hsa-miR-643	MIMAT0003313	Endogenous1	32	24	20	24	21	14
hsa-miR-644a	MIMAT0003314	Endogenous1	45	45	41	36	48	29
hsa-miR-648	MIMAT0003318	Endogenous1	25	25	28	31	39	32
hsa-miR-649	MIMAT0003319	Endogenous1	31	30	14	31	12	16
hsa-miR-650	MIMAT0003320	Endogenous1	27	35	28	26	28	28
hsa-miR-6503-3p	MIMAT0025463	Endogenous1	17	12	22	21	13	16
hsa-miR-6503-5p	MIMAT0025462	Endogenous1	24	28	26	27	18	28
hsa-miR-651-3p	MIMAT0026624	Endogenous1	14	11	15	20	8	8
hsa-miR-651-5p	MIMAT0003321	Endogenous1	67	54	46	77	42	46
hsa-miR-6511a-3p	MIMAT0025479	Endogenous1	22	22	25	21	27	12
hsa-miR-6511a-5p	MIMAT0025478	Endogenous1	22	20	26	15	13	12
hsa-miR-652-3p	MIMAT0003322	Endogenous1	50	59	63	60	66	33
hsa-miR-652-5p	MIMAT0022709	Endogenous1	23	24	27	31	28	18
hsa-miR-654-3p	MIMAT0004814	Endogenous1	12	11	10	14	9	8
hsa-miR-654-5p	MIMAT0003330	Endogenous1	22	22	23	22	18	17
hsa-miR-655-3p	MIMAT0003331	Endogenous1	14	21	17	10	20	7
hsa-miR-656-3p	MIMAT0003332	Endogenous1	26	15	16	25	16	16
hsa-miR-660-3p	MIMAT0022711	Endogenous1	28	28	28	38	29	16
hsa-miR-660-5p	MIMAT0003338	Endogenous1	153	117	91	129	138	72
hsa-miR-661	MIMAT0003324	Endogenous1	25	23	27	23	21	10
hsa-miR-663a	MIMAT0003326	Endogenous1	32	24	26	19	16	14
hsa-miR-664a-3p	MIMAT0005949	Endogenous1	40	60	45	43	38	41
hsa-miR-664b-3p	MIMAT0022272	Endogenous1	32	24	24	22	22	25
hsa-miR-664b-5p	MIMAT0022271	Endogenous1	14	17	23	16	16	11
hsa-miR-665	MIMAT0004952	Endogenous1	16	27	21	21	13	17
hsa-miR-671-3p	MIMAT0004819	Endogenous1	20	15	16	21	8	11
hsa-miR-671-5p	MIMAT0003880	Endogenous1	17	22	21	23	12	11
hsa-miR-6720-3p	MIMAT0025851	Endogenous1	34	16	23	23	13	22
hsa-miR-6721-5p	MIMAT0025852	Endogenous1	60	89	77	109	68	77
hsa-miR-6724-5p	MIMAT0025856	Endogenous1	74	81	87	106	110	68
hsa-miR-675-5p	MIMAT0004284	Endogenous1	14	26	19	23	18	15
hsa-miR-7-5p	MIMAT0000252	Endogenous1	64	39	41	56	29	42
hsa-miR-708-5p	MIMAT0004926	Endogenous1	70	88	67	63	110	60
hsa-miR-744-5p	MIMAT0004945	Endogenous1	28	34	45	31	46	23
hsa-miR-758-3p+hsa-miR-411-3p	MIMAT0003879	Endogenous1	28	28	15	24	19	11
hsa-miR-758-5p	MIMAT0022929	Endogenous1	7	9	10	13	10	9
hsa-miR-760	MIMAT0004957	Endogenous1	28	25	27	31	23	25
hsa-miR-761	MIMAT0010364	Endogenous1	25	46	36	25	39	33
hsa-miR-764	MIMAT0010367	Endogenous1	40	26	29	30	27	26
hsa-miR-765	MIMAT0003945	Endogenous1	29	25	28	16	22	22
hsa-miR-766-3p	MIMAT0003888	Endogenous1	45	38	43	41	46	36
hsa-miR-766-5p	MIMAT0022714	Endogenous1	17	9	9	19	12	12
hsa-miR-767-3p	MIMAT0003883	Endogenous1	25	19	13	20	16	25
hsa-miR-767-5p	MIMAT0003882	Endogenous1	25	39	50	32	29	31
hsa-miR-769-3p	MIMAT0003887	Endogenous1	29	29	34	25	11	19
hsa-miR-769-5p	MIMAT0003886	Endogenous1	137	73	86	117	94	56
hsa-miR-770-5p	MIMAT0003948	Endogenous1	40	25	25	33	17	20
hsa-miR-802	MIMAT0004185	Endogenous1	25	18	23	27	23	15
hsa-miR-873-3p	MIMAT0022717	Endogenous1	49	70	64	65	48	43
hsa-miR-873-5p	MIMAT0004953	Endogenous1	22	13	25	27	16	20
hsa-miR-874-3p	MIMAT0004911	Endogenous1	30	29	33	34	12	24
hsa-miR-874-5p	MIMAT0026718	Endogenous1	21	23	22	25	21	16
hsa-miR-875-3p	MIMAT0004923	Endogenous1	17	21	15	21	25	11
hsa-miR-876-3p	MIMAT0004925	Endogenous1	26	29	26	30	31	25
hsa-miR-876-5p	MIMAT0004924	Endogenous1	20	14	16	35	17	9
hsa-miR-877-5p	MIMAT0004949	Endogenous1	27	33	30	22	17	31
hsa-miR-885-3p	MIMAT0004948	Endogenous1	19	20	22	22	27	10
hsa-miR-885-5p	MIMAT0004947	Endogenous1	31	28	33	35	39	13
hsa-miR-887-3p	MIMAT0004951	Endogenous1	22	24	24	22	15	12
hsa-miR-887-5p	MIMAT0026720	Endogenous1	54	32	31	38	36	29
hsa-miR-888-5p	MIMAT0004916	Endogenous1	47	32	41	44	36	27
hsa-miR-889-3p	MIMAT0004921	Endogenous1	23	22	32	19	21	17
hsa-miR-890	MIMAT0004912	Endogenous1	28	15	18	23	16	8
hsa-miR-891a-5p	MIMAT0004902	Endogenous1	39	32	34	27	32	23
hsa-miR-891b	MIMAT0004913	Endogenous1	25	40	42	31	34	27
hsa-miR-892a	MIMAT0004907	Endogenous1	18	21	15	15	13	20
hsa-miR-892b	MIMAT0004918	Endogenous1	10	12	12	14	13	15
hsa-miR-9-5p	MIMAT0000441	Endogenous1	278	291	232	230	660	271
hsa-miR-922	MIMAT0004972	Endogenous1	35	31	33	31	22	22
hsa-miR-924	MIMAT0004974	Endogenous1	9	6	11	17	4	9
hsa-miR-92a-1-5p	MIMAT0004507	Endogenous1	54	69	63	60	87	50
hsa-miR-92a-3p	MIMAT0000092	Endogenous1	1292	1478	1263	1407	2174	976
hsa-miR-92b-3p	MIMAT0003218	Endogenous1	268	255	308	449	337	175
hsa-miR-93-5p	MIMAT0000093	Endogenous1	4479	4534	3741	4577	5164	3690
hsa-miR-933	MIMAT0004976	Endogenous1	35	29	25	24	22	13
hsa-miR-934	MIMAT0004977	Endogenous1	10	5	4	14	5	4
hsa-miR-935	MIMAT0004978	Endogenous1	13	14	10	23	13	12
hsa-miR-936	MIMAT0004979	Endogenous1	22	9	11	17	16	12
hsa-miR-937-3p	MIMAT0004980	Endogenous1	37	40	27	31	15	30
hsa-miR-939-5p	MIMAT0004982	Endogenous1	53	42	39	38	34	28
hsa-miR-940	MIMAT0004983	Endogenous1	47	39	36	47	37	40
hsa-miR-941	MIMAT0004984	Endogenous1	23	15	23	30	20	18
hsa-miR-942-3p	MIMAT0026734	Endogenous1	16	12	10	20	14	11
hsa-miR-942-5p	MIMAT0004985	Endogenous1	28	19	18	17	20	8
hsa-miR-944	MIMAT0004987	Endogenous1	19	13	15	21	9	11
hsa-miR-95-3p	MIMAT0000094	Endogenous1	82	51	34	84	74	48
hsa-miR-96-5p	MIMAT0000095	Endogenous1	40	41	31	40	34	31
hsa-miR-98-3p	MIMAT0022842	Endogenous1	26	28	25	24	18	16
hsa-miR-98-5p	MIMAT0000096	Endogenous1	16	23	14	17	18	10
hsa-miR-99a-5p	MIMAT0000097	Endogenous1	198	156	162	285	250	128
hsa-miR-99b-5p	MIMAT0000689	Endogenous1	799	949	904	802	925	758
POS_A	ERCC_00117.1	Positive	24076	21402	27342	30442	16799	17232
POS_B	ERCC_00112.1	Positive	9548	7853	10050	11494	6273	6699
POS_C	ERCC_00002.1	Positive	3102	2954	3467	3664	2498	2481
POS_D	ERCC_00092.1	Positive	707	723	783	873	587	617
POS_E	ERCC_00035.1	Positive	138	129	140	158	113	104
POS_F	ERCC_00034.1	Positive	55	67	65	70	58	45
NEG_A	ERCC_00096.1	Negative	21	15	12	28	19	6
NEG_B	ERCC_00041.1	Negative	26	25	18	25	14	13
NEG_C	ERCC_00019.1	Negative	87	118	96	145	84	115
NEG_D	ERCC_00076.1	Negative	19	35	23	24	31	20
NEG_E	ERCC_00098.1	Negative	21	22	19	24	15	12
NEG_F	ERCC_00126.1	Negative	33	17	20	29	12	19
NEG_G	ERCC_00144.1	Negative	24	28	27	29	18	23
NEG_H	ERCC_00154.1	Negative	19	16	12	24	16	13
ACTB	NM_001101.2	Housekeeping	2066	2386	3413	2628	2464	3272
GAPDH	NM_002046.3	Housekeeping	5141	3049	3572	5510	2806	3280
RPL19	NM_000981.3	Housekeeping	1737	1534	1723	1959	1382	1365
RPLP0	NM_001002.3	Housekeeping	2638	2416	2617	3003	2118	2126

## Sheet: RawData_rNPCs_circFAT3
Probe Name	Accession #	Class Name	rNPCs_CTRL_I	rNPCs_circFAT3KD_I	rNPCs_circFAT3KD_II	rNPCs_circFAT3KD_III	rNPCs_CTRL_II	rNPCs_CTRL_III
hsa-let-7a-5p	MIMAT0000062	Endogenous1	194	123	65	58	62	64
hsa-let-7b-5p	MIMAT0000063	Endogenous1	45	44	47	40	38	31
hsa-let-7c-5p	MIMAT0000064	Endogenous1	14	15	18	17	21	22
hsa-let-7d-5p	MIMAT0000065	Endogenous1	17	18	16	22	19	16
hsa-let-7e-5p	MIMAT0000066	Endogenous1	237	164	92	65	100	98
hsa-let-7f-5p	MIMAT0000067	Endogenous1	28	28	34	43	32	31
hsa-let-7g-5p	MIMAT0000414	Endogenous1	43	36	26	37	36	43
hsa-let-7i-5p	MIMAT0000415	Endogenous1	187	40	119	200	295	387
hsa-miR-1-3p	MIMAT0000416	Endogenous1	31	21	16	26	26	45
hsa-miR-1-5p	MIMAT0031892	Endogenous1	10	13	22	20	25	15
hsa-miR-100-5p	MIMAT0000098	Endogenous1	496	333	171	194	204	198
hsa-miR-101-3p	MIMAT0000099	Endogenous1	9	19	14	21	10	19
hsa-miR-103a-3p	MIMAT0000101	Endogenous1	20	28	27	26	29	29
hsa-miR-105-5p	MIMAT0000102	Endogenous1	13	16	19	34	21	31
hsa-miR-106a-5p+hsa-miR-17-5p	MIMAT0000103	Endogenous1	11488	7987	9336	11323	10522	10700
hsa-miR-106b-5p	MIMAT0000680	Endogenous1	2191	1427	1416	1457	1527	1847
hsa-miR-107	MIMAT0000104	Endogenous1	1267	806	633	720	811	862
hsa-miR-10a-5p	MIMAT0000253	Endogenous1	26	24	29	33	19	30
hsa-miR-10b-5p	MIMAT0000254	Endogenous1	22	24	22	33	28	32
hsa-miR-1178-3p	MIMAT0005823	Endogenous1	22	15	16	20	22	24
hsa-miR-1180-3p	MIMAT0005825	Endogenous1	503	333	351	397	350	290
hsa-miR-1183	MIMAT0005828	Endogenous1	13	15	17	17	19	21
hsa-miR-1185-1-3p	MIMAT0022838	Endogenous1	22	26	25	22	19	32
hsa-miR-1185-2-3p	MIMAT0022713	Endogenous1	35	28	28	30	36	44
hsa-miR-1185-5p	MIMAT0005798	Endogenous1	21	36	21	32	29	35
hsa-miR-1193	MIMAT0015049	Endogenous1	13	17	18	13	20	19
hsa-miR-1197	MIMAT0005955	Endogenous1	46	49	36	35	45	40
hsa-miR-1200	MIMAT0005863	Endogenous1	27	17	17	23	21	21
hsa-miR-1202	MIMAT0005865	Endogenous1	30	8	14	15	17	18
hsa-miR-1203	MIMAT0005866	Endogenous1	22	13	15	23	25	16
hsa-miR-1204	MIMAT0005868	Endogenous1	12	4	4	10	6	14
hsa-miR-1205	MIMAT0005869	Endogenous1	19	16	21	15	26	22
hsa-miR-1206	MIMAT0005870	Endogenous1	36	20	26	42	34	36
hsa-miR-122-5p	MIMAT0000421	Endogenous1	28	15	19	17	22	16
hsa-miR-1224-3p	MIMAT0005459	Endogenous1	27	28	27	36	26	28
hsa-miR-1224-5p	MIMAT0005458	Endogenous1	9	9	9	13	17	19
hsa-miR-1226-3p	MIMAT0005577	Endogenous1	23	19	15	21	19	19
hsa-miR-1228-3p	MIMAT0005583	Endogenous1	25	22	19	29	26	33
hsa-miR-1233-3p	MIMAT0005588	Endogenous1	15	16	9	14	13	7
hsa-miR-1234-3p	MIMAT0005589	Endogenous1	70	48	66	79	104	63
hsa-miR-1236-3p	MIMAT0005591	Endogenous1	12	19	18	16	25	27
hsa-miR-124-3p	MIMAT0000422	Endogenous1	33	17	17	16	20	21
hsa-miR-1244	MIMAT0005896	Endogenous1	8	10	8	16	9	13
hsa-miR-1245a	MIMAT0005897	Endogenous1	10	12	9	10	9	11
hsa-miR-1245b-3p	MIMAT0019951	Endogenous1	9	18	8	14	14	19
hsa-miR-1245b-5p	MIMAT0019950	Endogenous1	20	17	21	33	26	27
hsa-miR-1246	MIMAT0005898	Endogenous1	117	75	100	110	108	102
hsa-miR-1247-5p	MIMAT0005899	Endogenous1	780	601	474	552	601	565
hsa-miR-1248	MIMAT0005900	Endogenous1	20	12	12	16	16	13
hsa-miR-1249-3p	MIMAT0005901	Endogenous1	23	30	19	19	29	28
hsa-miR-1249-5p	MIMAT0032029	Endogenous1	10	10	8	7	8	14
hsa-miR-1250-5p	MIMAT0005902	Endogenous1	8	12	11	7	9	9
hsa-miR-1252-5p	MIMAT0005944	Endogenous1	16	3	15	14	15	16
hsa-miR-1253	MIMAT0005904	Endogenous1	114	98	117	146	140	231
hsa-miR-1254	MIMAT0005905	Endogenous1	10	10	8	13	6	8
hsa-miR-1255a	MIMAT0005906	Endogenous1	43	43	28	43	36	37
hsa-miR-1255b-5p	MIMAT0005945	Endogenous1	16	14	15	13	22	26
hsa-miR-1257	MIMAT0005908	Endogenous1	25	21	19	26	27	32
hsa-miR-1258	MIMAT0005909	Endogenous1	22	13	18	20	12	20
hsa-miR-125a-3p	MIMAT0004602	Endogenous1	42	27	24	23	28	27
hsa-miR-125a-5p	MIMAT0000443	Endogenous1	6493	4304	2724	2854	3030	2787
hsa-miR-125b-5p	MIMAT0000423	Endogenous1	11833	7018	2001	1701	2503	2651
hsa-miR-126-3p	MIMAT0000445	Endogenous1	356	243	253	305	307	277
hsa-miR-1260a	MIMAT0005911	Endogenous1	284	126	133	132	162	298
hsa-miR-1260b	MIMAT0015041	Endogenous1	38	43	31	33	35	29
hsa-miR-1261	MIMAT0005913	Endogenous1	23	18	13	28	20	37
hsa-miR-1262	MIMAT0005914	Endogenous1	21	21	14	18	33	29
hsa-miR-1264	MIMAT0005791	Endogenous1	17	18	7	10	8	12
hsa-miR-1266-5p	MIMAT0005920	Endogenous1	13	17	16	17	19	13
hsa-miR-1268a	MIMAT0005922	Endogenous1	31	27	24	39	36	30
hsa-miR-1268b	MIMAT0018925	Endogenous1	26	35	16	39	28	42
hsa-miR-1269a	MIMAT0005923	Endogenous1	24	30	24	25	30	26
hsa-miR-1269b	MIMAT0019059	Endogenous1	14	16	21	10	8	14
hsa-miR-127-3p	MIMAT0000446	Endogenous1	79	56	50	72	73	68
hsa-miR-127-5p	MIMAT0004604	Endogenous1	8	7	9	7	11	12
hsa-miR-1270	MIMAT0005924	Endogenous1	25	30	24	26	36	17
hsa-miR-1271-3p	MIMAT0022712	Endogenous1	8	9	8	7	6	12
hsa-miR-1271-5p	MIMAT0005796	Endogenous1	19	10	15	17	17	32
hsa-miR-1272	MIMAT0005925	Endogenous1	16	26	19	27	20	20
hsa-miR-1273c	MIMAT0015017	Endogenous1	17	18	12	9	24	11
hsa-miR-1275	MIMAT0005929	Endogenous1	27	20	19	22	31	27
hsa-miR-1276	MIMAT0005930	Endogenous1	14	18	7	11	15	18
hsa-miR-1277-3p	MIMAT0005933	Endogenous1	15	18	20	23	27	48
hsa-miR-1278	MIMAT0005936	Endogenous1	21	28	21	27	16	14
hsa-miR-1279	MIMAT0005937	Endogenous1	26	26	30	19	27	24
hsa-miR-128-1-5p	MIMAT0026477	Endogenous1	20	17	25	27	25	33
hsa-miR-128-2-5p	MIMAT0031095	Endogenous1	14	14	10	19	20	13
hsa-miR-128-3p	MIMAT0000424	Endogenous1	290	194	217	220	226	236
hsa-miR-1281	MIMAT0005939	Endogenous1	20	21	22	25	25	24
hsa-miR-1283	MIMAT0005799	Endogenous1	229	173	180	271	344	547
hsa-miR-1285-3p	MIMAT0005876	Endogenous1	15	20	17	15	21	17
hsa-miR-1285-5p	MIMAT0022719	Endogenous1	60	53	61	70	100	119
hsa-miR-1286	MIMAT0005877	Endogenous1	13	24	17	14	16	16
hsa-miR-1287-3p	MIMAT0026738	Endogenous1	14	19	6	18	22	17
hsa-miR-1287-5p	MIMAT0005878	Endogenous1	18	30	20	26	34	37
hsa-miR-1288-3p	MIMAT0005942	Endogenous1	15	10	7	14	17	17
hsa-miR-1289	MIMAT0005879	Endogenous1	13	11	13	15	9	18
hsa-miR-129-2-3p	MIMAT0004605	Endogenous1	580	396	281	286	266	335
hsa-miR-129-5p	MIMAT0000242	Endogenous1	110	64	36	34	40	55
hsa-miR-1290	MIMAT0005880	Endogenous1	37	39	34	46	35	40
hsa-miR-1291	MIMAT0005881	Endogenous1	15	14	9	11	13	15
hsa-miR-1293	MIMAT0005883	Endogenous1	19	19	14	20	15	20
hsa-miR-1295a	MIMAT0005885	Endogenous1	28	31	34	29	48	49
hsa-miR-1296-3p	MIMAT0026637	Endogenous1	31	29	23	35	47	50
hsa-miR-1296-5p	MIMAT0005794	Endogenous1	29	18	16	17	16	23
hsa-miR-1297	MIMAT0005886	Endogenous1	13	23	18	24	20	47
hsa-miR-1298-5p	MIMAT0005800	Endogenous1	123	106	169	194	202	167
hsa-miR-1299	MIMAT0005887	Endogenous1	19	20	23	21	17	18
hsa-miR-1301-3p	MIMAT0005797	Endogenous1	10	16	5	10	8	11
hsa-miR-1302	MIMAT0005890	Endogenous1	16	26	15	18	15	19
hsa-miR-1303	MIMAT0005891	Endogenous1	18	10	13	18	16	14
hsa-miR-1304-3p	MIMAT0022720	Endogenous1	7	10	21	12	16	11
hsa-miR-1304-5p	MIMAT0005892	Endogenous1	16	15	14	20	15	11
hsa-miR-1305	MIMAT0005893	Endogenous1	41	42	23	34	42	39
hsa-miR-1306-3p	MIMAT0005950	Endogenous1	21	12	21	13	22	42
hsa-miR-1306-5p	MIMAT0022726	Endogenous1	179	120	101	123	121	98
hsa-miR-1307-3p	MIMAT0005951	Endogenous1	51	27	35	37	30	40
hsa-miR-1307-5p	MIMAT0022727	Endogenous1	20	8	25	17	19	24
hsa-miR-130a-3p	MIMAT0000425	Endogenous1	20763	12695	10436	12199	12773	12001
hsa-miR-130b-3p	MIMAT0000691	Endogenous1	561	346	330	395	439	519
hsa-miR-132-3p	MIMAT0000426	Endogenous1	280	189	142	155	160	164
hsa-miR-1322	MIMAT0005953	Endogenous1	13	23	10	13	15	18
hsa-miR-1323	MIMAT0005795	Endogenous1	38	30	28	26	31	31
hsa-miR-133a-3p	MIMAT0000427	Endogenous1	57	44	43	43	45	49
hsa-miR-133a-5p	MIMAT0026478	Endogenous1	19	20	17	19	24	19
hsa-miR-133b	MIMAT0000770	Endogenous1	11	9	8	12	8	7
hsa-miR-134-3p	MIMAT0026481	Endogenous1	22	13	16	24	15	28
hsa-miR-134-5p+hsa-miR-6728-5p	MIMAT0000447	Endogenous1	7	5	9	8	12	7
hsa-miR-135a-5p	MIMAT0000428	Endogenous1	2843	1577	2092	3078	2659	2899
hsa-miR-135b-5p	MIMAT0000758	Endogenous1	21625	13122	9633	11075	12796	12918
hsa-miR-136-5p	MIMAT0000448	Endogenous1	50	41	55	60	69	44
hsa-miR-137	MIMAT0000429	Endogenous1	100	74	67	59	75	70
hsa-miR-138-5p	MIMAT0000430	Endogenous1	18	19	17	32	23	25
hsa-miR-139-3p	MIMAT0004552	Endogenous1	20	20	16	18	20	24
hsa-miR-139-5p	MIMAT0000250	Endogenous1	9	12	13	3	10	7
hsa-miR-140-3p	MIMAT0004597	Endogenous1	26	21	20	32	17	39
hsa-miR-140-5p	MIMAT0000431	Endogenous1	388	248	166	219	223	214
hsa-miR-141-3p	MIMAT0000432	Endogenous1	10	9	21	11	21	26
hsa-miR-142-3p	MIMAT0000434	Endogenous1	15	13	17	33	22	20
hsa-miR-142-5p	MIMAT0000433	Endogenous1	11	16	11	14	9	5
hsa-miR-143-3p	MIMAT0000435	Endogenous1	84	64	44	39	63	52
hsa-miR-144-3p	MIMAT0000436	Endogenous1	16	16	16	16	9	20
hsa-miR-145-5p	MIMAT0000437	Endogenous1	192	112	112	134	137	140
hsa-miR-1469	MIMAT0007347	Endogenous1	15	12	7	11	16	13
hsa-miR-146a-5p	MIMAT0000449	Endogenous1	34	16	27	15	33	25
hsa-miR-146b-3p	MIMAT0004766	Endogenous1	15	12	5	6	10	4
hsa-miR-146b-5p	MIMAT0002809	Endogenous1	17	23	17	17	21	24
hsa-miR-147a	MIMAT0000251	Endogenous1	30	29	22	23	24	32
hsa-miR-147b	MIMAT0004928	Endogenous1	15	11	12	16	15	14
hsa-miR-148a-3p	MIMAT0000243	Endogenous1	776	522	688	788	755	757
hsa-miR-148b-3p	MIMAT0000759	Endogenous1	874	541	403	503	486	465
hsa-miR-149-5p	MIMAT0000450	Endogenous1	1341	856	464	453	581	521
hsa-miR-150-5p	MIMAT0000451	Endogenous1	10	9	7	4	17	11
hsa-miR-151a-3p	MIMAT0000757	Endogenous1	135	80	74	75	83	83
hsa-miR-151a-5p	MIMAT0004697	Endogenous1	126	75	68	81	92	113
hsa-miR-151b	MIMAT0010214	Endogenous1	7	16	8	22	17	8
hsa-miR-152-3p	MIMAT0000438	Endogenous1	36	23	21	27	20	32
hsa-miR-152-5p	MIMAT0026479	Endogenous1	10	5	4	18	5	10
hsa-miR-153-3p	MIMAT0000439	Endogenous1	31	36	13	23	29	28
hsa-miR-1537-3p	MIMAT0007399	Endogenous1	26	30	19	18	23	26
hsa-miR-154-5p	MIMAT0000452	Endogenous1	31	25	24	21	16	26
hsa-miR-155-5p	MIMAT0000646	Endogenous1	40	44	37	40	37	40
hsa-miR-15a-5p	MIMAT0000068	Endogenous1	3098	2170	2003	2306	2356	1960
hsa-miR-15b-5p	MIMAT0000417	Endogenous1	8620	5835	5097	6573	6198	6010
hsa-miR-16-5p	MIMAT0000069	Endogenous1	3267	1872	1719	2069	2565	3733
hsa-miR-181a-2-3p	MIMAT0004558	Endogenous1	201	154	82	81	100	106
hsa-miR-181a-3p	MIMAT0000270	Endogenous1	149	98	80	72	72	89
hsa-miR-181a-5p	MIMAT0000256	Endogenous1	2571	1789	954	900	990	976
hsa-miR-181b-2-3p	MIMAT0031893	Endogenous1	27	21	20	17	19	25
hsa-miR-181b-5p+hsa-miR-181d-5p	MIMAT0000257	Endogenous1	348	247	129	132	157	149
hsa-miR-181c-5p	MIMAT0000258	Endogenous1	27	20	18	19	19	21
hsa-miR-181d-3p	MIMAT0026608	Endogenous1	15	12	23	25	14	22
hsa-miR-182-3p	MIMAT0000260	Endogenous1	23	35	27	26	22	20
hsa-miR-182-5p	MIMAT0000259	Endogenous1	18	25	12	15	15	16
hsa-miR-1827	MIMAT0006767	Endogenous1	22	25	25	26	26	33
hsa-miR-183-5p	MIMAT0000261	Endogenous1	52	50	42	52	44	60
hsa-miR-184	MIMAT0000454	Endogenous1	25	18	15	26	23	25
hsa-miR-185-5p	MIMAT0000455	Endogenous1	137	108	90	92	104	108
hsa-miR-186-5p	MIMAT0000456	Endogenous1	169	141	123	162	143	163
hsa-miR-187-3p	MIMAT0000262	Endogenous1	34	19	22	22	23	26
hsa-miR-188-3p	MIMAT0004613	Endogenous1	20	21	15	17	23	22
hsa-miR-188-5p	MIMAT0000457	Endogenous1	40	46	33	36	33	41
hsa-miR-18a-5p	MIMAT0000072	Endogenous1	2251	1456	1741	1844	1804	1671
hsa-miR-18b-5p	MIMAT0001412	Endogenous1	1000	570	723	837	824	825
hsa-miR-1908-3p	MIMAT0026916	Endogenous1	20	12	10	17	13	10
hsa-miR-1908-5p	MIMAT0007881	Endogenous1	35	39	38	68	38	30
hsa-miR-1909-3p	MIMAT0007883	Endogenous1	7	8	8	10	14	11
hsa-miR-190a-3p	MIMAT0026482	Endogenous1	19	21	15	12	20	24
hsa-miR-190a-5p	MIMAT0000458	Endogenous1	81	47	37	36	54	57
hsa-miR-190b	MIMAT0004929	Endogenous1	20	25	13	20	22	16
hsa-miR-191-5p	MIMAT0000440	Endogenous1	2527	1610	1368	1708	1535	1373
hsa-miR-1910-3p	MIMAT0026917	Endogenous1	10	9	9	8	6	10
hsa-miR-1910-5p	MIMAT0007884	Endogenous1	20	15	17	11	12	12
hsa-miR-1915-3p	MIMAT0007892	Endogenous1	22	22	20	27	30	25
hsa-miR-192-5p	MIMAT0000222	Endogenous1	22	27	30	34	31	29
hsa-miR-193a-3p	MIMAT0000459	Endogenous1	17	16	12	28	13	17
hsa-miR-193a-5p+hsa-miR-193b-5p	MIMAT0004614	Endogenous1	19	16	20	17	20	23
hsa-miR-193b-3p	MIMAT0002819	Endogenous1	31	17	17	19	11	23
hsa-miR-194-5p	MIMAT0000460	Endogenous1	48	45	26	35	26	29
hsa-miR-195-5p	MIMAT0000461	Endogenous1	19	7	10	15	19	7
hsa-miR-196a-3p	MIMAT0004562	Endogenous1	6	9	11	20	13	15
hsa-miR-196a-5p	MIMAT0000226	Endogenous1	22	31	28	34	27	29
hsa-miR-196b-5p	MIMAT0001080	Endogenous1	9	15	13	10	13	15
hsa-miR-197-3p	MIMAT0000227	Endogenous1	418	356	261	278	296	308
hsa-miR-197-5p	MIMAT0022691	Endogenous1	32	37	34	43	37	41
hsa-miR-1972	MIMAT0009447	Endogenous1	41	23	30	25	27	35
hsa-miR-1973	MIMAT0009448	Endogenous1	26	30	23	39	38	46
hsa-miR-1976	MIMAT0009451	Endogenous1	13	23	13	15	10	18
hsa-miR-198	MIMAT0000228	Endogenous1	8	12	9	13	10	12
hsa-miR-199a-3p+hsa-miR-199b-3p	MIMAT0000232	Endogenous1	180	109	66	108	88	106
hsa-miR-199a-5p	MIMAT0000231	Endogenous1	96	59	45	59	48	66
hsa-miR-199b-5p	MIMAT0000263	Endogenous1	129	87	51	59	61	57
hsa-miR-19a-3p	MIMAT0000073	Endogenous1	2531	1879	2075	2155	2234	2845
hsa-miR-19b-3p	MIMAT0000074	Endogenous1	3928	2400	2860	3336	3566	3766
hsa-miR-200a-3p	MIMAT0000682	Endogenous1	26	16	19	28	34	29
hsa-miR-200b-3p	MIMAT0000318	Endogenous1	19	14	15	13	15	19
hsa-miR-200c-3p	MIMAT0000617	Endogenous1	40	39	37	29	49	41
hsa-miR-202-3p	MIMAT0002811	Endogenous1	11	9	6	12	4	7
hsa-miR-203a-3p	MIMAT0000264	Endogenous1	10	12	7	21	17	12
hsa-miR-203a-5p	MIMAT0031890	Endogenous1	23	18	18	27	20	18
hsa-miR-204-5p	MIMAT0000265	Endogenous1	491	311	528	865	666	889
hsa-miR-205-5p	MIMAT0000266	Endogenous1	56	35	42	65	66	52
hsa-miR-2053	MIMAT0009978	Endogenous1	19	31	17	29	34	32
hsa-miR-206	MIMAT0000462	Endogenous1	14	25	26	23	22	20
hsa-miR-208a-3p	MIMAT0000241	Endogenous1	14	26	11	22	21	19
hsa-miR-208b-3p	MIMAT0004960	Endogenous1	28	33	31	41	26	35
hsa-miR-208b-5p	MIMAT0026722	Endogenous1	15	13	15	12	11	21
hsa-miR-20a-5p+hsa-miR-20b-5p	MIMAT0000075	Endogenous1	7146	4446	5373	6356	6343	7873
hsa-miR-21-5p	MIMAT0000076	Endogenous1	5201	3488	3361	3274	3123	3382
hsa-miR-210-3p	MIMAT0000267	Endogenous1	43	32	27	51	46	47
hsa-miR-210-5p	MIMAT0026475	Endogenous1	20	11	13	12	20	10
hsa-miR-211-3p	MIMAT0022694	Endogenous1	17	12	21	24	23	32
hsa-miR-211-5p	MIMAT0000268	Endogenous1	19	34	13	23	32	19
hsa-miR-2110	MIMAT0010133	Endogenous1	19	25	10	21	22	17
hsa-miR-2113	MIMAT0009206	Endogenous1	20	22	18	26	23	29
hsa-miR-2116-5p	MIMAT0011160	Endogenous1	13	11	14	10	17	14
hsa-miR-2117	MIMAT0011162	Endogenous1	33	27	16	29	24	32
hsa-miR-212-3p	MIMAT0000269	Endogenous1	21	29	14	24	25	33
hsa-miR-214-3p	MIMAT0000271	Endogenous1	19	15	13	20	15	26
hsa-miR-215-5p	MIMAT0000272	Endogenous1	29	26	27	24	30	38
hsa-miR-216a-5p	MIMAT0000273	Endogenous1	33	27	24	46	36	39
hsa-miR-216b-5p	MIMAT0004959	Endogenous1	147	82	137	121	148	156
hsa-miR-217	MIMAT0000274	Endogenous1	51	33	44	39	54	48
hsa-miR-218-5p	MIMAT0000275	Endogenous1	1503	996	568	771	681	601
hsa-miR-219a-1-3p	MIMAT0004567	Endogenous1	76	37	43	39	43	37
hsa-miR-219a-2-3p	MIMAT0004675	Endogenous1	14	16	12	22	16	10
hsa-miR-219a-5p	MIMAT0000276	Endogenous1	28	30	31	35	47	42
hsa-miR-219b-3p	MIMAT0019748	Endogenous1	14	24	15	24	23	27
hsa-miR-22-3p	MIMAT0000077	Endogenous1	583	369	298	268	314	326
hsa-miR-221-3p	MIMAT0000278	Endogenous1	1482	1072	1115	1230	1360	1558
hsa-miR-221-5p	MIMAT0004568	Endogenous1	18	11	6	15	17	10
hsa-miR-222-3p	MIMAT0000279	Endogenous1	153	110	106	153	116	140
hsa-miR-223-3p	MIMAT0000280	Endogenous1	6	11	10	14	7	4
hsa-miR-224-5p	MIMAT0000281	Endogenous1	20	14	18	27	21	21
hsa-miR-2278	MIMAT0011778	Endogenous1	12	7	5	12	13	9
hsa-miR-23a-3p	MIMAT0000078	Endogenous1	1421	984	640	638	636	531
hsa-miR-23b-3p	MIMAT0000418	Endogenous1	373	238	145	135	140	155
hsa-miR-23c	MIMAT0018000	Endogenous1	25	22	19	20	16	28
hsa-miR-24-3p	MIMAT0000080	Endogenous1	856	504	347	328	447	464
hsa-miR-25-3p	MIMAT0000081	Endogenous1	4271	2796	2522	3069	3146	3054
hsa-miR-25-5p	MIMAT0004498	Endogenous1	33	34	20	35	29	34
hsa-miR-2682-5p	MIMAT0013517	Endogenous1	21	19	13	19	17	16
hsa-miR-26a-5p	MIMAT0000082	Endogenous1	1253	905	708	853	785	887
hsa-miR-26b-5p	MIMAT0000083	Endogenous1	137	83	104	109	118	134
hsa-miR-27a-3p	MIMAT0000084	Endogenous1	50	41	39	61	49	50
hsa-miR-27b-3p	MIMAT0000419	Endogenous1	2297	1325	1140	1020	1342	1308
hsa-miR-28-3p	MIMAT0004502	Endogenous1	560	344	252	260	320	316
hsa-miR-28-5p	MIMAT0000085	Endogenous1	3170	1807	1448	1350	1567	1421
hsa-miR-296-3p	MIMAT0004679	Endogenous1	14	8	12	7	8	10
hsa-miR-296-5p	MIMAT0000690	Endogenous1	20	19	12	15	16	14
hsa-miR-297	MIMAT0004450	Endogenous1	13	17	11	15	17	17
hsa-miR-298	MIMAT0004901	Endogenous1	12	7	8	6	6	8
hsa-miR-299-3p	MIMAT0000687	Endogenous1	57	56	37	54	52	43
hsa-miR-299-5p	MIMAT0002890	Endogenous1	59	42	41	63	55	58
hsa-miR-29a-3p	MIMAT0000086	Endogenous1	136	81	73	89	72	87
hsa-miR-29b-3p	MIMAT0000100	Endogenous1	1075	845	702	694	673	675
hsa-miR-29c-3p	MIMAT0000681	Endogenous1	162	110	117	163	127	147
hsa-miR-300	MIMAT0004903	Endogenous1	29	27	26	31	27	30
hsa-miR-301a-3p	MIMAT0000688	Endogenous1	1544	1033	857	893	914	960
hsa-miR-301a-5p	MIMAT0022696	Endogenous1	45	21	27	31	33	30
hsa-miR-301b-3p	MIMAT0004958	Endogenous1	149	133	101	116	125	151
hsa-miR-301b-5p	MIMAT0032026	Endogenous1	31	27	31	30	36	32
hsa-miR-302a-3p	MIMAT0000684	Endogenous1	1243	643	2343	3768	2401	2402
hsa-miR-302a-5p	MIMAT0000683	Endogenous1	52	29	59	61	67	82
hsa-miR-302b-3p	MIMAT0000715	Endogenous1	1238	645	3232	5451	3122	2812
hsa-miR-302c-3p	MIMAT0000717	Endogenous1	467	235	686	1124	875	828
hsa-miR-302d-3p	MIMAT0000718	Endogenous1	2100	1218	2683	4024	3028	2930
hsa-miR-302e	MIMAT0005931	Endogenous1	15	16	15	17	20	15
hsa-miR-302f	MIMAT0005932	Endogenous1	14	16	14	10	14	15
hsa-miR-3065-3p	MIMAT0015378	Endogenous1	20	19	18	20	24	16
hsa-miR-3065-5p	MIMAT0015066	Endogenous1	28	15	15	20	22	18
hsa-miR-3074-3p	MIMAT0015027	Endogenous1	14	13	14	13	14	12
hsa-miR-30a-3p	MIMAT0000088	Endogenous1	376	223	201	195	206	249
hsa-miR-30a-5p	MIMAT0000087	Endogenous1	273	203	115	140	108	105
hsa-miR-30b-5p	MIMAT0000420	Endogenous1	347	266	190	287	251	275
hsa-miR-30c-5p	MIMAT0000244	Endogenous1	587	400	309	285	400	443
hsa-miR-30d-5p	MIMAT0000245	Endogenous1	115	91	70	91	89	66
hsa-miR-30e-3p	MIMAT0000693	Endogenous1	291	160	180	192	164	161
hsa-miR-30e-5p	MIMAT0000692	Endogenous1	124	78	78	82	85	80
hsa-miR-31-5p	MIMAT0000089	Endogenous1	9	11	11	16	15	13
hsa-miR-3127-5p	MIMAT0014990	Endogenous1	12	23	15	19	18	25
hsa-miR-3130-3p	MIMAT0014994	Endogenous1	13	16	17	20	17	19
hsa-miR-3131	MIMAT0014996	Endogenous1	14	8	15	11	16	17
hsa-miR-3136-5p	MIMAT0015003	Endogenous1	24	20	14	27	18	27
hsa-miR-3140-3p	MIMAT0015008	Endogenous1	9	9	13	6	4	10
hsa-miR-3140-5p	MIMAT0019204	Endogenous1	13	15	9	11	19	16
hsa-miR-3144-3p	MIMAT0015015	Endogenous1	63	71	83	96	90	80
hsa-miR-3144-5p	MIMAT0015014	Endogenous1	13	13	9	14	21	14
hsa-miR-3147	MIMAT0015019	Endogenous1	29	36	24	26	31	38
hsa-miR-3150b-3p	MIMAT0018194	Endogenous1	13	8	5	12	6	7
hsa-miR-3151-5p	MIMAT0015024	Endogenous1	298	152	182	368	314	609
hsa-miR-3158-3p	MIMAT0015032	Endogenous1	21	13	16	15	14	11
hsa-miR-3161	MIMAT0015035	Endogenous1	10	21	11	10	15	14
hsa-miR-3164	MIMAT0015038	Endogenous1	14	11	14	8	12	9
hsa-miR-3168	MIMAT0015043	Endogenous1	32	27	24	41	28	38
hsa-miR-3179	MIMAT0015056	Endogenous1	3	11	8	13	15	11
hsa-miR-3180	MIMAT0018178	Endogenous1	22	24	21	24	20	24
hsa-miR-3180-3p	MIMAT0015058	Endogenous1	13	13	11	14	15	13
hsa-miR-3180-5p	MIMAT0015057	Endogenous1	8	15	9	12	4	10
hsa-miR-3182	MIMAT0015062	Endogenous1	12	15	16	23	10	23
hsa-miR-3185	MIMAT0015065	Endogenous1	14	10	16	17	7	20
hsa-miR-3190-3p	MIMAT0022839	Endogenous1	12	6	9	11	5	10
hsa-miR-3192-5p	MIMAT0015076	Endogenous1	11	17	15	11	12	14
hsa-miR-3195	MIMAT0015079	Endogenous1	14	11	12	22	16	14
hsa-miR-3196	MIMAT0015080	Endogenous1	10	13	4	15	10	16
hsa-miR-32-5p	MIMAT0000090	Endogenous1	1058	826	1199	1391	1211	1043
hsa-miR-3202	MIMAT0015089	Endogenous1	10	12	14	19	8	18
hsa-miR-320a	MIMAT0000510	Endogenous1	29	18	19	38	22	34
hsa-miR-320b	MIMAT0005792	Endogenous1	16	11	11	6	8	17
hsa-miR-320c	MIMAT0005793	Endogenous1	14	9	15	18	15	11
hsa-miR-320d	MIMAT0006764	Endogenous1	16	11	11	19	12	14
hsa-miR-320e	MIMAT0015072	Endogenous1	98	48	62	112	76	109
hsa-miR-323a-3p	MIMAT0000755	Endogenous1	105	55	61	78	92	61
hsa-miR-323a-5p	MIMAT0004696	Endogenous1	11	8	14	12	9	13
hsa-miR-323b-3p	MIMAT0015050	Endogenous1	24	18	23	16	20	21
hsa-miR-323b-5p	MIMAT0001630	Endogenous1	13	14	18	15	21	26
hsa-miR-324-3p	MIMAT0000762	Endogenous1	45	30	40	35	37	38
hsa-miR-324-5p	MIMAT0000761	Endogenous1	395	246	175	171	198	239
hsa-miR-325	MIMAT0000771	Endogenous1	28	16	27	31	20	26
hsa-miR-326	MIMAT0000756	Endogenous1	20	11	18	14	11	14
hsa-miR-328-3p	MIMAT0000752	Endogenous1	14	19	11	16	13	21
hsa-miR-328-5p	MIMAT0026486	Endogenous1	23	23	23	30	30	35
hsa-miR-329-3p	MIMAT0001629	Endogenous1	7	16	13	15	26	18
hsa-miR-329-5p	MIMAT0026555	Endogenous1	22	28	23	40	26	37
hsa-miR-330-3p	MIMAT0000751	Endogenous1	9	14	14	12	10	11
hsa-miR-330-5p	MIMAT0004693	Endogenous1	24	15	22	7	14	18
hsa-miR-331-3p	MIMAT0000760	Endogenous1	800	510	377	367	501	496
hsa-miR-331-5p	MIMAT0004700	Endogenous1	13	15	16	20	17	17
hsa-miR-335-5p	MIMAT0000765	Endogenous1	353	277	169	191	221	240
hsa-miR-337-3p	MIMAT0000754	Endogenous1	45	34	33	49	59	48
hsa-miR-337-5p	MIMAT0004695	Endogenous1	53	28	43	53	49	38
hsa-miR-338-5p	MIMAT0004701	Endogenous1	14	6	9	8	18	11
hsa-miR-339-3p	MIMAT0004702	Endogenous1	13	28	22	23	25	23
hsa-miR-339-5p	MIMAT0000764	Endogenous1	16	12	15	17	13	15
hsa-miR-33a-5p	MIMAT0000091	Endogenous1	83	73	100	106	109	134
hsa-miR-33b-5p	MIMAT0003301	Endogenous1	32	24	16	27	29	23
hsa-miR-340-5p	MIMAT0004692	Endogenous1	1641	1066	1024	1147	1123	1155
hsa-miR-342-3p	MIMAT0000753	Endogenous1	784	547	446	475	477	422
hsa-miR-342-5p	MIMAT0004694	Endogenous1	8	13	13	15	7	20
hsa-miR-345-3p	MIMAT0022698	Endogenous1	18	12	14	12	14	21
hsa-miR-345-5p	MIMAT0000772	Endogenous1	64	64	52	58	60	58
hsa-miR-346	MIMAT0000773	Endogenous1	12	31	38	33	33	35
hsa-miR-34a-5p	MIMAT0000255	Endogenous1	855	521	414	456	509	434
hsa-miR-34b-3p	MIMAT0004676	Endogenous1	8	9	9	7	15	13
hsa-miR-34c-3p	MIMAT0004677	Endogenous1	26	28	22	25	25	24
hsa-miR-34c-5p	MIMAT0000686	Endogenous1	109	81	87	105	86	69
hsa-miR-3605-3p	MIMAT0017982	Endogenous1	29	26	19	21	23	29
hsa-miR-3605-5p	MIMAT0017981	Endogenous1	23	26	26	21	29	20
hsa-miR-361-3p	MIMAT0004682	Endogenous1	66	49	28	51	32	41
hsa-miR-361-5p	MIMAT0000703	Endogenous1	2347	1560	1270	1465	1616	1575
hsa-miR-3613-3p	MIMAT0017991	Endogenous1	24	12	11	23	19	21
hsa-miR-3613-5p	MIMAT0017990	Endogenous1	20	8	7	16	4	10
hsa-miR-3614-3p	MIMAT0017993	Endogenous1	4	11	18	17	18	19
hsa-miR-3614-5p	MIMAT0017992	Endogenous1	34	28	33	34	24	25
hsa-miR-3615	MIMAT0017994	Endogenous1	8	19	14	13	13	14
hsa-miR-362-3p	MIMAT0004683	Endogenous1	116	78	67	76	77	84
hsa-miR-362-5p	MIMAT0000705	Endogenous1	154	118	84	96	97	77
hsa-miR-363-3p	MIMAT0000707	Endogenous1	3917	2476	2918	3791	3120	3318
hsa-miR-363-5p	MIMAT0003385	Endogenous1	33	32	18	20	30	30
hsa-miR-365a-3p+hsa-miR-365b-3p	MIMAT0000710	Endogenous1	212	147	140	149	139	194
hsa-miR-365b-5p	MIMAT0022833	Endogenous1	8	9	9	12	12	20
hsa-miR-367-3p	MIMAT0000719	Endogenous1	162	96	427	530	405	404
hsa-miR-369-3p	MIMAT0000721	Endogenous1	20	15	21	17	25	16
hsa-miR-369-5p	MIMAT0001621	Endogenous1	25	29	18	32	25	25
hsa-miR-3690	MIMAT0018119	Endogenous1	9	7	11	10	12	14
hsa-miR-370-3p	MIMAT0000722	Endogenous1	43	37	33	39	47	33
hsa-miR-370-5p	MIMAT0026483	Endogenous1	12	6	13	9	7	5
hsa-miR-371a-5p	MIMAT0004687	Endogenous1	17	26	31	24	32	29
hsa-miR-371b-5p	MIMAT0019892	Endogenous1	16	17	20	12	15	21
hsa-miR-372-3p	MIMAT0000724	Endogenous1	14	13	14	16	10	17
hsa-miR-373-3p	MIMAT0000726	Endogenous1	14	13	16	15	16	14
hsa-miR-374a-3p	MIMAT0004688	Endogenous1	20	11	19	19	17	24
hsa-miR-374a-5p	MIMAT0000727	Endogenous1	6471	4374	4224	5080	4768	4859
hsa-miR-374b-5p	MIMAT0004955	Endogenous1	1437	954	917	1087	1046	1235
hsa-miR-374c-5p	MIMAT0018443	Endogenous1	12	8	14	14	14	20
hsa-miR-375	MIMAT0000728	Endogenous1	13	11	13	12	18	11
hsa-miR-376a-2-5p	MIMAT0022928	Endogenous1	18	17	17	25	21	18
hsa-miR-376a-3p	MIMAT0000729	Endogenous1	177	158	119	151	153	140
hsa-miR-376b-3p	MIMAT0002172	Endogenous1	27	28	16	32	23	29
hsa-miR-376c-3p	MIMAT0000720	Endogenous1	102	73	54	60	82	78
hsa-miR-376c-5p	MIMAT0022861	Endogenous1	19	15	11	20	15	13
hsa-miR-377-3p	MIMAT0000730	Endogenous1	56	50	40	44	41	50
hsa-miR-378b	MIMAT0014999	Endogenous1	18	14	17	18	10	19
hsa-miR-378c	MIMAT0016847	Endogenous1	4	4	4	8	3	6
hsa-miR-378d	MIMAT0018926	Endogenous1	20	12	15	36	25	20
hsa-miR-378e	MIMAT0018927	Endogenous1	229	149	216	301	277	454
hsa-miR-378f	MIMAT0018932	Endogenous1	45	37	32	56	43	41
hsa-miR-378g	MIMAT0018937	Endogenous1	34	27	27	35	25	36
hsa-miR-378h	MIMAT0018984	Endogenous1	47	32	35	53	39	67
hsa-miR-378i	MIMAT0019074	Endogenous1	27	26	21	44	32	46
hsa-miR-379-5p	MIMAT0000733	Endogenous1	111	67	82	105	101	80
hsa-miR-380-3p	MIMAT0000735	Endogenous1	18	17	24	28	21	24
hsa-miR-381-3p	MIMAT0000736	Endogenous1	53	36	39	48	39	46
hsa-miR-381-5p	MIMAT0022862	Endogenous1	15	16	11	11	9	16
hsa-miR-382-3p	MIMAT0022697	Endogenous1	11	13	8	16	19	20
hsa-miR-382-5p	MIMAT0000737	Endogenous1	95	73	58	51	74	64
hsa-miR-383-5p	MIMAT0000738	Endogenous1	10	12	12	13	10	16
hsa-miR-384	MIMAT0001075	Endogenous1	20	14	15	17	19	13
hsa-miR-3916	MIMAT0018190	Endogenous1	24	11	18	13	16	16
hsa-miR-3918	MIMAT0018192	Endogenous1	13	13	10	13	11	22
hsa-miR-3928-3p	MIMAT0018205	Endogenous1	7	5	10	11	9	14
hsa-miR-3934-5p	MIMAT0018349	Endogenous1	25	22	23	24	19	37
hsa-miR-409-3p	MIMAT0001639	Endogenous1	60	41	25	43	39	45
hsa-miR-409-5p	MIMAT0001638	Endogenous1	27	20	16	16	17	18
hsa-miR-410-3p	MIMAT0002171	Endogenous1	29	17	22	25	26	24
hsa-miR-411-5p	MIMAT0003329	Endogenous1	97	82	80	83	98	96
hsa-miR-412-3p	MIMAT0002170	Endogenous1	32	27	31	36	40	42
hsa-miR-421	MIMAT0003339	Endogenous1	696	461	413	542	429	482
hsa-miR-422a	MIMAT0001339	Endogenous1	22	9	9	10	9	8
hsa-miR-423-3p	MIMAT0001340	Endogenous1	391	262	253	283	347	322
hsa-miR-423-5p	MIMAT0004748	Endogenous1	804	441	453	502	476	449
hsa-miR-424-5p	MIMAT0001341	Endogenous1	72	57	66	53	46	61
hsa-miR-425-5p	MIMAT0003393	Endogenous1	149	98	104	96	99	109
hsa-miR-4284	MIMAT0016915	Endogenous1	23	27	53	77	57	95
hsa-miR-4286	MIMAT0016916	Endogenous1	95	56	76	107	153	104
hsa-miR-429	MIMAT0001536	Endogenous1	11	9	11	5	9	16
hsa-miR-431-5p	MIMAT0001625	Endogenous1	21	13	9	23	30	10
hsa-miR-432-5p	MIMAT0002814	Endogenous1	60	28	28	30	33	45
hsa-miR-433-3p	MIMAT0001627	Endogenous1	42	28	27	31	42	39
hsa-miR-433-5p	MIMAT0026554	Endogenous1	11	8	15	19	16	20
hsa-miR-4421	MIMAT0018934	Endogenous1	9	8	12	8	9	12
hsa-miR-4425	MIMAT0018940	Endogenous1	23	17	11	16	7	4
hsa-miR-4431	MIMAT0018947	Endogenous1	8	5	9	8	19	6
hsa-miR-4435	MIMAT0018951	Endogenous1	10	10	5	19	15	13
hsa-miR-4443	MIMAT0018961	Endogenous1	179	146	84	75	105	134
hsa-miR-4448	MIMAT0018967	Endogenous1	16	9	10	15	16	22
hsa-miR-4451	MIMAT0018973	Endogenous1	13	33	25	23	20	21
hsa-miR-4454+hsa-miR-7975	MIMAT0018976	Endogenous1	18740	10140	11676	13124	13174	14386
hsa-miR-4455	MIMAT0018977	Endogenous1	56	39	48	39	48	62
hsa-miR-4458	MIMAT0018980	Endogenous1	14	13	12	8	16	12
hsa-miR-4461	MIMAT0018983	Endogenous1	26	20	29	33	33	37
hsa-miR-448	MIMAT0001532	Endogenous1	40	29	30	40	36	49
hsa-miR-4485-3p	MIMAT0019019	Endogenous1	37	30	20	24	23	17
hsa-miR-4488	MIMAT0019022	Endogenous1	63	57	58	72	66	60
hsa-miR-449a	MIMAT0001541	Endogenous1	21	22	20	23	24	24
hsa-miR-449b-5p	MIMAT0003327	Endogenous1	26	25	15	24	14	23
hsa-miR-449c-5p	MIMAT0010251	Endogenous1	13	9	6	8	8	13
hsa-miR-450a-1-3p	MIMAT0022700	Endogenous1	22	20	13	14	20	18
hsa-miR-450a-2-3p	MIMAT0031074	Endogenous1	26	29	30	33	24	30
hsa-miR-450a-5p	MIMAT0001545	Endogenous1	100	65	62	83	59	72
hsa-miR-450b-3p	MIMAT0004910	Endogenous1	13	16	11	16	7	15
hsa-miR-450b-5p	MIMAT0004909	Endogenous1	29	22	13	27	30	24
hsa-miR-4516	MIMAT0019053	Endogenous1	32	25	26	31	26	28
hsa-miR-451a	MIMAT0001631	Endogenous1	21	12	17	25	33	28
hsa-miR-452-5p	MIMAT0001635	Endogenous1	7	9	9	5	6	17
hsa-miR-4521	MIMAT0019058	Endogenous1	11	8	11	16	10	14
hsa-miR-4524a-5p	MIMAT0019062	Endogenous1	10	8	7	14	12	7
hsa-miR-4531	MIMAT0019070	Endogenous1	17	25	22	30	30	35
hsa-miR-4532	MIMAT0019071	Endogenous1	15	18	13	24	10	14
hsa-miR-4536-3p	MIMAT0020959	Endogenous1	22	17	14	24	17	17
hsa-miR-4536-5p	MIMAT0019078	Endogenous1	32	40	31	40	45	35
hsa-miR-454-3p	MIMAT0003885	Endogenous1	266	192	165	180	199	228
hsa-miR-455-3p	MIMAT0004784	Endogenous1	133	94	90	101	90	129
hsa-miR-455-5p	MIMAT0003150	Endogenous1	139	86	95	114	94	76
hsa-miR-4647	MIMAT0019709	Endogenous1	17	19	14	19	20	11
hsa-miR-4707-3p	MIMAT0019808	Endogenous1	15	14	6	18	10	19
hsa-miR-4707-5p	MIMAT0019807	Endogenous1	35	24	29	23	23	34
hsa-miR-4741	MIMAT0019871	Endogenous1	8	18	13	6	9	8
hsa-miR-4755-5p	MIMAT0019895	Endogenous1	31	26	30	46	27	37
hsa-miR-4787-3p	MIMAT0019957	Endogenous1	20	11	13	17	11	14
hsa-miR-4787-5p	MIMAT0019956	Endogenous1	25	30	24	37	37	41
hsa-miR-4792	MIMAT0019964	Endogenous1	21	24	18	27	22	21
hsa-miR-483-3p	MIMAT0002173	Endogenous1	13	20	16	17	17	12
hsa-miR-483-5p	MIMAT0004761	Endogenous1	10	12	18	8	11	22
hsa-miR-484	MIMAT0002174	Endogenous1	105	74	56	83	64	74
hsa-miR-485-3p	MIMAT0002176	Endogenous1	54	42	49	33	47	40
hsa-miR-485-5p	MIMAT0002175	Endogenous1	11	8	13	4	8	11
hsa-miR-486-3p	MIMAT0004762	Endogenous1	19	20	19	30	26	24
hsa-miR-487a-3p	MIMAT0002178	Endogenous1	89	73	50	78	88	78
hsa-miR-487b-3p	MIMAT0003180	Endogenous1	69	49	64	73	56	57
hsa-miR-487b-5p	MIMAT0026614	Endogenous1	17	24	13	19	17	16
hsa-miR-488-3p	MIMAT0004763	Endogenous1	73	42	56	52	56	58
hsa-miR-489-3p	MIMAT0002805	Endogenous1	140	143	62	51	55	60
hsa-miR-490-3p	MIMAT0002806	Endogenous1	15	3	10	17	9	14
hsa-miR-490-5p	MIMAT0004764	Endogenous1	11	8	9	19	9	18
hsa-miR-491-3p	MIMAT0004765	Endogenous1	23	18	22	19	24	27
hsa-miR-491-5p	MIMAT0002807	Endogenous1	36	22	22	25	24	25
hsa-miR-492	MIMAT0002812	Endogenous1	14	10	9	3	13	7
hsa-miR-493-3p	MIMAT0003161	Endogenous1	22	16	10	18	21	32
hsa-miR-494-3p	MIMAT0002816	Endogenous1	23	16	43	65	45	58
hsa-miR-494-5p	MIMAT0026607	Endogenous1	22	19	5	7	10	17
hsa-miR-495-3p	MIMAT0002817	Endogenous1	241	184	147	220	193	204
hsa-miR-495-5p	MIMAT0022924	Endogenous1	27	21	23	27	30	18
hsa-miR-496	MIMAT0002818	Endogenous1	45	30	41	51	50	52
hsa-miR-497-5p	MIMAT0002820	Endogenous1	26	24	19	19	29	19
hsa-miR-498	MIMAT0002824	Endogenous1	33	40	39	45	47	38
hsa-miR-499a-3p	MIMAT0004772	Endogenous1	13	25	18	16	23	20
hsa-miR-499a-5p	MIMAT0002870	Endogenous1	59	43	34	43	54	54
hsa-miR-499b-3p	MIMAT0019898	Endogenous1	11	9	14	16	19	14
hsa-miR-499b-5p	MIMAT0019897	Endogenous1	13	9	16	13	7	6
hsa-miR-5001-3p	MIMAT0021022	Endogenous1	14	10	12	14	7	11
hsa-miR-5001-5p	MIMAT0021021	Endogenous1	20	12	14	25	24	26
hsa-miR-500a-5p+hsa-miR-501-5p	MIMAT0004773	Endogenous1	59	52	28	34	35	33
hsa-miR-501-3p	MIMAT0004774	Endogenous1	20	23	16	20	17	19
hsa-miR-5010-3p	MIMAT0021044	Endogenous1	17	25	13	18	14	15
hsa-miR-5010-5p	MIMAT0021043	Endogenous1	7	8	8	9	4	9
hsa-miR-502-3p	MIMAT0004775	Endogenous1	20	15	17	20	25	21
hsa-miR-502-5p	MIMAT0002873	Endogenous1	23	45	31	34	43	50
hsa-miR-503-3p	MIMAT0022925	Endogenous1	22	19	21	22	13	20
hsa-miR-503-5p	MIMAT0002874	Endogenous1	92	69	57	49	61	65
hsa-miR-504-3p	MIMAT0026612	Endogenous1	12	13	22	24	12	20
hsa-miR-504-5p	MIMAT0002875	Endogenous1	135	102	74	64	85	69
hsa-miR-505-3p	MIMAT0002876	Endogenous1	91	61	48	69	48	35
hsa-miR-506-3p	MIMAT0002878	Endogenous1	13	17	14	23	17	21
hsa-miR-506-5p	MIMAT0022701	Endogenous1	13	11	21	10	21	20
hsa-miR-507	MIMAT0002879	Endogenous1	9	12	17	16	14	22
hsa-miR-508-3p	MIMAT0002880	Endogenous1	18	14	18	7	12	28
hsa-miR-508-5p	MIMAT0004778	Endogenous1	18	21	13	17	22	19
hsa-miR-509-3-5p	MIMAT0004975	Endogenous1	16	12	17	9	14	13
hsa-miR-509-3p	MIMAT0002881	Endogenous1	17	19	13	9	16	24
hsa-miR-509-5p	MIMAT0004779	Endogenous1	16	12	13	23	20	16
hsa-miR-510-3p	MIMAT0026613	Endogenous1	26	24	32	26	29	20
hsa-miR-510-5p	MIMAT0002882	Endogenous1	8	6	10	7	6	10
hsa-miR-511-5p	MIMAT0002808	Endogenous1	17	25	24	26	18	24
hsa-miR-512-3p	MIMAT0002823	Endogenous1	17	12	17	9	11	18
hsa-miR-512-5p	MIMAT0002822	Endogenous1	18	18	12	23	25	24
hsa-miR-513a-3p	MIMAT0004777	Endogenous1	32	32	28	32	28	31
hsa-miR-513a-5p	MIMAT0002877	Endogenous1	9	11	8	9	11	16
hsa-miR-513b-5p	MIMAT0005788	Endogenous1	18	17	18	19	18	23
hsa-miR-513c-3p	MIMAT0022728	Endogenous1	20	16	10	12	11	10
hsa-miR-513c-5p	MIMAT0005789	Endogenous1	8	8	11	10	9	6
hsa-miR-514a-3p	MIMAT0002883	Endogenous1	34	43	36	41	40	42
hsa-miR-514a-5p	MIMAT0022702	Endogenous1	20	14	16	22	21	19
hsa-miR-514b-3p	MIMAT0015088	Endogenous1	20	14	15	15	23	34
hsa-miR-514b-5p	MIMAT0015087	Endogenous1	42	40	35	53	46	36
hsa-miR-515-3p	MIMAT0002827	Endogenous1	13	18	18	27	20	21
hsa-miR-515-5p	MIMAT0002826	Endogenous1	23	20	10	18	14	16
hsa-miR-516a-3p+hsa-miR-516b-3p	MIMAT0006778	Endogenous1	17	22	17	14	15	24
hsa-miR-516a-5p	MIMAT0004770	Endogenous1	9	10	3	14	9	15
hsa-miR-516b-5p	MIMAT0002859	Endogenous1	21	11	11	10	25	19
hsa-miR-517a-3p	MIMAT0002852	Endogenous1	26	24	20	31	24	28
hsa-miR-517b-3p	MIMAT0002857	Endogenous1	13	10	18	13	14	13
hsa-miR-517c-3p+hsa-miR-519a-3p	MIMAT0002866	Endogenous1	17	16	21	25	27	25
hsa-miR-518b	MIMAT0002844	Endogenous1	22	16	13	21	13	17
hsa-miR-518c-3p	MIMAT0002848	Endogenous1	15	13	17	12	12	12
hsa-miR-518d-3p	MIMAT0002864	Endogenous1	11	10	8	11	12	14
hsa-miR-518e-3p	MIMAT0002861	Endogenous1	29	15	11	20	15	25
hsa-miR-518f-3p	MIMAT0002842	Endogenous1	14	17	10	19	16	15
hsa-miR-5196-3p+hsa-miR-6732-3p	MIMAT0021129	Endogenous1	10	15	9	15	13	9
hsa-miR-5196-5p	MIMAT0021128	Endogenous1	9	17	16	15	18	17
hsa-miR-519b-3p	MIMAT0002837	Endogenous1	10	8	9	8	10	12
hsa-miR-519b-5p+hsa-miR-519c-5p+hsa-miR-523-5p+hsa-miR-518e-5p+hsa-miR-522-5p+hsa-miR-519a-5p	MIMAT0005454	Endogenous1	10	17	19	19	22	22
hsa-miR-519c-3p	MIMAT0002832	Endogenous1	21	20	13	16	25	21
hsa-miR-519d-3p	MIMAT0002853	Endogenous1	25	11	23	20	22	38
hsa-miR-519e-3p	MIMAT0002829	Endogenous1	10	7	6	16	9	12
hsa-miR-520a-3p	MIMAT0002834	Endogenous1	11	8	13	11	13	15
hsa-miR-520a-5p	MIMAT0002833	Endogenous1	14	12	18	21	18	24
hsa-miR-520b	MIMAT0002843	Endogenous1	6	10	8	13	16	16
hsa-miR-520c-3p	MIMAT0002846	Endogenous1	8	18	7	11	7	17
hsa-miR-520d-3p	MIMAT0002856	Endogenous1	19	12	14	20	9	9
hsa-miR-520d-5p+hsa-miR-527+hsa-miR-518a-5p	MIMAT0002855	Endogenous1	8	12	10	6	10	13
hsa-miR-520e	MIMAT0002825	Endogenous1	4	11	1	12	7	9
hsa-miR-520f-3p	MIMAT0002830	Endogenous1	8	13	5	13	12	7
hsa-miR-520g-3p	MIMAT0002858	Endogenous1	17	17	12	17	21	12
hsa-miR-520h	MIMAT0002867	Endogenous1	22	15	22	32	18	30
hsa-miR-521	MIMAT0002854	Endogenous1	20	23	25	27	24	30
hsa-miR-522-3p	MIMAT0002868	Endogenous1	30	37	22	34	22	24
hsa-miR-523-3p	MIMAT0002840	Endogenous1	13	10	12	14	8	13
hsa-miR-524-3p	MIMAT0002850	Endogenous1	15	10	4	11	8	9
hsa-miR-525-3p	MIMAT0002839	Endogenous1	12	12	4	3	10	5
hsa-miR-525-5p	MIMAT0002838	Endogenous1	30	26	18	26	21	34
hsa-miR-526a+hsa-miR-518c-5p+hsa-miR-518d-5p	MIMAT0002845	Endogenous1	29	21	27	29	29	30
hsa-miR-526b-5p	MIMAT0002835	Endogenous1	28	16	17	19	25	19
hsa-miR-532-3p	MIMAT0004780	Endogenous1	38	30	24	46	43	36
hsa-miR-532-5p	MIMAT0002888	Endogenous1	59	39	45	49	40	49
hsa-miR-539-3p	MIMAT0022705	Endogenous1	10	4	7	12	9	17
hsa-miR-539-5p	MIMAT0003163	Endogenous1	18	19	13	20	17	18
hsa-miR-541-3p	MIMAT0004920	Endogenous1	10	16	14	7	13	19
hsa-miR-542-3p	MIMAT0003389	Endogenous1	48	40	41	44	27	33
hsa-miR-542-5p	MIMAT0003340	Endogenous1	11	17	13	14	13	15
hsa-miR-543	MIMAT0004954	Endogenous1	109	70	68	91	89	79
hsa-miR-544a	MIMAT0003164	Endogenous1	12	11	7	20	12	16
hsa-miR-545-3p	MIMAT0003165	Endogenous1	31	34	35	24	25	36
hsa-miR-548a-3p	MIMAT0003251	Endogenous1	24	23	18	23	17	33
hsa-miR-548a-5p	MIMAT0004803	Endogenous1	47	39	29	42	40	50
hsa-miR-548aa+hsa-miR-548t-3p	MIMAT0018447	Endogenous1	23	19	20	27	14	21
hsa-miR-548ad-3p	MIMAT0018946	Endogenous1	18	18	21	16	25	17
hsa-miR-548ah-5p	MIMAT0018972	Endogenous1	48	30	41	43	48	50
hsa-miR-548ai+hsa-miR-570-5p	MIMAT0018989	Endogenous1	17	16	20	22	14	21
hsa-miR-548ak	MIMAT0019013	Endogenous1	13	12	11	12	14	10
hsa-miR-548al	MIMAT0019024	Endogenous1	11	10	19	15	25	15
hsa-miR-548ar-3p	MIMAT0022266	Endogenous1	23	31	25	34	34	31
hsa-miR-548ar-5p	MIMAT0022265	Endogenous1	81	94	87	108	114	120
hsa-miR-548b-3p	MIMAT0003254	Endogenous1	27	12	25	22	34	15
hsa-miR-548c-5p+hsa-miR-548o-5p+hsa-miR-548am-5p	MIMAT0004806	Endogenous1	21	8	22	13	10	25
hsa-miR-548d-3p	MIMAT0003323	Endogenous1	19	11	19	30	18	35
hsa-miR-548d-5p	MIMAT0004812	Endogenous1	20	21	7	12	16	22
hsa-miR-548e-3p	MIMAT0005874	Endogenous1	17	10	11	16	10	7
hsa-miR-548e-5p	MIMAT0026736	Endogenous1	27	20	20	23	24	38
hsa-miR-548g-3p	MIMAT0005912	Endogenous1	34	16	29	15	28	19
hsa-miR-548h-5p	MIMAT0005928	Endogenous1	5	10	10	12	4	9
hsa-miR-548i	MIMAT0005935	Endogenous1	30	24	24	28	27	25
hsa-miR-548j-3p	MIMAT0026737	Endogenous1	19	25	21	30	21	27
hsa-miR-548j-5p	MIMAT0005875	Endogenous1	13	17	13	21	19	26
hsa-miR-548k	MIMAT0005882	Endogenous1	32	23	25	23	21	24
hsa-miR-548l	MIMAT0005889	Endogenous1	25	14	16	21	21	24
hsa-miR-548m	MIMAT0005917	Endogenous1	21	18	24	28	21	20
hsa-miR-548n	MIMAT0005916	Endogenous1	18	18	15	24	17	26
hsa-miR-548o-3p+hsa-miR-548ah-3p+hsa-miR-548av-3p	MIMAT0005919	Endogenous1	16	9	7	12	16	21
hsa-miR-548q	MIMAT0011163	Endogenous1	27	33	21	25	39	38
hsa-miR-548v	MIMAT0015020	Endogenous1	32	34	28	21	31	20
hsa-miR-548y	MIMAT0018354	Endogenous1	29	22	25	26	26	29
hsa-miR-548z+hsa-miR-548h-3p	MIMAT0018446	Endogenous1	17	19	11	18	20	18
hsa-miR-549a	MIMAT0003333	Endogenous1	25	15	18	33	30	35
hsa-miR-550a-5p	MIMAT0004800	Endogenous1	13	13	8	9	14	10
hsa-miR-551a	MIMAT0003214	Endogenous1	21	19	14	26	13	25
hsa-miR-551b-3p	MIMAT0003233	Endogenous1	70	47	54	66	71	87
hsa-miR-552-3p	MIMAT0003215	Endogenous1	19	16	24	23	16	29
hsa-miR-553	MIMAT0003216	Endogenous1	19	12	12	24	11	18
hsa-miR-554	MIMAT0003217	Endogenous1	7	8	15	12	17	12
hsa-miR-555	MIMAT0003219	Endogenous1	19	13	23	13	24	22
hsa-miR-556-3p	MIMAT0004793	Endogenous1	20	14	13	11	18	23
hsa-miR-556-5p	MIMAT0003220	Endogenous1	20	23	18	25	24	25
hsa-miR-561-3p	MIMAT0003225	Endogenous1	36	22	23	27	19	24
hsa-miR-561-5p	MIMAT0022706	Endogenous1	14	16	6	21	14	18
hsa-miR-562	MIMAT0003226	Endogenous1	7	11	9	3	13	13
hsa-miR-563	MIMAT0003227	Endogenous1	11	26	10	20	15	17
hsa-miR-564	MIMAT0003228	Endogenous1	14	7	8	12	12	11
hsa-miR-566	MIMAT0003230	Endogenous1	15	11	7	13	26	19
hsa-miR-567	MIMAT0003231	Endogenous1	18	14	15	16	13	22
hsa-miR-568	MIMAT0003232	Endogenous1	13	16	14	18	16	16
hsa-miR-570-3p	MIMAT0003235	Endogenous1	24	17	21	20	23	42
hsa-miR-571	MIMAT0003236	Endogenous1	13	16	12	11	18	21
hsa-miR-572	MIMAT0003237	Endogenous1	20	16	16	14	14	24
hsa-miR-573	MIMAT0003238	Endogenous1	17	12	15	22	21	25
hsa-miR-574-3p	MIMAT0003239	Endogenous1	87	67	44	63	56	56
hsa-miR-574-5p	MIMAT0004795	Endogenous1	128	94	105	99	81	90
hsa-miR-575	MIMAT0003240	Endogenous1	18	19	25	33	24	34
hsa-miR-576-3p	MIMAT0004796	Endogenous1	24	18	18	17	25	17
hsa-miR-576-5p	MIMAT0003241	Endogenous1	21	21	13	18	26	21
hsa-miR-577	MIMAT0003242	Endogenous1	32	23	26	29	21	32
hsa-miR-578	MIMAT0003243	Endogenous1	13	15	10	12	7	11
hsa-miR-579-3p	MIMAT0003244	Endogenous1	1	1	1	1	202	1115
hsa-miR-579-5p	MIMAT0026616	Endogenous1	22	20	21	27	23	27
hsa-miR-580-3p	MIMAT0003245	Endogenous1	5	6	6	3	5	11
hsa-miR-582-3p	MIMAT0004797	Endogenous1	18	20	38	21	35	24
hsa-miR-582-5p	MIMAT0003247	Endogenous1	27	20	22	26	30	26
hsa-miR-584-3p	MIMAT0022708	Endogenous1	28	30	24	40	33	29
hsa-miR-584-5p	MIMAT0003249	Endogenous1	22	14	14	18	27	19
hsa-miR-585-3p	MIMAT0003250	Endogenous1	28	32	26	34	27	31
hsa-miR-587	MIMAT0003253	Endogenous1	14	17	18	21	17	17
hsa-miR-589-5p	MIMAT0004799	Endogenous1	6	13	11	11	7	16
hsa-miR-590-3p	MIMAT0004801	Endogenous1	23	19	21	32	32	31
hsa-miR-590-5p	MIMAT0003258	Endogenous1	168	97	101	92	142	169
hsa-miR-591	MIMAT0003259	Endogenous1	10	17	13	25	13	16
hsa-miR-592	MIMAT0003260	Endogenous1	46	42	55	49	37	35
hsa-miR-593-3p	MIMAT0004802	Endogenous1	23	19	20	23	28	42
hsa-miR-595	MIMAT0003263	Endogenous1	20	10	17	36	20	16
hsa-miR-596	MIMAT0003264	Endogenous1	14	13	9	12	18	13
hsa-miR-597-5p	MIMAT0003265	Endogenous1	58	38	45	54	54	50
hsa-miR-598-3p	MIMAT0003266	Endogenous1	225	116	138	153	153	156
hsa-miR-599	MIMAT0003267	Endogenous1	7	3	10	12	12	11
hsa-miR-600	MIMAT0003268	Endogenous1	11	16	5	13	9	12
hsa-miR-601	MIMAT0003269	Endogenous1	17	13	24	24	31	30
hsa-miR-603	MIMAT0003271	Endogenous1	31	28	21	30	36	28
hsa-miR-604	MIMAT0003272	Endogenous1	7	13	9	16	14	16
hsa-miR-605-5p	MIMAT0003273	Endogenous1	12	10	10	11	15	14
hsa-miR-606	MIMAT0003274	Endogenous1	18	15	8	13	15	19
hsa-miR-607	MIMAT0003275	Endogenous1	7	10	6	9	11	13
hsa-miR-608	MIMAT0003276	Endogenous1	26	17	15	26	21	24
hsa-miR-610	MIMAT0003278	Endogenous1	21	14	19	9	18	19
hsa-miR-612	MIMAT0003280	Endogenous1	154	147	136	167	183	156
hsa-miR-613	MIMAT0003281	Endogenous1	21	16	13	17	15	20
hsa-miR-614	MIMAT0003282	Endogenous1	8	10	7	9	8	11
hsa-miR-615-3p	MIMAT0003283	Endogenous1	32	32	32	41	41	53
hsa-miR-615-5p	MIMAT0004804	Endogenous1	12	8	8	10	8	4
hsa-miR-616-3p	MIMAT0004805	Endogenous1	15	11	14	12	22	18
hsa-miR-617	MIMAT0003286	Endogenous1	19	18	18	20	16	10
hsa-miR-619-3p	MIMAT0003288	Endogenous1	11	12	9	13	9	16
hsa-miR-620	MIMAT0003289	Endogenous1	26	24	25	25	34	28
hsa-miR-624-3p	MIMAT0004807	Endogenous1	10	7	16	12	9	7
hsa-miR-625-5p	MIMAT0003294	Endogenous1	43	28	21	34	32	31
hsa-miR-626	MIMAT0003295	Endogenous1	29	18	20	27	33	16
hsa-miR-627-3p	MIMAT0026623	Endogenous1	39	27	25	30	27	30
hsa-miR-627-5p	MIMAT0003296	Endogenous1	58	49	46	48	51	53
hsa-miR-628-3p	MIMAT0003297	Endogenous1	20	20	18	15	20	16
hsa-miR-628-5p	MIMAT0004809	Endogenous1	59	45	27	36	30	26
hsa-miR-629-5p	MIMAT0004810	Endogenous1	16	11	15	19	13	10
hsa-miR-630	MIMAT0003299	Endogenous1	31	35	72	99	74	91
hsa-miR-631	MIMAT0003300	Endogenous1	16	13	15	14	16	12
hsa-miR-637	MIMAT0003307	Endogenous1	14	9	11	10	14	9
hsa-miR-638	MIMAT0003308	Endogenous1	14	15	10	16	13	18
hsa-miR-639	MIMAT0003309	Endogenous1	26	30	41	30	28	32
hsa-miR-640	MIMAT0003310	Endogenous1	29	37	18	23	32	28
hsa-miR-641	MIMAT0003311	Endogenous1	20	16	12	11	15	19
hsa-miR-642a-3p	MIMAT0020924	Endogenous1	13	13	20	24	19	27
hsa-miR-642a-5p	MIMAT0003312	Endogenous1	24	28	27	35	31	30
hsa-miR-643	MIMAT0003313	Endogenous1	23	20	22	30	26	30
hsa-miR-644a	MIMAT0003314	Endogenous1	29	24	34	32	29	45
hsa-miR-648	MIMAT0003318	Endogenous1	24	22	21	16	26	33
hsa-miR-649	MIMAT0003319	Endogenous1	18	17	26	26	33	15
hsa-miR-650	MIMAT0003320	Endogenous1	27	15	16	26	25	23
hsa-miR-6503-3p	MIMAT0025463	Endogenous1	22	18	26	13	33	29
hsa-miR-6503-5p	MIMAT0025462	Endogenous1	10	20	11	12	13	14
hsa-miR-651-3p	MIMAT0026624	Endogenous1	9	10	8	13	16	6
hsa-miR-651-5p	MIMAT0003321	Endogenous1	53	62	47	80	61	76
hsa-miR-6511a-3p	MIMAT0025479	Endogenous1	10	12	15	17	16	10
hsa-miR-6511a-5p	MIMAT0025478	Endogenous1	7	13	11	9	8	7
hsa-miR-652-3p	MIMAT0003322	Endogenous1	119	79	58	69	78	82
hsa-miR-652-5p	MIMAT0022709	Endogenous1	16	16	17	28	14	25
hsa-miR-654-3p	MIMAT0004814	Endogenous1	9	11	12	16	17	13
hsa-miR-654-5p	MIMAT0003330	Endogenous1	22	9	8	7	12	14
hsa-miR-655-3p	MIMAT0003331	Endogenous1	9	16	12	6	15	19
hsa-miR-656-3p	MIMAT0003332	Endogenous1	41	25	24	39	31	36
hsa-miR-660-3p	MIMAT0022711	Endogenous1	26	22	17	30	25	29
hsa-miR-660-5p	MIMAT0003338	Endogenous1	245	155	122	152	145	126
hsa-miR-661	MIMAT0003324	Endogenous1	22	16	22	21	24	23
hsa-miR-663a	MIMAT0003326	Endogenous1	15	11	18	24	10	24
hsa-miR-664a-3p	MIMAT0005949	Endogenous1	45	63	41	58	50	42
hsa-miR-664b-3p	MIMAT0022272	Endogenous1	19	11	12	27	18	23
hsa-miR-664b-5p	MIMAT0022271	Endogenous1	12	7	9	20	12	12
hsa-miR-665	MIMAT0004952	Endogenous1	15	13	20	13	9	15
hsa-miR-671-3p	MIMAT0004819	Endogenous1	12	12	8	10	15	13
hsa-miR-671-5p	MIMAT0003880	Endogenous1	16	21	13	21	15	17
hsa-miR-6720-3p	MIMAT0025851	Endogenous1	21	19	19	18	22	12
hsa-miR-6721-5p	MIMAT0025852	Endogenous1	31	29	24	33	34	22
hsa-miR-6724-5p	MIMAT0025856	Endogenous1	173	90	92	91	127	103
hsa-miR-675-5p	MIMAT0004284	Endogenous1	16	14	12	16	16	17
hsa-miR-7-5p	MIMAT0000252	Endogenous1	97	62	60	65	62	94
hsa-miR-708-5p	MIMAT0004926	Endogenous1	44	18	33	37	36	41
hsa-miR-744-5p	MIMAT0004945	Endogenous1	39	28	24	41	41	46
hsa-miR-758-3p+hsa-miR-411-3p	MIMAT0003879	Endogenous1	31	18	20	26	17	18
hsa-miR-758-5p	MIMAT0022929	Endogenous1	10	14	6	13	9	12
hsa-miR-760	MIMAT0004957	Endogenous1	20	16	8	19	17	28
hsa-miR-761	MIMAT0010364	Endogenous1	14	17	7	13	9	14
hsa-miR-764	MIMAT0010367	Endogenous1	31	24	24	32	28	33
hsa-miR-765	MIMAT0003945	Endogenous1	17	12	13	19	22	28
hsa-miR-766-3p	MIMAT0003888	Endogenous1	58	39	29	40	45	43
hsa-miR-766-5p	MIMAT0022714	Endogenous1	7	7	13	15	11	17
hsa-miR-767-3p	MIMAT0003883	Endogenous1	21	17	9	14	9	8
hsa-miR-767-5p	MIMAT0003882	Endogenous1	39	26	32	42	35	35
hsa-miR-769-3p	MIMAT0003887	Endogenous1	35	23	28	28	27	33
hsa-miR-769-5p	MIMAT0003886	Endogenous1	210	111	107	117	116	116
hsa-miR-770-5p	MIMAT0003948	Endogenous1	30	23	22	19	29	29
hsa-miR-802	MIMAT0004185	Endogenous1	23	19	18	30	24	17
hsa-miR-873-3p	MIMAT0022717	Endogenous1	24	15	25	23	28	31
hsa-miR-873-5p	MIMAT0004953	Endogenous1	27	17	10	16	17	22
hsa-miR-874-3p	MIMAT0004911	Endogenous1	28	16	11	22	17	6
hsa-miR-874-5p	MIMAT0026718	Endogenous1	18	14	11	20	11	13
hsa-miR-875-3p	MIMAT0004923	Endogenous1	9	9	9	6	22	16
hsa-miR-876-3p	MIMAT0004925	Endogenous1	17	10	11	19	17	20
hsa-miR-876-5p	MIMAT0004924	Endogenous1	29	32	17	27	18	28
hsa-miR-877-5p	MIMAT0004949	Endogenous1	35	28	24	18	24	22
hsa-miR-885-3p	MIMAT0004948	Endogenous1	11	10	9	11	9	17
hsa-miR-885-5p	MIMAT0004947	Endogenous1	15	14	26	24	15	30
hsa-miR-887-3p	MIMAT0004951	Endogenous1	12	13	13	14	11	15
hsa-miR-887-5p	MIMAT0026720	Endogenous1	28	26	28	26	30	33
hsa-miR-888-5p	MIMAT0004916	Endogenous1	37	31	32	24	37	40
hsa-miR-889-3p	MIMAT0004921	Endogenous1	23	22	21	28	24	18
hsa-miR-890	MIMAT0004912	Endogenous1	16	23	9	17	22	15
hsa-miR-891a-5p	MIMAT0004902	Endogenous1	35	39	24	29	24	26
hsa-miR-891b	MIMAT0004913	Endogenous1	22	25	11	25	19	14
hsa-miR-892a	MIMAT0004907	Endogenous1	23	21	19	19	25	11
hsa-miR-892b	MIMAT0004918	Endogenous1	10	8	12	11	11	13
hsa-miR-9-5p	MIMAT0000441	Endogenous1	804	690	259	219	161	150
hsa-miR-922	MIMAT0004972	Endogenous1	17	17	17	22	20	17
hsa-miR-924	MIMAT0004974	Endogenous1	13	17	14	8	11	10
hsa-miR-92a-1-5p	MIMAT0004507	Endogenous1	73	52	54	65	59	77
hsa-miR-92a-3p	MIMAT0000092	Endogenous1	1201	900	1039	1217	1252	1370
hsa-miR-92b-3p	MIMAT0003218	Endogenous1	919	654	621	659	722	722
hsa-miR-93-5p	MIMAT0000093	Endogenous1	9275	5669	5357	6373	6466	5553
hsa-miR-933	MIMAT0004976	Endogenous1	20	23	24	24	29	18
hsa-miR-934	MIMAT0004977	Endogenous1	10	12	8	13	12	15
hsa-miR-935	MIMAT0004978	Endogenous1	19	13	10	13	7	9
hsa-miR-936	MIMAT0004979	Endogenous1	9	11	12	13	14	18
hsa-miR-937-3p	MIMAT0004980	Endogenous1	29	42	28	25	25	25
hsa-miR-939-5p	MIMAT0004982	Endogenous1	23	27	26	30	15	24
hsa-miR-940	MIMAT0004983	Endogenous1	91	71	56	56	55	59
hsa-miR-941	MIMAT0004984	Endogenous1	36	33	34	30	39	27
hsa-miR-942-3p	MIMAT0026734	Endogenous1	11	9	8	9	7	15
hsa-miR-942-5p	MIMAT0004985	Endogenous1	21	19	17	18	19	19
hsa-miR-944	MIMAT0004987	Endogenous1	16	13	12	16	12	15
hsa-miR-95-3p	MIMAT0000094	Endogenous1	60	42	45	41	47	47
hsa-miR-96-5p	MIMAT0000095	Endogenous1	25	35	39	29	26	44
hsa-miR-98-3p	MIMAT0022842	Endogenous1	15	10	10	9	21	14
hsa-miR-98-5p	MIMAT0000096	Endogenous1	17	12	16	17	16	24
hsa-miR-99a-5p	MIMAT0000097	Endogenous1	581	490	477	515	520	522
hsa-miR-99b-5p	MIMAT0000689	Endogenous1	3875	2376	1521	1550	1766	1758
ACTB	NM_001101.2	Housekeeping	2993	3802	3984	3800	4149	3885
B2M	NM_004048.2	Housekeeping	466	388	396	414	396	376
GAPDH	NM_002046.3	Housekeeping	4893	4129	4013	4616	4514	4093
RPL19	NM_000981.3	Housekeeping	2516	2036	2328	2744	2541	2249
RPLP0	NM_001002.3	Housekeeping	3846	3122	3155	4126	3673	3212
LIG_NEG_A	nmiR00810.1	Ligation	16	10	6	12	13	7
LIG_NEG_B	nmiR00828.1	Ligation	10	8	13	16	21	14
LIG_NEG_C	nmiR00803.1	Ligation	17	18	18	28	27	22
LIG_POS_A	nmiR00813.1	Ligation	15668	14269	17218	18314	20765	17005
LIG_POS_B	nmiR00809.1	Ligation	4445	4256	5047	5680	6061	5188
LIG_POS_C	nmiR00811.1	Ligation	713	669	816	827	934	714
NEG_A	ERCC_00096.1	Negative	17	14	18	9	14	15
NEG_B	ERCC_00041.1	Negative	16	18	9	7	20	15
NEG_C	ERCC_00019.1	Negative	35	34	37	43	44	41
NEG_D	ERCC_00076.1	Negative	23	10	14	33	19	24
NEG_E	ERCC_00098.1	Negative	17	22	21	12	24	11
NEG_F	ERCC_00126.1	Negative	11	29	22	22	22	29
NEG_G	ERCC_00144.1	Negative	13	18	18	15	22	19
NEG_H	ERCC_00154.1	Negative	17	21	15	23	20	16
POS_A	ERCC_00117.1	Positive	28956	30872	32852	36470	35254	31676
POS_B	ERCC_00112.1	Positive	10742	11429	11993	12952	12904	11100
POS_C	ERCC_00002.1	Positive	3123	3447	3655	4164	3985	3529
POS_D	ERCC_00092.1	Positive	639	665	750	783	765	724
POS_E	ERCC_00035.1	Positive	112	157	141	185	174	146
POS_F	ERCC_00034.1	Positive	57	65	73	82	87	63
ath-miR159a	MIMAT0000177	SpikeIn	9	10	10	22	13	16
cel-miR-248	MIMAT0000304	SpikeIn	29	22	21	32	20	26
cel-miR-254	MIMAT0000310	SpikeIn	18	26	19	19	22	23
osa-miR414	MIMAT0001330	SpikeIn	25	34	39	36	24	32
osa-miR442	MIMAT0001605	SpikeIn	143	97	131	124	142	130

## Sheet: RawData_cNPCs_cirs7
Probe Name	Accession #	Class Name	cNPCs_CTRL_I	cNPCs_CTRL_II	cNPCs_CTRL_III	cNPCs_ciRS7KD_I	cNPCs_ciRS7KD_II	cNPCs_ciRS7KD_III
hsa-let-7a-5p	MIMAT0000062	Endogenous1	81	90	73	119	118	85
hsa-let-7b-5p	MIMAT0000063	Endogenous1	48	57	47	70	62	47
hsa-let-7c-5p	MIMAT0000064	Endogenous1	24	14	22	14	22	17
hsa-let-7d-5p	MIMAT0000065	Endogenous1	19	19	19	29	19	24
hsa-let-7e-5p	MIMAT0000066	Endogenous1	47	56	52	98	69	87
hsa-let-7f-5p	MIMAT0000067	Endogenous1	37	35	23	33	38	28
hsa-let-7g-5p	MIMAT0000414	Endogenous1	36	42	34	47	47	22
hsa-let-7i-5p	MIMAT0000415	Endogenous1	121	181	8	164	216	277
hsa-miR-1-3p	MIMAT0000416	Endogenous1	23	31	24	25	29	19
hsa-miR-1-5p	MIMAT0031892	Endogenous1	32	22	25	19	19	19
hsa-miR-100-5p	MIMAT0000098	Endogenous1	120	174	172	213	170	154
hsa-miR-101-3p	MIMAT0000099	Endogenous1	24	23	12	26	28	19
hsa-miR-103a-3p	MIMAT0000101	Endogenous1	37	56	33	40	34	34
hsa-miR-105-5p	MIMAT0000102	Endogenous1	30	26	28	41	39	27
hsa-miR-106a-5p+hsa-miR-17-5p	MIMAT0000103	Endogenous1	11668	12292	8986	19037	14334	11276
hsa-miR-106b-5p	MIMAT0000680	Endogenous1	905	1242	814	1706	1506	1019
hsa-miR-107	MIMAT0000104	Endogenous1	639	636	683	1069	1006	681
hsa-miR-10a-5p	MIMAT0000253	Endogenous1	2984	6879	4794	6572	7787	6661
hsa-miR-10b-5p	MIMAT0000254	Endogenous1	2753	6072	4051	7332	6477	4856
hsa-miR-1178-3p	MIMAT0005823	Endogenous1	18	19	17	21	19	7
hsa-miR-1180-3p	MIMAT0005825	Endogenous1	238	225	196	303	283	207
hsa-miR-1183	MIMAT0005828	Endogenous1	40	46	49	48	35	36
hsa-miR-1185-1-3p	MIMAT0022838	Endogenous1	17	28	26	25	30	26
hsa-miR-1185-2-3p	MIMAT0022713	Endogenous1	48	34	44	44	35	26
hsa-miR-1185-5p	MIMAT0005798	Endogenous1	24	41	42	34	42	26
hsa-miR-1193	MIMAT0015049	Endogenous1	14	21	12	25	23	16
hsa-miR-1197	MIMAT0005955	Endogenous1	38	29	37	33	49	25
hsa-miR-1200	MIMAT0005863	Endogenous1	40	21	25	35	35	17
hsa-miR-1202	MIMAT0005865	Endogenous1	25	17	20	20	18	29
hsa-miR-1203	MIMAT0005866	Endogenous1	19	22	17	8	28	11
hsa-miR-1204	MIMAT0005868	Endogenous1	22	24	10	23	20	18
hsa-miR-1205	MIMAT0005869	Endogenous1	10	13	15	21	19	14
hsa-miR-1206	MIMAT0005870	Endogenous1	41	39	44	53	54	39
hsa-miR-122-5p	MIMAT0000421	Endogenous1	16	17	18	21	23	22
hsa-miR-1224-3p	MIMAT0005459	Endogenous1	17	28	27	31	20	30
hsa-miR-1224-5p	MIMAT0005458	Endogenous1	14	14	12	15	15	8
hsa-miR-1226-3p	MIMAT0005577	Endogenous1	36	24	32	27	25	13
hsa-miR-1228-3p	MIMAT0005583	Endogenous1	38	30	43	50	40	29
hsa-miR-1233-3p	MIMAT0005588	Endogenous1	16	26	22	35	16	25
hsa-miR-1234-3p	MIMAT0005589	Endogenous1	99	96	129	170	140	104
hsa-miR-1236-3p	MIMAT0005591	Endogenous1	42	35	22	29	29	22
hsa-miR-124-3p	MIMAT0000422	Endogenous1	28	12	24	27	35	23
hsa-miR-1244	MIMAT0005896	Endogenous1	23	22	21	23	15	24
hsa-miR-1245a	MIMAT0005897	Endogenous1	20	16	23	14	22	14
hsa-miR-1245b-3p	MIMAT0019951	Endogenous1	22	20	18	17	20	20
hsa-miR-1245b-5p	MIMAT0019950	Endogenous1	39	38	27	32	32	27
hsa-miR-1246	MIMAT0005898	Endogenous1	285	226	205	460	305	169
hsa-miR-1247-5p	MIMAT0005899	Endogenous1	24	18	24	21	31	23
hsa-miR-1248	MIMAT0005900	Endogenous1	22	10	18	12	17	9
hsa-miR-1249-3p	MIMAT0005901	Endogenous1	37	30	23	26	29	23
hsa-miR-1249-5p	MIMAT0032029	Endogenous1	15	4	7	11	11	6
hsa-miR-1250-5p	MIMAT0005902	Endogenous1	14	15	7	10	12	5
hsa-miR-1252-5p	MIMAT0005944	Endogenous1	26	23	20	24	28	16
hsa-miR-1253	MIMAT0005904	Endogenous1	106	118	95	136	156	143
hsa-miR-1254	MIMAT0005905	Endogenous1	23	6	20	23	18	14
hsa-miR-1255a	MIMAT0005906	Endogenous1	47	41	40	34	38	30
hsa-miR-1255b-5p	MIMAT0005945	Endogenous1	22	26	27	29	27	29
hsa-miR-1257	MIMAT0005908	Endogenous1	28	24	22	25	30	17
hsa-miR-1258	MIMAT0005909	Endogenous1	35	19	15	29	33	20
hsa-miR-125a-3p	MIMAT0004602	Endogenous1	33	35	37	50	41	31
hsa-miR-125a-5p	MIMAT0000443	Endogenous1	1763	2172	1736	3182	2437	2172
hsa-miR-125b-5p	MIMAT0000423	Endogenous1	693	691	782	1426	1144	760
hsa-miR-126-3p	MIMAT0000445	Endogenous1	277	226	187	389	339	212
hsa-miR-1260a	MIMAT0005911	Endogenous1	106	92	81	105	99	95
hsa-miR-1260b	MIMAT0015041	Endogenous1	24	21	26	43	24	23
hsa-miR-1261	MIMAT0005913	Endogenous1	28	19	20	27	37	25
hsa-miR-1262	MIMAT0005914	Endogenous1	31	20	22	24	25	13
hsa-miR-1264	MIMAT0005791	Endogenous1	15	17	15	15	15	9
hsa-miR-1266-5p	MIMAT0005920	Endogenous1	16	24	9	18	19	10
hsa-miR-1268a	MIMAT0005922	Endogenous1	23	22	29	32	44	29
hsa-miR-1268b	MIMAT0018925	Endogenous1	39	43	25	36	41	26
hsa-miR-1269a	MIMAT0005923	Endogenous1	25	33	35	39	23	28
hsa-miR-1269b	MIMAT0019059	Endogenous1	21	23	15	28	17	19
hsa-miR-127-3p	MIMAT0000446	Endogenous1	25	19	22	21	27	15
hsa-miR-127-5p	MIMAT0004604	Endogenous1	10	19	15	14	13	9
hsa-miR-1270	MIMAT0005924	Endogenous1	23	33	40	33	27	32
hsa-miR-1271-3p	MIMAT0022712	Endogenous1	13	21	19	18	21	14
hsa-miR-1271-5p	MIMAT0005796	Endogenous1	27	17	27	31	23	23
hsa-miR-1272	MIMAT0005925	Endogenous1	28	37	20	27	24	30
hsa-miR-1273c	MIMAT0015017	Endogenous1	16	22	23	16	18	14
hsa-miR-1275	MIMAT0005929	Endogenous1	28	26	23	21	25	24
hsa-miR-1276	MIMAT0005930	Endogenous1	17	14	20	13	25	18
hsa-miR-1277-3p	MIMAT0005933	Endogenous1	41	30	31	35	39	31
hsa-miR-1278	MIMAT0005936	Endogenous1	20	40	34	28	27	29
hsa-miR-1279	MIMAT0005937	Endogenous1	26	25	37	35	31	23
hsa-miR-128-1-5p	MIMAT0026477	Endogenous1	32	27	26	45	37	24
hsa-miR-128-2-5p	MIMAT0031095	Endogenous1	18	14	22	20	23	17
hsa-miR-128-3p	MIMAT0000424	Endogenous1	113	167	139	203	171	148
hsa-miR-1281	MIMAT0005939	Endogenous1	20	37	29	25	27	23
hsa-miR-1283	MIMAT0005799	Endogenous1	156	157	101	118	143	175
hsa-miR-1285-3p	MIMAT0005876	Endogenous1	23	16	17	14	14	14
hsa-miR-1285-5p	MIMAT0022719	Endogenous1	93	81	64	128	77	61
hsa-miR-1286	MIMAT0005877	Endogenous1	51	39	39	48	38	33
hsa-miR-1287-3p	MIMAT0026738	Endogenous1	20	12	22	25	20	16
hsa-miR-1287-5p	MIMAT0005878	Endogenous1	33	43	47	41	36	33
hsa-miR-1288-3p	MIMAT0005942	Endogenous1	20	21	11	17	23	20
hsa-miR-1289	MIMAT0005879	Endogenous1	19	26	30	19	22	19
hsa-miR-129-2-3p	MIMAT0004605	Endogenous1	190	101	235	158	194	350
hsa-miR-129-5p	MIMAT0000242	Endogenous1	34	21	42	29	35	37
hsa-miR-1290	MIMAT0005880	Endogenous1	44	26	29	40	44	22
hsa-miR-1291	MIMAT0005881	Endogenous1	8	20	19	25	16	25
hsa-miR-1293	MIMAT0005883	Endogenous1	26	23	29	30	26	25
hsa-miR-1295a	MIMAT0005885	Endogenous1	31	30	32	32	32	24
hsa-miR-1296-3p	MIMAT0026637	Endogenous1	37	25	38	27	35	21
hsa-miR-1296-5p	MIMAT0005794	Endogenous1	21	26	15	21	31	18
hsa-miR-1297	MIMAT0005886	Endogenous1	39	46	28	27	32	48
hsa-miR-1298-5p	MIMAT0005800	Endogenous1	28	27	21	36	26	14
hsa-miR-1299	MIMAT0005887	Endogenous1	23	25	20	30	26	25
hsa-miR-1301-3p	MIMAT0005797	Endogenous1	20	14	14	14	21	13
hsa-miR-1302	MIMAT0005890	Endogenous1	23	16	16	15	23	12
hsa-miR-1303	MIMAT0005891	Endogenous1	13	13	10	21	23	15
hsa-miR-1304-3p	MIMAT0022720	Endogenous1	20	22	26	24	25	9
hsa-miR-1304-5p	MIMAT0005892	Endogenous1	24	22	19	23	19	21
hsa-miR-1305	MIMAT0005893	Endogenous1	45	39	37	50	39	34
hsa-miR-1306-3p	MIMAT0005950	Endogenous1	43	31	28	34	24	33
hsa-miR-1306-5p	MIMAT0022726	Endogenous1	85	78	61	96	82	93
hsa-miR-1307-3p	MIMAT0005951	Endogenous1	45	27	32	53	31	40
hsa-miR-1307-5p	MIMAT0022727	Endogenous1	35	27	32	33	30	21
hsa-miR-130a-3p	MIMAT0000425	Endogenous1	6603	9006	6456	12108	8816	7679
hsa-miR-130b-3p	MIMAT0000691	Endogenous1	291	340	285	442	418	386
hsa-miR-132-3p	MIMAT0000426	Endogenous1	173	167	176	207	172	216
hsa-miR-1322	MIMAT0005953	Endogenous1	27	29	29	27	26	23
hsa-miR-1323	MIMAT0005795	Endogenous1	39	25	30	41	46	26
hsa-miR-133a-3p	MIMAT0000427	Endogenous1	39	47	54	55	45	40
hsa-miR-133a-5p	MIMAT0026478	Endogenous1	26	41	24	26	36	28
hsa-miR-133b	MIMAT0000770	Endogenous1	17	17	17	19	26	17
hsa-miR-134-3p	MIMAT0026481	Endogenous1	32	18	24	22	31	15
hsa-miR-134-5p+hsa-miR-6728-5p	MIMAT0000447	Endogenous1	12	14	8	14	12	11
hsa-miR-135a-5p	MIMAT0000428	Endogenous1	1068	171	397	432	298	249
hsa-miR-135b-5p	MIMAT0000758	Endogenous1	2741	4905	3408	5299	5527	3213
hsa-miR-136-5p	MIMAT0000448	Endogenous1	18	18	20	14	20	20
hsa-miR-137	MIMAT0000429	Endogenous1	47	56	49	50	57	50
hsa-miR-138-5p	MIMAT0000430	Endogenous1	33	26	27	23	29	16
hsa-miR-139-3p	MIMAT0004552	Endogenous1	37	39	31	38	31	32
hsa-miR-139-5p	MIMAT0000250	Endogenous1	14	18	18	19	21	11
hsa-miR-140-3p	MIMAT0004597	Endogenous1	19	16	21	23	23	15
hsa-miR-140-5p	MIMAT0000431	Endogenous1	113	144	117	238	164	102
hsa-miR-141-3p	MIMAT0000432	Endogenous1	31	40	24	51	43	23
hsa-miR-142-3p	MIMAT0000434	Endogenous1	31	27	28	33	30	25
hsa-miR-142-5p	MIMAT0000433	Endogenous1	12	14	16	20	10	12
hsa-miR-143-3p	MIMAT0000435	Endogenous1	40	50	44	81	43	42
hsa-miR-144-3p	MIMAT0000436	Endogenous1	30	27	27	33	40	17
hsa-miR-145-5p	MIMAT0000437	Endogenous1	63	205	169	223	129	188
hsa-miR-1469	MIMAT0007347	Endogenous1	13	14	15	16	17	14
hsa-miR-146a-5p	MIMAT0000449	Endogenous1	23	27	28	28	28	35
hsa-miR-146b-3p	MIMAT0004766	Endogenous1	19	28	21	14	16	15
hsa-miR-146b-5p	MIMAT0002809	Endogenous1	38	41	36	42	36	28
hsa-miR-147a	MIMAT0000251	Endogenous1	33	36	42	23	21	28
hsa-miR-147b	MIMAT0004928	Endogenous1	22	29	30	25	28	22
hsa-miR-148a-3p	MIMAT0000243	Endogenous1	559	961	519	1123	1062	549
hsa-miR-148b-3p	MIMAT0000759	Endogenous1	209	227	208	306	216	188
hsa-miR-149-5p	MIMAT0000450	Endogenous1	270	270	266	371	296	313
hsa-miR-150-5p	MIMAT0000451	Endogenous1	15	17	9	24	14	11
hsa-miR-151a-3p	MIMAT0000757	Endogenous1	64	96	106	113	87	88
hsa-miR-151a-5p	MIMAT0004697	Endogenous1	51	51	60	78	65	62
hsa-miR-151b	MIMAT0010214	Endogenous1	23	20	20	18	21	13
hsa-miR-152-3p	MIMAT0000438	Endogenous1	44	31	37	53	40	21
hsa-miR-152-5p	MIMAT0026479	Endogenous1	10	7	20	7	6	10
hsa-miR-153-3p	MIMAT0000439	Endogenous1	12	19	20	14	15	20
hsa-miR-1537-3p	MIMAT0007399	Endogenous1	28	23	29	27	33	17
hsa-miR-154-5p	MIMAT0000452	Endogenous1	24	14	15	29	22	19
hsa-miR-155-5p	MIMAT0000646	Endogenous1	31	24	38	34	45	41
hsa-miR-15a-5p	MIMAT0000068	Endogenous1	1460	2078	1328	2818	2046	1373
hsa-miR-15b-5p	MIMAT0000417	Endogenous1	3993	5159	4056	7427	6637	5097
hsa-miR-16-5p	MIMAT0000069	Endogenous1	1597	2550	2020	2959	2616	2727
hsa-miR-181a-2-3p	MIMAT0004558	Endogenous1	93	128	107	157	143	132
hsa-miR-181a-3p	MIMAT0000270	Endogenous1	42	39	39	84	41	37
hsa-miR-181a-5p	MIMAT0000256	Endogenous1	1014	1124	967	2274	1467	1182
hsa-miR-181b-2-3p	MIMAT0031893	Endogenous1	31	28	26	31	34	18
hsa-miR-181b-5p+hsa-miR-181d-5p	MIMAT0000257	Endogenous1	163	219	186	384	269	207
hsa-miR-181c-5p	MIMAT0000258	Endogenous1	30	32	25	56	46	44
hsa-miR-181d-3p	MIMAT0026608	Endogenous1	24	29	25	35	37	24
hsa-miR-182-3p	MIMAT0000260	Endogenous1	18	24	23	25	17	20
hsa-miR-182-5p	MIMAT0000259	Endogenous1	29	26	24	47	32	34
hsa-miR-1827	MIMAT0006767	Endogenous1	27	23	18	32	27	19
hsa-miR-183-5p	MIMAT0000261	Endogenous1	86	68	69	106	77	55
hsa-miR-184	MIMAT0000454	Endogenous1	42	21	24	23	31	25
hsa-miR-185-5p	MIMAT0000455	Endogenous1	66	76	80	113	89	80
hsa-miR-186-5p	MIMAT0000456	Endogenous1	72	100	76	147	108	112
hsa-miR-187-3p	MIMAT0000262	Endogenous1	28	23	29	26	27	27
hsa-miR-188-3p	MIMAT0004613	Endogenous1	17	18	26	19	18	13
hsa-miR-188-5p	MIMAT0000457	Endogenous1	103	91	87	92	97	71
hsa-miR-18a-5p	MIMAT0000072	Endogenous1	1674	2318	1843	3389	2564	1560
hsa-miR-18b-5p	MIMAT0001412	Endogenous1	986	961	821	1693	1074	682
hsa-miR-1908-3p	MIMAT0026916	Endogenous1	17	20	20	16	16	11
hsa-miR-1908-5p	MIMAT0007881	Endogenous1	22	35	38	52	42	30
hsa-miR-1909-3p	MIMAT0007883	Endogenous1	21	11	15	19	20	9
hsa-miR-190a-3p	MIMAT0026482	Endogenous1	25	21	23	26	30	15
hsa-miR-190a-5p	MIMAT0000458	Endogenous1	28	40	29	44	34	35
hsa-miR-190b	MIMAT0004929	Endogenous1	26	23	14	18	26	19
hsa-miR-191-5p	MIMAT0000440	Endogenous1	1495	1553	1325	2515	1795	1421
hsa-miR-1910-3p	MIMAT0026917	Endogenous1	7	18	16	18	13	12
hsa-miR-1910-5p	MIMAT0007884	Endogenous1	16	22	17	22	20	16
hsa-miR-1915-3p	MIMAT0007892	Endogenous1	44	39	51	63	61	42
hsa-miR-192-5p	MIMAT0000222	Endogenous1	44	26	27	30	27	32
hsa-miR-193a-3p	MIMAT0000459	Endogenous1	12	11	14	13	26	9
hsa-miR-193a-5p+hsa-miR-193b-5p	MIMAT0004614	Endogenous1	14	24	19	32	19	16
hsa-miR-193b-3p	MIMAT0002819	Endogenous1	21	22	21	29	16	12
hsa-miR-194-5p	MIMAT0000460	Endogenous1	24	30	31	32	26	22
hsa-miR-195-5p	MIMAT0000461	Endogenous1	22	26	20	24	27	20
hsa-miR-196a-3p	MIMAT0004562	Endogenous1	17	15	12	24	28	17
hsa-miR-196a-5p	MIMAT0000226	Endogenous1	2051	8870	4081	7423	8081	5468
hsa-miR-196b-5p	MIMAT0001080	Endogenous1	1371	3907	2353	3605	4953	2982
hsa-miR-197-3p	MIMAT0000227	Endogenous1	183	139	163	229	213	152
hsa-miR-197-5p	MIMAT0022691	Endogenous1	36	44	28	40	38	48
hsa-miR-1972	MIMAT0009447	Endogenous1	33	31	24	33	31	18
hsa-miR-1973	MIMAT0009448	Endogenous1	46	26	37	59	55	26
hsa-miR-1976	MIMAT0009451	Endogenous1	24	34	28	28	19	18
hsa-miR-198	MIMAT0000228	Endogenous1	29	23	14	22	18	14
hsa-miR-199a-3p+hsa-miR-199b-3p	MIMAT0000232	Endogenous1	450	1706	1447	1884	1136	830
hsa-miR-199a-5p	MIMAT0000231	Endogenous1	125	712	478	673	477	418
hsa-miR-199b-5p	MIMAT0000263	Endogenous1	402	481	269	1149	618	313
hsa-miR-19a-3p	MIMAT0000073	Endogenous1	2181	3684	2195	3869	3244	2312
hsa-miR-19b-3p	MIMAT0000074	Endogenous1	4719	4718	3814	9432	7030	3808
hsa-miR-200a-3p	MIMAT0000682	Endogenous1	27	35	34	28	28	34
hsa-miR-200b-3p	MIMAT0000318	Endogenous1	31	33	21	19	28	14
hsa-miR-200c-3p	MIMAT0000617	Endogenous1	49	41	29	33	49	28
hsa-miR-202-3p	MIMAT0002811	Endogenous1	19	13	16	16	9	14
hsa-miR-203a-3p	MIMAT0000264	Endogenous1	22	24	15	28	23	25
hsa-miR-203a-5p	MIMAT0031890	Endogenous1	43	37	39	36	38	40
hsa-miR-204-5p	MIMAT0000265	Endogenous1	82	55	52	75	82	65
hsa-miR-205-5p	MIMAT0000266	Endogenous1	21	31	39	33	39	47
hsa-miR-2053	MIMAT0009978	Endogenous1	25	25	29	28	26	22
hsa-miR-206	MIMAT0000462	Endogenous1	22	33	21	21	22	18
hsa-miR-208a-3p	MIMAT0000241	Endogenous1	21	11	26	23	30	15
hsa-miR-208b-3p	MIMAT0004960	Endogenous1	32	39	38	29	37	34
hsa-miR-208b-5p	MIMAT0026722	Endogenous1	25	14	22	21	22	18
hsa-miR-20a-5p+hsa-miR-20b-5p	MIMAT0000075	Endogenous1	8610	9467	9180	16016	12187	7924
hsa-miR-21-5p	MIMAT0000076	Endogenous1	651	474	598	1169	596	630
hsa-miR-210-3p	MIMAT0000267	Endogenous1	69	51	47	86	50	43
hsa-miR-210-5p	MIMAT0026475	Endogenous1	26	31	28	21	37	18
hsa-miR-211-3p	MIMAT0022694	Endogenous1	23	23	17	15	16	15
hsa-miR-211-5p	MIMAT0000268	Endogenous1	24	17	25	23	19	14
hsa-miR-2110	MIMAT0010133	Endogenous1	30	16	28	32	24	15
hsa-miR-2113	MIMAT0009206	Endogenous1	31	24	18	22	26	24
hsa-miR-2116-5p	MIMAT0011160	Endogenous1	27	15	17	15	30	13
hsa-miR-2117	MIMAT0011162	Endogenous1	33	44	27	38	46	42
hsa-miR-212-3p	MIMAT0000269	Endogenous1	30	17	36	46	30	25
hsa-miR-214-3p	MIMAT0000271	Endogenous1	38	99	73	104	67	65
hsa-miR-215-5p	MIMAT0000272	Endogenous1	37	21	33	33	27	15
hsa-miR-216a-5p	MIMAT0000273	Endogenous1	20	33	33	28	36	28
hsa-miR-216b-5p	MIMAT0004959	Endogenous1	39	90	55	70	77	50
hsa-miR-217	MIMAT0000274	Endogenous1	33	39	35	43	38	19
hsa-miR-218-5p	MIMAT0000275	Endogenous1	1888	2236	1203	3258	2790	1181
hsa-miR-219a-1-3p	MIMAT0004567	Endogenous1	36	39	31	46	40	43
hsa-miR-219a-2-3p	MIMAT0004675	Endogenous1	567	334	497	429	330	430
hsa-miR-219a-5p	MIMAT0000276	Endogenous1	55	24	29	46	29	13
hsa-miR-219b-3p	MIMAT0019748	Endogenous1	32	29	26	45	36	29
hsa-miR-22-3p	MIMAT0000077	Endogenous1	63	74	61	109	63	101
hsa-miR-221-3p	MIMAT0000278	Endogenous1	348	307	352	382	397	504
hsa-miR-221-5p	MIMAT0004568	Endogenous1	17	8	15	27	13	14
hsa-miR-222-3p	MIMAT0000279	Endogenous1	129	87	78	143	132	115
hsa-miR-223-3p	MIMAT0000280	Endogenous1	17	16	7	21	17	12
hsa-miR-224-5p	MIMAT0000281	Endogenous1	31	30	25	24	30	26
hsa-miR-2278	MIMAT0011778	Endogenous1	14	23	16	20	23	9
hsa-miR-23a-3p	MIMAT0000078	Endogenous1	662	682	833	1291	1019	838
hsa-miR-23b-3p	MIMAT0000418	Endogenous1	144	182	164	347	239	146
hsa-miR-23c	MIMAT0018000	Endogenous1	33	24	32	38	30	26
hsa-miR-24-3p	MIMAT0000080	Endogenous1	293	369	294	561	435	411
hsa-miR-25-3p	MIMAT0000081	Endogenous1	1845	2370	1980	3274	2486	2498
hsa-miR-25-5p	MIMAT0004498	Endogenous1	40	32	34	44	38	34
hsa-miR-2682-5p	MIMAT0013517	Endogenous1	20	20	26	23	26	17
hsa-miR-26a-5p	MIMAT0000082	Endogenous1	452	595	602	831	768	448
hsa-miR-26b-5p	MIMAT0000083	Endogenous1	85	85	86	130	107	52
hsa-miR-27a-3p	MIMAT0000084	Endogenous1	43	41	36	47	45	39
hsa-miR-27b-3p	MIMAT0000419	Endogenous1	569	844	549	1515	993	873
hsa-miR-28-3p	MIMAT0004502	Endogenous1	150	116	128	201	129	125
hsa-miR-28-5p	MIMAT0000085	Endogenous1	427	465	497	736	528	426
hsa-miR-296-3p	MIMAT0004679	Endogenous1	17	17	13	18	9	8
hsa-miR-296-5p	MIMAT0000690	Endogenous1	226	209	193	320	241	270
hsa-miR-297	MIMAT0004450	Endogenous1	19	14	15	10	16	14
hsa-miR-298	MIMAT0004901	Endogenous1	23	21	27	30	25	27
hsa-miR-299-3p	MIMAT0000687	Endogenous1	36	30	22	42	44	33
hsa-miR-299-5p	MIMAT0002890	Endogenous1	42	31	33	38	50	33
hsa-miR-29a-3p	MIMAT0000086	Endogenous1	50	36	42	66	41	55
hsa-miR-29b-3p	MIMAT0000100	Endogenous1	267	181	162	322	156	178
hsa-miR-29c-3p	MIMAT0000681	Endogenous1	91	85	103	116	93	58
hsa-miR-300	MIMAT0004903	Endogenous1	21	25	27	31	28	21
hsa-miR-301a-3p	MIMAT0000688	Endogenous1	832	1078	725	1414	1031	639
hsa-miR-301a-5p	MIMAT0022696	Endogenous1	35	32	26	43	54	21
hsa-miR-301b-3p	MIMAT0004958	Endogenous1	346	420	290	503	413	297
hsa-miR-301b-5p	MIMAT0032026	Endogenous1	23	17	30	28	29	20
hsa-miR-302a-3p	MIMAT0000684	Endogenous1	199	45	102	83	81	87
hsa-miR-302a-5p	MIMAT0000683	Endogenous1	27	13	20	35	20	17
hsa-miR-302b-3p	MIMAT0000715	Endogenous1	231	40	78	50	69	63
hsa-miR-302c-3p	MIMAT0000717	Endogenous1	112	25	54	45	48	43
hsa-miR-302d-3p	MIMAT0000718	Endogenous1	433	257	277	251	317	266
hsa-miR-302e	MIMAT0005931	Endogenous1	34	29	26	30	38	22
hsa-miR-302f	MIMAT0005932	Endogenous1	12	23	16	18	18	24
hsa-miR-3065-3p	MIMAT0015378	Endogenous1	32	11	23	31	32	10
hsa-miR-3065-5p	MIMAT0015066	Endogenous1	15	21	10	17	21	12
hsa-miR-3074-3p	MIMAT0015027	Endogenous1	16	14	17	28	16	17
hsa-miR-30a-3p	MIMAT0000088	Endogenous1	107	39	66	59	56	37
hsa-miR-30a-5p	MIMAT0000087	Endogenous1	75	53	40	60	38	43
hsa-miR-30b-5p	MIMAT0000420	Endogenous1	204	251	215	311	289	210
hsa-miR-30c-5p	MIMAT0000244	Endogenous1	158	136	130	190	192	168
hsa-miR-30d-5p	MIMAT0000245	Endogenous1	61	48	51	102	73	59
hsa-miR-30e-3p	MIMAT0000693	Endogenous1	81	73	81	132	89	76
hsa-miR-30e-5p	MIMAT0000692	Endogenous1	51	45	35	84	73	25
hsa-miR-31-5p	MIMAT0000089	Endogenous1	23	12	17	12	19	14
hsa-miR-3127-5p	MIMAT0014990	Endogenous1	31	26	21	19	25	18
hsa-miR-3130-3p	MIMAT0014994	Endogenous1	17	12	11	13	10	11
hsa-miR-3131	MIMAT0014996	Endogenous1	26	24	25	23	23	14
hsa-miR-3136-5p	MIMAT0015003	Endogenous1	25	29	29	19	34	20
hsa-miR-3140-3p	MIMAT0015008	Endogenous1	6	8	12	11	14	11
hsa-miR-3140-5p	MIMAT0019204	Endogenous1	13	13	15	14	20	16
hsa-miR-3144-3p	MIMAT0015015	Endogenous1	72	105	98	97	84	92
hsa-miR-3144-5p	MIMAT0015014	Endogenous1	30	26	21	26	33	15
hsa-miR-3147	MIMAT0015019	Endogenous1	29	30	26	24	40	21
hsa-miR-3150b-3p	MIMAT0018194	Endogenous1	9	15	17	20	16	11
hsa-miR-3151-5p	MIMAT0015024	Endogenous1	160	47	82	75	53	65
hsa-miR-3158-3p	MIMAT0015032	Endogenous1	30	17	27	24	15	12
hsa-miR-3161	MIMAT0015035	Endogenous1	23	24	20	27	30	19
hsa-miR-3164	MIMAT0015038	Endogenous1	18	15	12	19	11	13
hsa-miR-3168	MIMAT0015043	Endogenous1	26	42	35	32	37	26
hsa-miR-3179	MIMAT0015056	Endogenous1	18	14	11	22	15	20
hsa-miR-3180	MIMAT0018178	Endogenous1	27	16	20	27	23	13
hsa-miR-3180-3p	MIMAT0015058	Endogenous1	21	19	23	28	30	17
hsa-miR-3180-5p	MIMAT0015057	Endogenous1	18	26	16	17	19	14
hsa-miR-3182	MIMAT0015062	Endogenous1	17	18	26	26	28	16
hsa-miR-3185	MIMAT0015065	Endogenous1	13	16	24	24	26	18
hsa-miR-3190-3p	MIMAT0022839	Endogenous1	13	13	20	15	20	9
hsa-miR-3192-5p	MIMAT0015076	Endogenous1	10	20	12	23	23	17
hsa-miR-3195	MIMAT0015079	Endogenous1	19	22	18	23	21	16
hsa-miR-3196	MIMAT0015080	Endogenous1	13	16	15	11	21	15
hsa-miR-32-5p	MIMAT0000090	Endogenous1	649	658	315	1101	706	244
hsa-miR-3202	MIMAT0015089	Endogenous1	14	10	15	31	30	15
hsa-miR-320a	MIMAT0000510	Endogenous1	24	25	26	26	25	18
hsa-miR-320b	MIMAT0005792	Endogenous1	14	19	22	26	25	15
hsa-miR-320c	MIMAT0005793	Endogenous1	21	16	19	20	24	17
hsa-miR-320d	MIMAT0006764	Endogenous1	25	16	19	18	12	16
hsa-miR-320e	MIMAT0015072	Endogenous1	73	48	55	109	78	74
hsa-miR-323a-3p	MIMAT0000755	Endogenous1	18	17	9	17	27	16
hsa-miR-323a-5p	MIMAT0004696	Endogenous1	26	15	19	13	21	11
hsa-miR-323b-3p	MIMAT0015050	Endogenous1	13	21	32	33	22	24
hsa-miR-323b-5p	MIMAT0001630	Endogenous1	18	23	9	22	24	19
hsa-miR-324-3p	MIMAT0000762	Endogenous1	45	37	41	53	55	41
hsa-miR-324-5p	MIMAT0000761	Endogenous1	135	188	158	238	232	190
hsa-miR-325	MIMAT0000771	Endogenous1	39	25	32	35	27	27
hsa-miR-326	MIMAT0000756	Endogenous1	20	10	14	24	28	13
hsa-miR-328-3p	MIMAT0000752	Endogenous1	27	23	23	25	30	14
hsa-miR-328-5p	MIMAT0026486	Endogenous1	29	27	27	29	24	21
hsa-miR-329-3p	MIMAT0001629	Endogenous1	19	15	14	13	14	13
hsa-miR-329-5p	MIMAT0026555	Endogenous1	23	25	18	29	25	17
hsa-miR-330-3p	MIMAT0000751	Endogenous1	10	11	13	14	17	8
hsa-miR-330-5p	MIMAT0004693	Endogenous1	28	30	24	21	21	23
hsa-miR-331-3p	MIMAT0000760	Endogenous1	191	256	207	314	272	277
hsa-miR-331-5p	MIMAT0004700	Endogenous1	17	12	13	25	21	10
hsa-miR-335-5p	MIMAT0000765	Endogenous1	108	212	174	232	232	205
hsa-miR-337-3p	MIMAT0000754	Endogenous1	30	31	41	34	38	33
hsa-miR-337-5p	MIMAT0004695	Endogenous1	18	15	18	27	13	14
hsa-miR-338-5p	MIMAT0004701	Endogenous1	24	20	23	36	20	17
hsa-miR-339-3p	MIMAT0004702	Endogenous1	23	16	19	28	22	17
hsa-miR-339-5p	MIMAT0000764	Endogenous1	25	17	20	31	14	18
hsa-miR-33a-5p	MIMAT0000091	Endogenous1	119	130	68	149	78	55
hsa-miR-33b-5p	MIMAT0003301	Endogenous1	26	30	34	28	30	20
hsa-miR-340-5p	MIMAT0004692	Endogenous1	854	795	453	1223	912	439
hsa-miR-342-3p	MIMAT0000753	Endogenous1	451	401	314	656	515	420
hsa-miR-342-5p	MIMAT0004694	Endogenous1	22	18	20	18	28	16
hsa-miR-345-3p	MIMAT0022698	Endogenous1	29	28	34	30	25	24
hsa-miR-345-5p	MIMAT0000772	Endogenous1	30	32	38	58	52	45
hsa-miR-346	MIMAT0000773	Endogenous1	45	33	45	20	35	30
hsa-miR-34a-5p	MIMAT0000255	Endogenous1	451	232	249	645	272	260
hsa-miR-34b-3p	MIMAT0004676	Endogenous1	15	16	9	16	14	11
hsa-miR-34c-3p	MIMAT0004677	Endogenous1	34	13	26	24	32	27
hsa-miR-34c-5p	MIMAT0000686	Endogenous1	57	52	48	81	43	45
hsa-miR-3605-3p	MIMAT0017982	Endogenous1	19	22	17	27	31	13
hsa-miR-3605-5p	MIMAT0017981	Endogenous1	42	25	25	24	32	18
hsa-miR-361-3p	MIMAT0004682	Endogenous1	45	49	39	69	52	46
hsa-miR-361-5p	MIMAT0000703	Endogenous1	1072	1365	967	1933	1574	1260
hsa-miR-3613-3p	MIMAT0017991	Endogenous1	32	24	25	26	27	26
hsa-miR-3613-5p	MIMAT0017990	Endogenous1	23	21	21	32	22	30
hsa-miR-3614-3p	MIMAT0017993	Endogenous1	18	25	16	21	18	19
hsa-miR-3614-5p	MIMAT0017992	Endogenous1	22	18	30	24	27	19
hsa-miR-3615	MIMAT0017994	Endogenous1	29	22	25	19	19	20
hsa-miR-362-3p	MIMAT0004683	Endogenous1	73	66	47	130	73	42
hsa-miR-362-5p	MIMAT0000705	Endogenous1	114	110	84	172	109	87
hsa-miR-363-3p	MIMAT0000707	Endogenous1	8211	7404	7216	10658	7566	6283
hsa-miR-363-5p	MIMAT0003385	Endogenous1	25	29	28	49	25	29
hsa-miR-365a-3p+hsa-miR-365b-3p	MIMAT0000710	Endogenous1	94	95	79	87	113	90
hsa-miR-365b-5p	MIMAT0022833	Endogenous1	14	15	10	19	17	8
hsa-miR-367-3p	MIMAT0000719	Endogenous1	50	29	24	27	28	20
hsa-miR-369-3p	MIMAT0000721	Endogenous1	27	20	21	28	37	23
hsa-miR-369-5p	MIMAT0001621	Endogenous1	31	20	27	28	33	18
hsa-miR-3690	MIMAT0018119	Endogenous1	12	16	15	15	16	14
hsa-miR-370-3p	MIMAT0000722	Endogenous1	28	20	15	25	24	8
hsa-miR-370-5p	MIMAT0026483	Endogenous1	17	16	14	22	21	12
hsa-miR-371a-5p	MIMAT0004687	Endogenous1	28	33	33	36	33	17
hsa-miR-371b-5p	MIMAT0019892	Endogenous1	17	21	18	17	24	13
hsa-miR-372-3p	MIMAT0000724	Endogenous1	26	17	20	27	25	21
hsa-miR-373-3p	MIMAT0000726	Endogenous1	20	15	19	16	24	21
hsa-miR-374a-3p	MIMAT0004688	Endogenous1	21	22	24	32	25	24
hsa-miR-374a-5p	MIMAT0000727	Endogenous1	4066	5559	3450	7480	5316	4088
hsa-miR-374b-5p	MIMAT0004955	Endogenous1	993	1197	891	1700	1366	1098
hsa-miR-374c-5p	MIMAT0018443	Endogenous1	17	13	23	22	21	16
hsa-miR-375	MIMAT0000728	Endogenous1	19	24	35	15	22	22
hsa-miR-376a-2-5p	MIMAT0022928	Endogenous1	23	13	19	26	30	21
hsa-miR-376a-3p	MIMAT0000729	Endogenous1	35	29	42	37	38	20
hsa-miR-376b-3p	MIMAT0002172	Endogenous1	26	35	24	16	20	16
hsa-miR-376c-3p	MIMAT0000720	Endogenous1	14	18	16	21	17	11
hsa-miR-376c-5p	MIMAT0022861	Endogenous1	20	23	23	29	26	20
hsa-miR-377-3p	MIMAT0000730	Endogenous1	34	20	28	25	20	23
hsa-miR-378b	MIMAT0014999	Endogenous1	16	9	16	26	28	11
hsa-miR-378c	MIMAT0016847	Endogenous1	22	13	11	20	14	8
hsa-miR-378d	MIMAT0018926	Endogenous1	19	10	20	22	28	16
hsa-miR-378e	MIMAT0018927	Endogenous1	145	137	161	156	168	135
hsa-miR-378f	MIMAT0018932	Endogenous1	35	32	33	31	27	28
hsa-miR-378g	MIMAT0018937	Endogenous1	37	40	33	37	39	41
hsa-miR-378h	MIMAT0018984	Endogenous1	37	34	31	44	49	36
hsa-miR-378i	MIMAT0019074	Endogenous1	39	41	34	54	53	35
hsa-miR-379-5p	MIMAT0000733	Endogenous1	44	40	37	46	47	47
hsa-miR-380-3p	MIMAT0000735	Endogenous1	22	29	28	23	25	15
hsa-miR-381-3p	MIMAT0000736	Endogenous1	25	31	33	30	34	24
hsa-miR-381-5p	MIMAT0022862	Endogenous1	17	18	14	22	31	26
hsa-miR-382-3p	MIMAT0022697	Endogenous1	26	21	26	24	25	17
hsa-miR-382-5p	MIMAT0000737	Endogenous1	25	25	18	21	26	21
hsa-miR-383-5p	MIMAT0000738	Endogenous1	15	13	25	27	17	16
hsa-miR-384	MIMAT0001075	Endogenous1	31	18	22	19	30	21
hsa-miR-3916	MIMAT0018190	Endogenous1	21	19	26	19	20	14
hsa-miR-3918	MIMAT0018192	Endogenous1	31	16	19	19	16	25
hsa-miR-3928-3p	MIMAT0018205	Endogenous1	25	17	19	18	16	13
hsa-miR-3934-5p	MIMAT0018349	Endogenous1	31	19	12	34	25	20
hsa-miR-409-3p	MIMAT0001639	Endogenous1	19	19	16	18	19	13
hsa-miR-409-5p	MIMAT0001638	Endogenous1	26	21	19	14	14	18
hsa-miR-410-3p	MIMAT0002171	Endogenous1	18	23	19	26	27	24
hsa-miR-411-5p	MIMAT0003329	Endogenous1	54	39	37	55	54	41
hsa-miR-412-3p	MIMAT0002170	Endogenous1	24	21	17	28	32	37
hsa-miR-421	MIMAT0003339	Endogenous1	722	665	557	1078	838	538
hsa-miR-422a	MIMAT0001339	Endogenous1	13	23	24	27	25	11
hsa-miR-423-3p	MIMAT0001340	Endogenous1	191	281	158	300	290	273
hsa-miR-423-5p	MIMAT0004748	Endogenous1	367	433	331	576	463	411
hsa-miR-424-5p	MIMAT0001341	Endogenous1	152	299	281	335	232	210
hsa-miR-425-5p	MIMAT0003393	Endogenous1	114	123	88	161	147	137
hsa-miR-4284	MIMAT0016915	Endogenous1	36	36	28	38	45	38
hsa-miR-4286	MIMAT0016916	Endogenous1	136	161	97	221	187	86
hsa-miR-429	MIMAT0001536	Endogenous1	17	13	18	19	26	19
hsa-miR-431-5p	MIMAT0001625	Endogenous1	10	18	13	13	17	14
hsa-miR-432-5p	MIMAT0002814	Endogenous1	16	18	14	15	29	8
hsa-miR-433-3p	MIMAT0001627	Endogenous1	34	31	14	17	14	18
hsa-miR-433-5p	MIMAT0026554	Endogenous1	22	16	22	29	29	31
hsa-miR-4421	MIMAT0018934	Endogenous1	15	24	17	18	11	9
hsa-miR-4425	MIMAT0018940	Endogenous1	11	16	17	21	29	16
hsa-miR-4431	MIMAT0018947	Endogenous1	26	22	23	26	28	19
hsa-miR-4435	MIMAT0018951	Endogenous1	21	21	16	21	19	21
hsa-miR-4443	MIMAT0018961	Endogenous1	130	111	140	182	154	121
hsa-miR-4448	MIMAT0018967	Endogenous1	31	37	14	22	18	22
hsa-miR-4451	MIMAT0018973	Endogenous1	23	24	27	19	27	18
hsa-miR-4454+hsa-miR-7975	MIMAT0018976	Endogenous1	6827	6557	6500	9602	8373	6637
hsa-miR-4455	MIMAT0018977	Endogenous1	40	33	35	40	37	41
hsa-miR-4458	MIMAT0018980	Endogenous1	13	13	15	19	22	20
hsa-miR-4461	MIMAT0018983	Endogenous1	33	28	29	26	38	25
hsa-miR-448	MIMAT0001532	Endogenous1	32	36	41	32	38	30
hsa-miR-4485-3p	MIMAT0019019	Endogenous1	21	17	26	21	19	18
hsa-miR-4488	MIMAT0019022	Endogenous1	76	99	107	129	121	75
hsa-miR-449a	MIMAT0001541	Endogenous1	17	21	19	15	22	14
hsa-miR-449b-5p	MIMAT0003327	Endogenous1	34	24	21	29	34	10
hsa-miR-449c-5p	MIMAT0010251	Endogenous1	24	14	10	19	12	16
hsa-miR-450a-1-3p	MIMAT0022700	Endogenous1	21	22	20	30	23	17
hsa-miR-450a-2-3p	MIMAT0031074	Endogenous1	31	27	21	22	29	21
hsa-miR-450a-5p	MIMAT0001545	Endogenous1	124	148	151	270	187	131
hsa-miR-450b-3p	MIMAT0004910	Endogenous1	32	24	25	30	22	22
hsa-miR-450b-5p	MIMAT0004909	Endogenous1	38	36	38	54	51	37
hsa-miR-4516	MIMAT0019053	Endogenous1	36	26	34	34	50	30
hsa-miR-451a	MIMAT0001631	Endogenous1	28	26	23	23	24	27
hsa-miR-452-5p	MIMAT0001635	Endogenous1	21	19	13	13	16	12
hsa-miR-4521	MIMAT0019058	Endogenous1	11	9	17	20	12	9
hsa-miR-4524a-5p	MIMAT0019062	Endogenous1	18	12	14	25	24	21
hsa-miR-4531	MIMAT0019070	Endogenous1	20	29	15	19	20	17
hsa-miR-4532	MIMAT0019071	Endogenous1	19	31	21	18	29	15
hsa-miR-4536-3p	MIMAT0020959	Endogenous1	23	36	34	28	40	22
hsa-miR-4536-5p	MIMAT0019078	Endogenous1	32	49	48	62	56	46
hsa-miR-454-3p	MIMAT0003885	Endogenous1	221	232	172	334	262	246
hsa-miR-455-3p	MIMAT0004784	Endogenous1	79	91	89	131	101	84
hsa-miR-455-5p	MIMAT0003150	Endogenous1	115	116	110	173	122	116
hsa-miR-4647	MIMAT0019709	Endogenous1	29	31	28	22	31	14
hsa-miR-4707-3p	MIMAT0019808	Endogenous1	24	14	16	19	16	12
hsa-miR-4707-5p	MIMAT0019807	Endogenous1	33	20	24	35	31	18
hsa-miR-4741	MIMAT0019871	Endogenous1	19	26	16	20	12	13
hsa-miR-4755-5p	MIMAT0019895	Endogenous1	32	34	37	44	30	26
hsa-miR-4787-3p	MIMAT0019957	Endogenous1	16	21	34	24	17	12
hsa-miR-4787-5p	MIMAT0019956	Endogenous1	27	20	18	14	30	24
hsa-miR-4792	MIMAT0019964	Endogenous1	25	28	28	22	21	20
hsa-miR-483-3p	MIMAT0002173	Endogenous1	18	23	26	21	32	15
hsa-miR-483-5p	MIMAT0004761	Endogenous1	26	21	21	19	12	21
hsa-miR-484	MIMAT0002174	Endogenous1	54	60	56	83	70	71
hsa-miR-485-3p	MIMAT0002176	Endogenous1	19	27	18	23	30	15
hsa-miR-485-5p	MIMAT0002175	Endogenous1	19	20	11	18	19	17
hsa-miR-486-3p	MIMAT0004762	Endogenous1	37	20	16	29	25	30
hsa-miR-487a-3p	MIMAT0002178	Endogenous1	44	34	38	36	34	29
hsa-miR-487b-3p	MIMAT0003180	Endogenous1	33	30	32	36	28	26
hsa-miR-487b-5p	MIMAT0026614	Endogenous1	21	26	19	23	33	21
hsa-miR-488-3p	MIMAT0004763	Endogenous1	38	38	33	65	71	20
hsa-miR-489-3p	MIMAT0002805	Endogenous1	31	31	32	35	34	34
hsa-miR-490-3p	MIMAT0002806	Endogenous1	19	10	14	18	18	9
hsa-miR-490-5p	MIMAT0004764	Endogenous1	21	16	20	27	18	17
hsa-miR-491-3p	MIMAT0004765	Endogenous1	30	42	39	43	41	26
hsa-miR-491-5p	MIMAT0002807	Endogenous1	28	34	30	32	37	27
hsa-miR-492	MIMAT0002812	Endogenous1	19	14	25	25	12	12
hsa-miR-493-3p	MIMAT0003161	Endogenous1	25	12	18	23	32	16
hsa-miR-494-3p	MIMAT0002816	Endogenous1	22	24	27	24	32	16
hsa-miR-494-5p	MIMAT0026607	Endogenous1	18	26	15	21	17	16
hsa-miR-495-3p	MIMAT0002817	Endogenous1	97	77	67	55	98	87
hsa-miR-495-5p	MIMAT0022924	Endogenous1	33	38	36	32	38	24
hsa-miR-496	MIMAT0002818	Endogenous1	42	47	39	47	53	44
hsa-miR-497-5p	MIMAT0002820	Endogenous1	29	26	28	16	32	11
hsa-miR-498	MIMAT0002824	Endogenous1	30	29	25	36	36	31
hsa-miR-499a-3p	MIMAT0004772	Endogenous1	21	17	14	20	29	14
hsa-miR-499a-5p	MIMAT0002870	Endogenous1	57	55	56	58	53	45
hsa-miR-499b-3p	MIMAT0019898	Endogenous1	23	22	29	18	23	23
hsa-miR-499b-5p	MIMAT0019897	Endogenous1	17	13	21	16	24	14
hsa-miR-5001-3p	MIMAT0021022	Endogenous1	11	14	19	20	20	14
hsa-miR-5001-5p	MIMAT0021021	Endogenous1	30	42	33	35	25	22
hsa-miR-500a-5p+hsa-miR-501-5p	MIMAT0004773	Endogenous1	52	36	33	78	56	39
hsa-miR-501-3p	MIMAT0004774	Endogenous1	12	25	20	22	29	19
hsa-miR-5010-3p	MIMAT0021044	Endogenous1	24	23	18	14	27	18
hsa-miR-5010-5p	MIMAT0021043	Endogenous1	12	27	10	18	16	19
hsa-miR-502-3p	MIMAT0004775	Endogenous1	20	18	26	25	27	22
hsa-miR-502-5p	MIMAT0002873	Endogenous1	41	31	31	41	29	28
hsa-miR-503-3p	MIMAT0022925	Endogenous1	19	15	21	14	20	14
hsa-miR-503-5p	MIMAT0002874	Endogenous1	152	203	242	367	230	264
hsa-miR-504-3p	MIMAT0026612	Endogenous1	15	13	22	21	14	16
hsa-miR-504-5p	MIMAT0002875	Endogenous1	67	49	59	85	73	46
hsa-miR-505-3p	MIMAT0002876	Endogenous1	40	38	35	63	48	36
hsa-miR-506-3p	MIMAT0002878	Endogenous1	23	26	21	27	18	16
hsa-miR-506-5p	MIMAT0022701	Endogenous1	29	37	26	28	21	19
hsa-miR-507	MIMAT0002879	Endogenous1	29	11	25	25	29	21
hsa-miR-508-3p	MIMAT0002880	Endogenous1	23	33	23	23	20	22
hsa-miR-508-5p	MIMAT0004778	Endogenous1	33	30	19	23	31	17
hsa-miR-509-3-5p	MIMAT0004975	Endogenous1	24	19	21	26	22	18
hsa-miR-509-3p	MIMAT0002881	Endogenous1	34	26	22	32	32	18
hsa-miR-509-5p	MIMAT0004779	Endogenous1	25	13	23	26	36	20
hsa-miR-510-3p	MIMAT0026613	Endogenous1	34	26	24	27	28	19
hsa-miR-510-5p	MIMAT0002882	Endogenous1	15	17	6	18	16	6
hsa-miR-511-5p	MIMAT0002808	Endogenous1	30	29	22	35	38	42
hsa-miR-512-3p	MIMAT0002823	Endogenous1	15	20	9	14	18	16
hsa-miR-512-5p	MIMAT0002822	Endogenous1	20	19	28	29	23	16
hsa-miR-513a-3p	MIMAT0004777	Endogenous1	44	47	34	43	36	33
hsa-miR-513a-5p	MIMAT0002877	Endogenous1	26	29	27	28	26	17
hsa-miR-513b-5p	MIMAT0005788	Endogenous1	23	22	31	28	29	27
hsa-miR-513c-3p	MIMAT0022728	Endogenous1	16	14	14	18	21	11
hsa-miR-513c-5p	MIMAT0005789	Endogenous1	20	14	9	21	18	12
hsa-miR-514a-3p	MIMAT0002883	Endogenous1	38	47	45	47	29	24
hsa-miR-514a-5p	MIMAT0022702	Endogenous1	18	22	15	30	16	23
hsa-miR-514b-3p	MIMAT0015088	Endogenous1	25	46	30	28	29	25
hsa-miR-514b-5p	MIMAT0015087	Endogenous1	38	35	40	48	55	33
hsa-miR-515-3p	MIMAT0002827	Endogenous1	21	25	25	25	28	25
hsa-miR-515-5p	MIMAT0002826	Endogenous1	31	19	26	33	33	26
hsa-miR-516a-3p+hsa-miR-516b-3p	MIMAT0006778	Endogenous1	24	17	12	23	18	21
hsa-miR-516a-5p	MIMAT0004770	Endogenous1	21	16	13	21	17	12
hsa-miR-516b-5p	MIMAT0002859	Endogenous1	20	13	14	31	15	14
hsa-miR-517a-3p	MIMAT0002852	Endogenous1	33	29	31	32	48	28
hsa-miR-517b-3p	MIMAT0002857	Endogenous1	19	22	19	25	24	21
hsa-miR-517c-3p+hsa-miR-519a-3p	MIMAT0002866	Endogenous1	23	34	26	31	21	23
hsa-miR-518b	MIMAT0002844	Endogenous1	18	22	19	24	16	14
hsa-miR-518c-3p	MIMAT0002848	Endogenous1	21	29	27	29	30	12
hsa-miR-518d-3p	MIMAT0002864	Endogenous1	21	15	19	19	17	14
hsa-miR-518e-3p	MIMAT0002861	Endogenous1	25	27	19	29	24	22
hsa-miR-518f-3p	MIMAT0002842	Endogenous1	27	22	16	29	22	11
hsa-miR-5196-3p+hsa-miR-6732-3p	MIMAT0021129	Endogenous1	21	31	21	32	27	20
hsa-miR-5196-5p	MIMAT0021128	Endogenous1	21	17	34	21	25	18
hsa-miR-519b-3p	MIMAT0002837	Endogenous1	13	8	13	20	20	15
hsa-miR-519b-5p+hsa-miR-519c-5p+hsa-miR-523-5p+hsa-miR-518e-5p+hsa-miR-522-5p+hsa-miR-519a-5p	MIMAT0005454	Endogenous1	22	16	22	34	20	13
hsa-miR-519c-3p	MIMAT0002832	Endogenous1	35	26	32	29	30	20
hsa-miR-519d-3p	MIMAT0002853	Endogenous1	28	26	38	27	24	31
hsa-miR-519e-3p	MIMAT0002829	Endogenous1	20	14	17	25	17	15
hsa-miR-520a-3p	MIMAT0002834	Endogenous1	19	13	16	11	12	15
hsa-miR-520a-5p	MIMAT0002833	Endogenous1	19	25	25	38	22	29
hsa-miR-520b	MIMAT0002843	Endogenous1	10	20	17	24	20	16
hsa-miR-520c-3p	MIMAT0002846	Endogenous1	31	25	27	34	27	17
hsa-miR-520d-3p	MIMAT0002856	Endogenous1	28	24	25	30	26	18
hsa-miR-520d-5p+hsa-miR-527+hsa-miR-518a-5p	MIMAT0002855	Endogenous1	11	14	12	21	24	10
hsa-miR-520e	MIMAT0002825	Endogenous1	9	11	11	11	8	8
hsa-miR-520f-3p	MIMAT0002830	Endogenous1	11	22	21	23	21	13
hsa-miR-520g-3p	MIMAT0002858	Endogenous1	24	17	17	20	20	19
hsa-miR-520h	MIMAT0002867	Endogenous1	32	28	28	31	27	22
hsa-miR-521	MIMAT0002854	Endogenous1	27	39	34	29	22	21
hsa-miR-522-3p	MIMAT0002868	Endogenous1	26	31	21	17	15	12
hsa-miR-523-3p	MIMAT0002840	Endogenous1	20	13	10	11	15	13
hsa-miR-524-3p	MIMAT0002850	Endogenous1	14	15	15	14	21	9
hsa-miR-525-3p	MIMAT0002839	Endogenous1	6	11	3	19	12	4
hsa-miR-525-5p	MIMAT0002838	Endogenous1	28	34	32	37	38	23
hsa-miR-526a+hsa-miR-518c-5p+hsa-miR-518d-5p	MIMAT0002845	Endogenous1	24	26	28	32	33	33
hsa-miR-526b-5p	MIMAT0002835	Endogenous1	32	18	25	36	25	21
hsa-miR-532-3p	MIMAT0004780	Endogenous1	30	23	33	39	39	35
hsa-miR-532-5p	MIMAT0002888	Endogenous1	43	39	35	95	40	34
hsa-miR-539-3p	MIMAT0022705	Endogenous1	15	12	13	16	21	13
hsa-miR-539-5p	MIMAT0003163	Endogenous1	11	20	14	20	24	11
hsa-miR-541-3p	MIMAT0004920	Endogenous1	8	4	7	8	12	9
hsa-miR-542-3p	MIMAT0003389	Endogenous1	47	37	55	62	49	28
hsa-miR-542-5p	MIMAT0003340	Endogenous1	17	17	23	22	29	24
hsa-miR-543	MIMAT0004954	Endogenous1	37	17	27	36	27	18
hsa-miR-544a	MIMAT0003164	Endogenous1	12	10	16	21	13	10
hsa-miR-545-3p	MIMAT0003165	Endogenous1	29	36	27	35	32	18
hsa-miR-548a-3p	MIMAT0003251	Endogenous1	20	24	19	30	23	32
hsa-miR-548a-5p	MIMAT0004803	Endogenous1	35	35	35	35	39	40
hsa-miR-548aa+hsa-miR-548t-3p	MIMAT0018447	Endogenous1	33	27	31	35	32	20
hsa-miR-548ad-3p	MIMAT0018946	Endogenous1	31	38	32	42	47	21
hsa-miR-548ah-5p	MIMAT0018972	Endogenous1	45	46	38	43	51	42
hsa-miR-548ai+hsa-miR-570-5p	MIMAT0018989	Endogenous1	29	25	27	20	28	17
hsa-miR-548ak	MIMAT0019013	Endogenous1	18	15	14	23	11	5
hsa-miR-548al	MIMAT0019024	Endogenous1	20	23	39	33	35	16
hsa-miR-548ar-3p	MIMAT0022266	Endogenous1	44	38	42	41	37	33
hsa-miR-548ar-5p	MIMAT0022265	Endogenous1	90	90	89	100	89	100
hsa-miR-548b-3p	MIMAT0003254	Endogenous1	24	31	22	40	36	28
hsa-miR-548c-5p+hsa-miR-548o-5p+hsa-miR-548am-5p	MIMAT0004806	Endogenous1	12	22	18	25	21	18
hsa-miR-548d-3p	MIMAT0003323	Endogenous1	20	19	19	23	22	13
hsa-miR-548d-5p	MIMAT0004812	Endogenous1	35	28	28	42	27	20
hsa-miR-548e-3p	MIMAT0005874	Endogenous1	21	12	15	17	24	14
hsa-miR-548e-5p	MIMAT0026736	Endogenous1	30	29	30	38	40	20
hsa-miR-548g-3p	MIMAT0005912	Endogenous1	15	25	32	37	20	8
hsa-miR-548h-5p	MIMAT0005928	Endogenous1	21	19	18	17	22	9
hsa-miR-548i	MIMAT0005935	Endogenous1	28	36	24	39	38	25
hsa-miR-548j-3p	MIMAT0026737	Endogenous1	13	7	16	21	20	11
hsa-miR-548j-5p	MIMAT0005875	Endogenous1	19	22	27	28	16	18
hsa-miR-548k	MIMAT0005882	Endogenous1	33	30	31	23	30	29
hsa-miR-548l	MIMAT0005889	Endogenous1	19	22	23	30	33	27
hsa-miR-548m	MIMAT0005917	Endogenous1	35	20	28	33	26	20
hsa-miR-548n	MIMAT0005916	Endogenous1	19	19	20	33	24	16
hsa-miR-548o-3p+hsa-miR-548ah-3p+hsa-miR-548av-3p	MIMAT0005919	Endogenous1	21	17	21	23	22	14
hsa-miR-548q	MIMAT0011163	Endogenous1	26	33	27	23	40	29
hsa-miR-548v	MIMAT0015020	Endogenous1	31	32	24	35	33	19
hsa-miR-548y	MIMAT0018354	Endogenous1	33	17	33	34	33	18
hsa-miR-548z+hsa-miR-548h-3p	MIMAT0018446	Endogenous1	29	30	31	21	26	18
hsa-miR-549a	MIMAT0003333	Endogenous1	20	26	16	23	42	33
hsa-miR-550a-5p	MIMAT0004800	Endogenous1	12	14	16	20	14	15
hsa-miR-551a	MIMAT0003214	Endogenous1	30	29	28	22	26	27
hsa-miR-551b-3p	MIMAT0003233	Endogenous1	186	119	108	163	138	135
hsa-miR-552-3p	MIMAT0003215	Endogenous1	39	29	24	31	24	35
hsa-miR-553	MIMAT0003216	Endogenous1	21	14	17	25	32	14
hsa-miR-554	MIMAT0003217	Endogenous1	26	22	15	24	19	23
hsa-miR-555	MIMAT0003219	Endogenous1	26	18	24	18	25	19
hsa-miR-556-3p	MIMAT0004793	Endogenous1	20	23	19	24	29	18
hsa-miR-556-5p	MIMAT0003220	Endogenous1	29	43	21	28	28	28
hsa-miR-561-3p	MIMAT0003225	Endogenous1	24	18	19	26	25	24
hsa-miR-561-5p	MIMAT0022706	Endogenous1	16	17	22	22	28	17
hsa-miR-562	MIMAT0003226	Endogenous1	19	25	15	23	18	17
hsa-miR-563	MIMAT0003227	Endogenous1	34	29	30	24	28	24
hsa-miR-564	MIMAT0003228	Endogenous1	14	16	10	16	15	16
hsa-miR-566	MIMAT0003230	Endogenous1	44	24	36	30	30	23
hsa-miR-567	MIMAT0003231	Endogenous1	17	16	20	22	17	23
hsa-miR-568	MIMAT0003232	Endogenous1	13	11	17	23	14	18
hsa-miR-570-3p	MIMAT0003235	Endogenous1	33	23	18	42	33	21
hsa-miR-571	MIMAT0003236	Endogenous1	25	16	16	25	17	18
hsa-miR-572	MIMAT0003237	Endogenous1	28	14	20	13	17	22
hsa-miR-573	MIMAT0003238	Endogenous1	22	9	18	15	23	22
hsa-miR-574-3p	MIMAT0003239	Endogenous1	54	89	63	81	58	69
hsa-miR-574-5p	MIMAT0004795	Endogenous1	45	70	55	114	93	61
hsa-miR-575	MIMAT0003240	Endogenous1	52	40	48	39	65	32
hsa-miR-576-3p	MIMAT0004796	Endogenous1	28	32	21	28	35	14
hsa-miR-576-5p	MIMAT0003241	Endogenous1	18	17	26	24	20	13
hsa-miR-577	MIMAT0003242	Endogenous1	35	142	107	120	166	91
hsa-miR-578	MIMAT0003243	Endogenous1	9	13	23	26	16	12
hsa-miR-579-3p	MIMAT0003244	Endogenous1	1	1	1	1	5	154
hsa-miR-579-5p	MIMAT0026616	Endogenous1	28	22	11	18	19	10
hsa-miR-580-3p	MIMAT0003245	Endogenous1	11	14	12	17	18	11
hsa-miR-582-3p	MIMAT0004797	Endogenous1	17	15	19	26	29	20
hsa-miR-582-5p	MIMAT0003247	Endogenous1	36	35	33	39	35	35
hsa-miR-584-3p	MIMAT0022708	Endogenous1	47	35	42	35	35	22
hsa-miR-584-5p	MIMAT0003249	Endogenous1	34	29	29	29	35	24
hsa-miR-585-3p	MIMAT0003250	Endogenous1	42	43	44	38	62	42
hsa-miR-587	MIMAT0003253	Endogenous1	38	23	19	20	24	27
hsa-miR-589-5p	MIMAT0004799	Endogenous1	15	19	25	18	25	9
hsa-miR-590-3p	MIMAT0004801	Endogenous1	21	26	23	14	21	21
hsa-miR-590-5p	MIMAT0003258	Endogenous1	117	102	102	154	132	75
hsa-miR-591	MIMAT0003259	Endogenous1	25	24	17	19	20	15
hsa-miR-592	MIMAT0003260	Endogenous1	57	56	44	85	52	38
hsa-miR-593-3p	MIMAT0004802	Endogenous1	29	36	31	39	34	21
hsa-miR-595	MIMAT0003263	Endogenous1	36	15	23	22	32	20
hsa-miR-596	MIMAT0003264	Endogenous1	19	23	19	27	17	20
hsa-miR-597-5p	MIMAT0003265	Endogenous1	63	68	44	64	67	49
hsa-miR-598-3p	MIMAT0003266	Endogenous1	102	90	85	133	109	100
hsa-miR-599	MIMAT0003267	Endogenous1	12	12	15	13	11	17
hsa-miR-600	MIMAT0003268	Endogenous1	21	19	19	16	36	14
hsa-miR-601	MIMAT0003269	Endogenous1	18	25	22	20	24	18
hsa-miR-603	MIMAT0003271	Endogenous1	32	27	29	31	34	23
hsa-miR-604	MIMAT0003272	Endogenous1	17	15	17	14	14	11
hsa-miR-605-5p	MIMAT0003273	Endogenous1	20	13	12	20	17	13
hsa-miR-606	MIMAT0003274	Endogenous1	10	17	19	13	22	15
hsa-miR-607	MIMAT0003275	Endogenous1	28	23	29	38	31	21
hsa-miR-608	MIMAT0003276	Endogenous1	32	13	25	19	19	13
hsa-miR-610	MIMAT0003278	Endogenous1	22	24	17	23	24	22
hsa-miR-612	MIMAT0003280	Endogenous1	144	129	132	142	153	115
hsa-miR-613	MIMAT0003281	Endogenous1	17	17	16	14	27	10
hsa-miR-614	MIMAT0003282	Endogenous1	19	16	22	10	21	15
hsa-miR-615-3p	MIMAT0003283	Endogenous1	87	191	140	186	217	183
hsa-miR-615-5p	MIMAT0004804	Endogenous1	26	37	35	63	44	37
hsa-miR-616-3p	MIMAT0004805	Endogenous1	18	18	18	29	15	15
hsa-miR-617	MIMAT0003286	Endogenous1	21	21	10	25	18	10
hsa-miR-619-3p	MIMAT0003288	Endogenous1	17	22	19	17	20	16
hsa-miR-620	MIMAT0003289	Endogenous1	23	18	24	22	25	21
hsa-miR-624-3p	MIMAT0004807	Endogenous1	16	15	13	21	20	13
hsa-miR-625-5p	MIMAT0003294	Endogenous1	32	19	23	36	21	20
hsa-miR-626	MIMAT0003295	Endogenous1	42	30	41	28	51	36
hsa-miR-627-3p	MIMAT0026623	Endogenous1	32	46	36	41	40	31
hsa-miR-627-5p	MIMAT0003296	Endogenous1	60	56	50	59	67	57
hsa-miR-628-3p	MIMAT0003297	Endogenous1	22	13	17	24	23	11
hsa-miR-628-5p	MIMAT0004809	Endogenous1	39	39	30	44	30	40
hsa-miR-629-5p	MIMAT0004810	Endogenous1	34	33	30	46	39	37
hsa-miR-630	MIMAT0003299	Endogenous1	47	55	44	61	65	51
hsa-miR-631	MIMAT0003300	Endogenous1	15	10	13	16	14	7
hsa-miR-637	MIMAT0003307	Endogenous1	11	13	26	17	16	15
hsa-miR-638	MIMAT0003308	Endogenous1	19	29	16	23	17	19
hsa-miR-639	MIMAT0003309	Endogenous1	30	40	33	47	48	46
hsa-miR-640	MIMAT0003310	Endogenous1	23	43	23	40	55	23
hsa-miR-641	MIMAT0003311	Endogenous1	29	26	17	18	14	22
hsa-miR-642a-3p	MIMAT0020924	Endogenous1	41	42	46	48	49	32
hsa-miR-642a-5p	MIMAT0003312	Endogenous1	29	22	24	32	35	23
hsa-miR-643	MIMAT0003313	Endogenous1	32	24	20	30	25	25
hsa-miR-644a	MIMAT0003314	Endogenous1	45	45	41	34	43	46
hsa-miR-648	MIMAT0003318	Endogenous1	25	25	28	30	37	27
hsa-miR-649	MIMAT0003319	Endogenous1	31	30	14	27	33	15
hsa-miR-650	MIMAT0003320	Endogenous1	27	35	28	35	28	26
hsa-miR-6503-3p	MIMAT0025463	Endogenous1	17	12	22	19	20	16
hsa-miR-6503-5p	MIMAT0025462	Endogenous1	24	28	26	23	22	24
hsa-miR-651-3p	MIMAT0026624	Endogenous1	14	11	15	18	20	6
hsa-miR-651-5p	MIMAT0003321	Endogenous1	67	54	46	77	78	48
hsa-miR-6511a-3p	MIMAT0025479	Endogenous1	22	22	25	22	25	22
hsa-miR-6511a-5p	MIMAT0025478	Endogenous1	22	20	26	20	25	20
hsa-miR-652-3p	MIMAT0003322	Endogenous1	50	59	63	74	73	49
hsa-miR-652-5p	MIMAT0022709	Endogenous1	23	24	27	35	22	22
hsa-miR-654-3p	MIMAT0004814	Endogenous1	12	11	10	15	21	10
hsa-miR-654-5p	MIMAT0003330	Endogenous1	22	22	23	29	28	20
hsa-miR-655-3p	MIMAT0003331	Endogenous1	14	21	17	10	12	11
hsa-miR-656-3p	MIMAT0003332	Endogenous1	26	15	16	16	24	27
hsa-miR-660-3p	MIMAT0022711	Endogenous1	28	28	28	27	45	28
hsa-miR-660-5p	MIMAT0003338	Endogenous1	153	117	91	234	139	80
hsa-miR-661	MIMAT0003324	Endogenous1	25	23	27	16	12	15
hsa-miR-663a	MIMAT0003326	Endogenous1	32	24	26	26	26	22
hsa-miR-664a-3p	MIMAT0005949	Endogenous1	40	60	45	49	48	47
hsa-miR-664b-3p	MIMAT0022272	Endogenous1	32	24	24	24	20	31
hsa-miR-664b-5p	MIMAT0022271	Endogenous1	14	17	23	14	19	13
hsa-miR-665	MIMAT0004952	Endogenous1	16	27	21	28	27	15
hsa-miR-671-3p	MIMAT0004819	Endogenous1	20	15	16	19	27	13
hsa-miR-671-5p	MIMAT0003880	Endogenous1	17	22	21	20	19	12
hsa-miR-6720-3p	MIMAT0025851	Endogenous1	34	16	23	33	23	11
hsa-miR-6721-5p	MIMAT0025852	Endogenous1	60	89	77	111	93	74
hsa-miR-6724-5p	MIMAT0025856	Endogenous1	74	81	87	88	91	105
hsa-miR-675-5p	MIMAT0004284	Endogenous1	14	26	19	23	20	25
hsa-miR-7-5p	MIMAT0000252	Endogenous1	64	39	41	41	39	41
hsa-miR-708-5p	MIMAT0004926	Endogenous1	70	88	67	118	101	74
hsa-miR-744-5p	MIMAT0004945	Endogenous1	28	34	45	44	40	34
hsa-miR-758-3p+hsa-miR-411-3p	MIMAT0003879	Endogenous1	28	28	15	14	23	23
hsa-miR-758-5p	MIMAT0022929	Endogenous1	7	9	10	10	18	8
hsa-miR-760	MIMAT0004957	Endogenous1	28	25	27	25	26	24
hsa-miR-761	MIMAT0010364	Endogenous1	25	46	36	33	29	45
hsa-miR-764	MIMAT0010367	Endogenous1	40	26	29	50	29	20
hsa-miR-765	MIMAT0003945	Endogenous1	29	25	28	22	20	28
hsa-miR-766-3p	MIMAT0003888	Endogenous1	45	38	43	66	50	54
hsa-miR-766-5p	MIMAT0022714	Endogenous1	17	9	9	15	13	6
hsa-miR-767-3p	MIMAT0003883	Endogenous1	25	19	13	19	18	15
hsa-miR-767-5p	MIMAT0003882	Endogenous1	25	39	50	51	31	33
hsa-miR-769-3p	MIMAT0003887	Endogenous1	29	29	34	22	34	14
hsa-miR-769-5p	MIMAT0003886	Endogenous1	137	73	86	160	118	72
hsa-miR-770-5p	MIMAT0003948	Endogenous1	40	25	25	33	22	21
hsa-miR-802	MIMAT0004185	Endogenous1	25	18	23	38	31	21
hsa-miR-873-3p	MIMAT0022717	Endogenous1	49	70	64	67	64	65
hsa-miR-873-5p	MIMAT0004953	Endogenous1	22	13	25	29	26	21
hsa-miR-874-3p	MIMAT0004911	Endogenous1	30	29	33	43	37	22
hsa-miR-874-5p	MIMAT0026718	Endogenous1	21	23	22	27	22	21
hsa-miR-875-3p	MIMAT0004923	Endogenous1	17	21	15	15	22	27
hsa-miR-876-3p	MIMAT0004925	Endogenous1	26	29	26	30	26	25
hsa-miR-876-5p	MIMAT0004924	Endogenous1	20	14	16	19	23	12
hsa-miR-877-5p	MIMAT0004949	Endogenous1	27	33	30	33	27	30
hsa-miR-885-3p	MIMAT0004948	Endogenous1	19	20	22	19	33	19
hsa-miR-885-5p	MIMAT0004947	Endogenous1	31	28	33	30	40	26
hsa-miR-887-3p	MIMAT0004951	Endogenous1	22	24	24	19	21	10
hsa-miR-887-5p	MIMAT0026720	Endogenous1	54	32	31	49	41	38
hsa-miR-888-5p	MIMAT0004916	Endogenous1	47	32	41	41	41	25
hsa-miR-889-3p	MIMAT0004921	Endogenous1	23	22	32	24	25	21
hsa-miR-890	MIMAT0004912	Endogenous1	28	15	18	26	17	22
hsa-miR-891a-5p	MIMAT0004902	Endogenous1	39	32	34	39	32	30
hsa-miR-891b	MIMAT0004913	Endogenous1	25	40	42	35	38	33
hsa-miR-892a	MIMAT0004907	Endogenous1	18	21	15	16	25	22
hsa-miR-892b	MIMAT0004918	Endogenous1	10	12	12	22	14	11
hsa-miR-9-5p	MIMAT0000441	Endogenous1	278	291	232	505	280	270
hsa-miR-922	MIMAT0004972	Endogenous1	35	31	33	39	39	24
hsa-miR-924	MIMAT0004974	Endogenous1	9	6	11	10	13	13
hsa-miR-92a-1-5p	MIMAT0004507	Endogenous1	54	69	63	108	90	85
hsa-miR-92a-3p	MIMAT0000092	Endogenous1	1292	1478	1263	2120	1897	1610
hsa-miR-92b-3p	MIMAT0003218	Endogenous1	268	255	308	251	319	300
hsa-miR-93-5p	MIMAT0000093	Endogenous1	4479	4534	3741	8376	6074	4467
hsa-miR-933	MIMAT0004976	Endogenous1	35	29	25	27	22	19
hsa-miR-934	MIMAT0004977	Endogenous1	10	5	4	5	10	4
hsa-miR-935	MIMAT0004978	Endogenous1	13	14	10	16	22	11
hsa-miR-936	MIMAT0004979	Endogenous1	22	9	11	20	16	12
hsa-miR-937-3p	MIMAT0004980	Endogenous1	37	40	27	36	33	30
hsa-miR-939-5p	MIMAT0004982	Endogenous1	53	42	39	41	45	21
hsa-miR-940	MIMAT0004983	Endogenous1	47	39	36	45	62	29
hsa-miR-941	MIMAT0004984	Endogenous1	23	15	23	28	31	23
hsa-miR-942-3p	MIMAT0026734	Endogenous1	16	12	10	17	15	15
hsa-miR-942-5p	MIMAT0004985	Endogenous1	28	19	18	23	12	22
hsa-miR-944	MIMAT0004987	Endogenous1	19	13	15	14	10	13
hsa-miR-95-3p	MIMAT0000094	Endogenous1	82	51	34	74	47	71
hsa-miR-96-5p	MIMAT0000095	Endogenous1	40	41	31	55	28	38
hsa-miR-98-3p	MIMAT0022842	Endogenous1	26	28	25	23	17	19
hsa-miR-98-5p	MIMAT0000096	Endogenous1	16	23	14	17	21	16
hsa-miR-99a-5p	MIMAT0000097	Endogenous1	198	156	162	280	138	156
hsa-miR-99b-5p	MIMAT0000689	Endogenous1	799	949	904	1559	1287	873
POS_A	ERCC_00117.1	Positive	24076	21402	27342	27638	27461	18873
POS_B	ERCC_00112.1	Positive	9548	7853	10050	10486	10609	6933
POS_C	ERCC_00002.1	Positive	3102	2954	3467	3469	3280	2785
POS_D	ERCC_00092.1	Positive	707	723	783	774	783	616
POS_E	ERCC_00035.1	Positive	138	129	140	146	136	109
POS_F	ERCC_00034.1	Positive	55	67	65	66	72	60
NEG_A	ERCC_00096.1	Negative	21	15	12	24	21	16
NEG_B	ERCC_00041.1	Negative	26	25	18	21	17	20
NEG_C	ERCC_00019.1	Negative	87	118	96	151	130	94
NEG_D	ERCC_00076.1	Negative	19	35	23	24	27	19
NEG_E	ERCC_00098.1	Negative	21	22	19	26	21	17
NEG_F	ERCC_00126.1	Negative	33	17	20	26	22	21
NEG_G	ERCC_00144.1	Negative	24	28	27	17	25	18
NEG_H	ERCC_00154.1	Negative	19	16	12	20	24	18
ACTB	NM_001101.2	Housekeeping	2066	2386	3413	2804	2730	3419
GAPDH	NM_002046.3	Housekeeping	5141	3049	3572	6404	3799	3599
RPL19	NM_000981.3	Housekeeping	1737	1534	1723	2295	2015	1398
RPLP0	NM_001002.3	Housekeeping	2638	2416	2617	3268	3044	2320

## Sheet: RawData_rNPCs_cirs7 
Probe Name	Accession #	Class Name	rNPCs_CTRL_III	rNPCs_CTRL_A	rNPCs_CTRL_C	rNPCs_ciRS7KD_III	rNPCs_ciRS7KD_A	rNPCs_ciRS7KD_C
hsa-let-7a-5p	MIMAT0000062	Endogenous1	78	220	91	72	123	103
hsa-let-7b-5p	MIMAT0000063	Endogenous1	43	64	59	55	47	41
hsa-let-7c-5p	MIMAT0000064	Endogenous1	21	29	30	14	19	19
hsa-let-7d-5p	MIMAT0000065	Endogenous1	15	18	27	16	17	19
hsa-let-7e-5p	MIMAT0000066	Endogenous1	46	292	80	44	128	64
hsa-let-7f-5p	MIMAT0000067	Endogenous1	37	34	33	54	34	38
hsa-let-7g-5p	MIMAT0000414	Endogenous1	45	41	41	50	37	42
hsa-let-7i-5p	MIMAT0000415	Endogenous1	245	333	246	169	262	350
hsa-miR-1-3p	MIMAT0000416	Endogenous1	28	56	35	25	28	29
hsa-miR-1-5p	MIMAT0031892	Endogenous1	22	21	27	25	24	25
hsa-miR-100-5p	MIMAT0000098	Endogenous1	189	505	189	183	253	208
hsa-miR-101-3p	MIMAT0000099	Endogenous1	29	27	26	16	23	22
hsa-miR-103a-3p	MIMAT0000101	Endogenous1	33	38	46	39	48	31
hsa-miR-105-5p	MIMAT0000102	Endogenous1	20	32	31	24	20	30
hsa-miR-106a-5p+hsa-miR-17-5p	MIMAT0000103	Endogenous1	8855	11161	10246	9507	6704	12995
hsa-miR-106b-5p	MIMAT0000680	Endogenous1	1103	2826	2040	1215	1629	2351
hsa-miR-107	MIMAT0000104	Endogenous1	496	1407	835	565	811	855
hsa-miR-10a-5p	MIMAT0000253	Endogenous1	34	29	26	30	28	27
hsa-miR-10b-5p	MIMAT0000254	Endogenous1	32	26	28	26	19	24
hsa-miR-1178-3p	MIMAT0005823	Endogenous1	19	18	14	20	11	12
hsa-miR-1180-3p	MIMAT0005825	Endogenous1	345	513	404	405	274	403
hsa-miR-1183	MIMAT0005828	Endogenous1	34	30	31	39	35	25
hsa-miR-1185-1-3p	MIMAT0022838	Endogenous1	31	35	29	26	22	15
hsa-miR-1185-2-3p	MIMAT0022713	Endogenous1	41	39	32	31	26	37
hsa-miR-1185-5p	MIMAT0005798	Endogenous1	32	27	34	35	29	29
hsa-miR-1193	MIMAT0015049	Endogenous1	17	21	18	26	19	21
hsa-miR-1197	MIMAT0005955	Endogenous1	41	52	30	40	40	34
hsa-miR-1200	MIMAT0005863	Endogenous1	27	19	27	40	23	28
hsa-miR-1202	MIMAT0005865	Endogenous1	14	25	21	25	10	17
hsa-miR-1203	MIMAT0005866	Endogenous1	22	20	19	34	24	24
hsa-miR-1204	MIMAT0005868	Endogenous1	16	9	8	12	7	13
hsa-miR-1205	MIMAT0005869	Endogenous1	22	15	19	8	14	16
hsa-miR-1206	MIMAT0005870	Endogenous1	60	52	74	62	77	50
hsa-miR-122-5p	MIMAT0000421	Endogenous1	17	20	20	16	15	19
hsa-miR-1224-3p	MIMAT0005459	Endogenous1	24	32	18	24	21	18
hsa-miR-1224-5p	MIMAT0005458	Endogenous1	11	10	15	16	5	15
hsa-miR-1226-3p	MIMAT0005577	Endogenous1	25	39	23	23	31	14
hsa-miR-1228-3p	MIMAT0005583	Endogenous1	42	43	37	43	28	30
hsa-miR-1233-3p	MIMAT0005588	Endogenous1	14	13	14	10	16	14
hsa-miR-1234-3p	MIMAT0005589	Endogenous1	48	106	105	55	74	165
hsa-miR-1236-3p	MIMAT0005591	Endogenous1	28	29	26	18	28	24
hsa-miR-124-3p	MIMAT0000422	Endogenous1	30	55	53	40	39	68
hsa-miR-1244	MIMAT0005896	Endogenous1	14	25	19	24	14	19
hsa-miR-1245a	MIMAT0005897	Endogenous1	24	26	21	20	14	16
hsa-miR-1245b-3p	MIMAT0019951	Endogenous1	12	22	14	18	15	15
hsa-miR-1245b-5p	MIMAT0019950	Endogenous1	44	44	27	32	21	34
hsa-miR-1246	MIMAT0005898	Endogenous1	227	131	124	232	82	156
hsa-miR-1247-5p	MIMAT0005899	Endogenous1	310	653	645	421	553	470
hsa-miR-1248	MIMAT0005900	Endogenous1	16	9	23	20	13	14
hsa-miR-1249-3p	MIMAT0005901	Endogenous1	32	35	23	30	22	19
hsa-miR-1249-5p	MIMAT0032029	Endogenous1	13	16	8	17	13	12
hsa-miR-1250-5p	MIMAT0005902	Endogenous1	10	18	12	17	5	16
hsa-miR-1252-5p	MIMAT0005944	Endogenous1	27	28	21	13	22	23
hsa-miR-1253	MIMAT0005904	Endogenous1	151	169	162	150	147	177
hsa-miR-1254	MIMAT0005905	Endogenous1	24	14	19	9	28	11
hsa-miR-1255a	MIMAT0005906	Endogenous1	48	37	32	48	26	27
hsa-miR-1255b-5p	MIMAT0005945	Endogenous1	27	33	21	22	25	18
hsa-miR-1257	MIMAT0005908	Endogenous1	34	30	15	31	19	20
hsa-miR-1258	MIMAT0005909	Endogenous1	25	20	21	32	16	25
hsa-miR-125a-3p	MIMAT0004602	Endogenous1	32	47	30	34	31	36
hsa-miR-125a-5p	MIMAT0000443	Endogenous1	1786	7683	2896	2112	3739	2456
hsa-miR-125b-5p	MIMAT0000423	Endogenous1	940	12586	4635	1041	6586	3167
hsa-miR-126-3p	MIMAT0000445	Endogenous1	238	414	309	231	190	431
hsa-miR-1260a	MIMAT0005911	Endogenous1	118	206	98	94	124	108
hsa-miR-1260b	MIMAT0015041	Endogenous1	46	34	41	33	24	29
hsa-miR-1261	MIMAT0005913	Endogenous1	39	32	25	34	27	25
hsa-miR-1262	MIMAT0005914	Endogenous1	19	16	20	28	21	22
hsa-miR-1264	MIMAT0005791	Endogenous1	8	14	19	13	7	13
hsa-miR-1266-5p	MIMAT0005920	Endogenous1	15	8	18	23	13	22
hsa-miR-1268a	MIMAT0005922	Endogenous1	33	33	36	20	27	36
hsa-miR-1268b	MIMAT0018925	Endogenous1	34	19	39	44	28	31
hsa-miR-1269a	MIMAT0005923	Endogenous1	29	29	31	32	28	34
hsa-miR-1269b	MIMAT0019059	Endogenous1	21	29	15	15	23	17
hsa-miR-127-3p	MIMAT0000446	Endogenous1	77	66	46	66	41	64
hsa-miR-127-5p	MIMAT0004604	Endogenous1	17	12	14	10	14	18
hsa-miR-1270	MIMAT0005924	Endogenous1	38	61	31	42	40	34
hsa-miR-1271-3p	MIMAT0022712	Endogenous1	18	19	14	14	20	27
hsa-miR-1271-5p	MIMAT0005796	Endogenous1	29	20	22	23	18	17
hsa-miR-1272	MIMAT0005925	Endogenous1	29	32	31	39	23	24
hsa-miR-1273c	MIMAT0015017	Endogenous1	22	16	17	14	23	22
hsa-miR-1275	MIMAT0005929	Endogenous1	29	33	18	33	28	28
hsa-miR-1276	MIMAT0005930	Endogenous1	14	17	22	21	17	23
hsa-miR-1277-3p	MIMAT0005933	Endogenous1	44	54	33	33	29	53
hsa-miR-1278	MIMAT0005936	Endogenous1	31	26	32	38	28	34
hsa-miR-1279	MIMAT0005937	Endogenous1	28	30	21	27	25	31
hsa-miR-128-1-5p	MIMAT0026477	Endogenous1	30	34	27	38	34	34
hsa-miR-128-2-5p	MIMAT0031095	Endogenous1	22	24	17	27	18	18
hsa-miR-128-3p	MIMAT0000424	Endogenous1	150	440	284	210	227	371
hsa-miR-1281	MIMAT0005939	Endogenous1	25	28	28	30	28	25
hsa-miR-1283	MIMAT0005799	Endogenous1	189	159	123	129	122	158
hsa-miR-1285-3p	MIMAT0005876	Endogenous1	14	10	18	18	8	19
hsa-miR-1285-5p	MIMAT0022719	Endogenous1	82	77	79	76	50	123
hsa-miR-1286	MIMAT0005877	Endogenous1	48	39	38	56	41	40
hsa-miR-1287-3p	MIMAT0026738	Endogenous1	21	15	25	14	16	20
hsa-miR-1287-5p	MIMAT0005878	Endogenous1	24	21	27	30	38	38
hsa-miR-1288-3p	MIMAT0005942	Endogenous1	20	14	14	21	15	16
hsa-miR-1289	MIMAT0005879	Endogenous1	20	22	16	20	17	21
hsa-miR-129-2-3p	MIMAT0004605	Endogenous1	132	689	253	223	337	150
hsa-miR-129-5p	MIMAT0000242	Endogenous1	37	100	43	49	60	25
hsa-miR-1290	MIMAT0005880	Endogenous1	48	33	29	37	19	36
hsa-miR-1291	MIMAT0005881	Endogenous1	20	15	15	8	18	20
hsa-miR-1293	MIMAT0005883	Endogenous1	27	21	29	24	31	24
hsa-miR-1295a	MIMAT0005885	Endogenous1	42	34	38	39	25	37
hsa-miR-1296-3p	MIMAT0026637	Endogenous1	30	31	28	32	33	26
hsa-miR-1296-5p	MIMAT0005794	Endogenous1	21	24	24	30	30	20
hsa-miR-1297	MIMAT0005886	Endogenous1	46	34	38	28	31	42
hsa-miR-1298-5p	MIMAT0005800	Endogenous1	78	125	267	90	95	379
hsa-miR-1299	MIMAT0005887	Endogenous1	27	16	25	30	24	23
hsa-miR-1301-3p	MIMAT0005797	Endogenous1	27	19	16	29	14	20
hsa-miR-1302	MIMAT0005890	Endogenous1	23	25	21	22	28	22
hsa-miR-1303	MIMAT0005891	Endogenous1	18	14	13	18	11	13
hsa-miR-1304-3p	MIMAT0022720	Endogenous1	27	21	19	32	28	24
hsa-miR-1304-5p	MIMAT0005892	Endogenous1	21	17	15	27	23	22
hsa-miR-1305	MIMAT0005893	Endogenous1	34	47	57	42	26	32
hsa-miR-1306-3p	MIMAT0005950	Endogenous1	32	37	20	26	19	26
hsa-miR-1306-5p	MIMAT0022726	Endogenous1	89	148	101	94	76	83
hsa-miR-1307-3p	MIMAT0005951	Endogenous1	39	45	40	34	42	33
hsa-miR-1307-5p	MIMAT0022727	Endogenous1	32	21	31	35	26	24
hsa-miR-130a-3p	MIMAT0000425	Endogenous1	7943	18439	13241	9227	9811	14206
hsa-miR-130b-3p	MIMAT0000691	Endogenous1	275	639	533	263	360	480
hsa-miR-132-3p	MIMAT0000426	Endogenous1	120	302	163	144	174	175
hsa-miR-1322	MIMAT0005953	Endogenous1	31	29	23	26	20	30
hsa-miR-1323	MIMAT0005795	Endogenous1	23	39	29	46	30	32
hsa-miR-133a-3p	MIMAT0000427	Endogenous1	35	44	38	52	42	37
hsa-miR-133a-5p	MIMAT0026478	Endogenous1	28	26	29	47	17	30
hsa-miR-133b	MIMAT0000770	Endogenous1	24	16	15	19	19	19
hsa-miR-134-3p	MIMAT0026481	Endogenous1	23	19	14	27	23	24
hsa-miR-134-5p+hsa-miR-6728-5p	MIMAT0000447	Endogenous1	12	12	9	8	9	8
hsa-miR-135a-5p	MIMAT0000428	Endogenous1	2814	2957	1837	2828	1524	1852
hsa-miR-135b-5p	MIMAT0000758	Endogenous1	9340	18434	14195	9733	11121	13997
hsa-miR-136-5p	MIMAT0000448	Endogenous1	45	52	43	75	42	54
hsa-miR-137	MIMAT0000429	Endogenous1	45	100	55	42	61	38
hsa-miR-138-5p	MIMAT0000430	Endogenous1	21	20	32	25	17	19
hsa-miR-139-3p	MIMAT0004552	Endogenous1	41	38	37	44	26	28
hsa-miR-139-5p	MIMAT0000250	Endogenous1	28	25	24	26	22	29
hsa-miR-140-3p	MIMAT0004597	Endogenous1	14	23	22	24	25	21
hsa-miR-140-5p	MIMAT0000431	Endogenous1	131	249	198	147	159	216
hsa-miR-141-3p	MIMAT0000432	Endogenous1	21	38	40	40	30	40
hsa-miR-142-3p	MIMAT0000434	Endogenous1	20	16	23	19	18	35
hsa-miR-142-5p	MIMAT0000433	Endogenous1	12	15	19	20	12	12
hsa-miR-143-3p	MIMAT0000435	Endogenous1	27	58	39	24	32	37
hsa-miR-144-3p	MIMAT0000436	Endogenous1	34	26	27	29	27	33
hsa-miR-145-5p	MIMAT0000437	Endogenous1	53	276	66	65	122	91
hsa-miR-1469	MIMAT0007347	Endogenous1	18	17	20	16	13	19
hsa-miR-146a-5p	MIMAT0000449	Endogenous1	40	62	35	31	30	43
hsa-miR-146b-3p	MIMAT0004766	Endogenous1	13	17	24	19	20	16
hsa-miR-146b-5p	MIMAT0002809	Endogenous1	39	37	34	34	31	27
hsa-miR-147a	MIMAT0000251	Endogenous1	39	25	30	34	34	27
hsa-miR-147b	MIMAT0004928	Endogenous1	18	28	20	16	26	17
hsa-miR-148a-3p	MIMAT0000243	Endogenous1	481	993	598	544	454	773
hsa-miR-148b-3p	MIMAT0000759	Endogenous1	292	590	367	259	341	313
hsa-miR-149-5p	MIMAT0000450	Endogenous1	388	1490	756	464	792	770
hsa-miR-150-5p	MIMAT0000451	Endogenous1	13	10	13	18	17	13
hsa-miR-151a-3p	MIMAT0000757	Endogenous1	47	144	86	75	67	90
hsa-miR-151a-5p	MIMAT0004697	Endogenous1	72	158	96	78	79	96
hsa-miR-151b	MIMAT0010214	Endogenous1	23	18	11	22	20	13
hsa-miR-152-3p	MIMAT0000438	Endogenous1	22	37	40	26	32	32
hsa-miR-152-5p	MIMAT0026479	Endogenous1	8	10	11	10	13	19
hsa-miR-153-3p	MIMAT0000439	Endogenous1	24	28	31	21	19	29
hsa-miR-1537-3p	MIMAT0007399	Endogenous1	37	22	31	18	19	24
hsa-miR-154-5p	MIMAT0000452	Endogenous1	31	37	23	22	27	25
hsa-miR-155-5p	MIMAT0000646	Endogenous1	31	43	28	39	33	35
hsa-miR-15a-5p	MIMAT0000068	Endogenous1	1664	2917	2304	1816	1823	2431
hsa-miR-15b-5p	MIMAT0000417	Endogenous1	4415	9783	6754	5290	5241	7254
hsa-miR-16-5p	MIMAT0000069	Endogenous1	1507	4520	2722	1758	2373	3648
hsa-miR-181a-2-3p	MIMAT0004558	Endogenous1	75	237	148	62	151	120
hsa-miR-181a-3p	MIMAT0000270	Endogenous1	63	150	87	64	87	78
hsa-miR-181a-5p	MIMAT0000256	Endogenous1	730	2323	1091	769	1419	555
hsa-miR-181b-2-3p	MIMAT0031893	Endogenous1	30	31	33	25	26	26
hsa-miR-181b-5p+hsa-miR-181d-5p	MIMAT0000257	Endogenous1	149	542	219	140	287	120
hsa-miR-181c-5p	MIMAT0000258	Endogenous1	30	39	27	25	43	25
hsa-miR-181d-3p	MIMAT0026608	Endogenous1	25	26	34	36	30	29
hsa-miR-182-3p	MIMAT0000260	Endogenous1	26	22	28	28	21	15
hsa-miR-182-5p	MIMAT0000259	Endogenous1	29	28	30	23	20	32
hsa-miR-1827	MIMAT0006767	Endogenous1	28	19	29	25	16	35
hsa-miR-183-5p	MIMAT0000261	Endogenous1	66	56	60	74	40	62
hsa-miR-184	MIMAT0000454	Endogenous1	28	41	30	28	26	30
hsa-miR-185-5p	MIMAT0000455	Endogenous1	76	133	97	81	83	86
hsa-miR-186-5p	MIMAT0000456	Endogenous1	81	257	152	109	139	209
hsa-miR-187-3p	MIMAT0000262	Endogenous1	31	27	27	33	18	24
hsa-miR-188-3p	MIMAT0004613	Endogenous1	19	19	24	17	15	23
hsa-miR-188-5p	MIMAT0000457	Endogenous1	97	99	73	88	81	80
hsa-miR-18a-5p	MIMAT0000072	Endogenous1	1336	2062	1831	1442	1187	1628
hsa-miR-18b-5p	MIMAT0001412	Endogenous1	969	679	646	1058	488	676
hsa-miR-1908-3p	MIMAT0026916	Endogenous1	23	19	13	12	24	14
hsa-miR-1908-5p	MIMAT0007881	Endogenous1	35	48	48	52	30	47
hsa-miR-1909-3p	MIMAT0007883	Endogenous1	16	19	20	12	23	7
hsa-miR-190a-3p	MIMAT0026482	Endogenous1	15	27	19	18	18	23
hsa-miR-190a-5p	MIMAT0000458	Endogenous1	47	113	58	58	67	67
hsa-miR-190b	MIMAT0004929	Endogenous1	18	21	31	19	15	13
hsa-miR-191-5p	MIMAT0000440	Endogenous1	1346	2562	1537	1675	1352	1671
hsa-miR-1910-3p	MIMAT0026917	Endogenous1	17	18	13	25	13	21
hsa-miR-1910-5p	MIMAT0007884	Endogenous1	16	5	27	23	21	21
hsa-miR-1915-3p	MIMAT0007892	Endogenous1	30	32	29	26	18	48
hsa-miR-192-5p	MIMAT0000222	Endogenous1	26	26	25	33	26	23
hsa-miR-193a-3p	MIMAT0000459	Endogenous1	17	18	13	16	16	11
hsa-miR-193a-5p+hsa-miR-193b-5p	MIMAT0004614	Endogenous1	19	18	19	12	9	12
hsa-miR-193b-3p	MIMAT0002819	Endogenous1	24	29	21	13	22	16
hsa-miR-194-5p	MIMAT0000460	Endogenous1	22	45	49	23	24	28
hsa-miR-195-5p	MIMAT0000461	Endogenous1	26	19	30	24	21	27
hsa-miR-196a-3p	MIMAT0004562	Endogenous1	28	27	19	33	30	20
hsa-miR-196a-5p	MIMAT0000226	Endogenous1	30	24	36	28	24	30
hsa-miR-196b-5p	MIMAT0001080	Endogenous1	25	20	15	20	21	19
hsa-miR-197-3p	MIMAT0000227	Endogenous1	156	536	245	210	296	398
hsa-miR-197-5p	MIMAT0022691	Endogenous1	44	36	42	49	34	37
hsa-miR-1972	MIMAT0009447	Endogenous1	37	39	26	35	31	27
hsa-miR-1973	MIMAT0009448	Endogenous1	43	37	30	35	22	44
hsa-miR-1976	MIMAT0009451	Endogenous1	35	35	26	32	20	28
hsa-miR-198	MIMAT0000228	Endogenous1	23	18	17	11	21	25
hsa-miR-199a-3p+hsa-miR-199b-3p	MIMAT0000232	Endogenous1	195	280	137	100	158	124
hsa-miR-199a-5p	MIMAT0000231	Endogenous1	54	94	46	52	59	64
hsa-miR-199b-5p	MIMAT0000263	Endogenous1	54	142	63	55	68	88
hsa-miR-19a-3p	MIMAT0000073	Endogenous1	1528	2133	1779	1522	1408	1894
hsa-miR-19b-3p	MIMAT0000074	Endogenous1	3028	3857	3546	3314	2265	4452
hsa-miR-200a-3p	MIMAT0000682	Endogenous1	32	29	29	35	43	30
hsa-miR-200b-3p	MIMAT0000318	Endogenous1	29	27	30	30	23	18
hsa-miR-200c-3p	MIMAT0000617	Endogenous1	33	41	27	39	36	30
hsa-miR-202-3p	MIMAT0002811	Endogenous1	17	18	6	9	13	7
hsa-miR-203a-3p	MIMAT0000264	Endogenous1	23	17	24	21	22	20
hsa-miR-203a-5p	MIMAT0031890	Endogenous1	32	37	29	42	34	32
hsa-miR-204-5p	MIMAT0000265	Endogenous1	552	513	416	568	340	583
hsa-miR-205-5p	MIMAT0000266	Endogenous1	66	68	35	90	28	53
hsa-miR-2053	MIMAT0009978	Endogenous1	28	24	19	22	23	18
hsa-miR-206	MIMAT0000462	Endogenous1	15	24	27	33	18	27
hsa-miR-208a-3p	MIMAT0000241	Endogenous1	21	17	25	17	19	21
hsa-miR-208b-3p	MIMAT0004960	Endogenous1	51	28	40	37	34	45
hsa-miR-208b-5p	MIMAT0026722	Endogenous1	19	15	18	17	22	13
hsa-miR-20a-5p+hsa-miR-20b-5p	MIMAT0000075	Endogenous1	5825	8212	7173	6710	4705	8117
hsa-miR-21-5p	MIMAT0000076	Endogenous1	950	4593	934	1255	1997	956
hsa-miR-210-3p	MIMAT0000267	Endogenous1	36	46	39	48	43	82
hsa-miR-210-5p	MIMAT0026475	Endogenous1	24	29	17	14	18	18
hsa-miR-211-3p	MIMAT0022694	Endogenous1	29	22	24	23	14	19
hsa-miR-211-5p	MIMAT0000268	Endogenous1	28	19	10	17	13	14
hsa-miR-2110	MIMAT0010133	Endogenous1	35	22	13	22	15	21
hsa-miR-2113	MIMAT0009206	Endogenous1	26	26	20	26	14	28
hsa-miR-2116-5p	MIMAT0011160	Endogenous1	21	25	19	26	24	33
hsa-miR-2117	MIMAT0011162	Endogenous1	24	35	31	36	27	40
hsa-miR-212-3p	MIMAT0000269	Endogenous1	37	29	26	32	25	35
hsa-miR-214-3p	MIMAT0000271	Endogenous1	25	31	18	18	28	13
hsa-miR-215-5p	MIMAT0000272	Endogenous1	33	21	27	38	24	29
hsa-miR-216a-5p	MIMAT0000273	Endogenous1	39	40	46	53	39	31
hsa-miR-216b-5p	MIMAT0004959	Endogenous1	87	149	173	99	97	122
hsa-miR-217	MIMAT0000274	Endogenous1	43	53	63	40	30	50
hsa-miR-218-5p	MIMAT0000275	Endogenous1	462	1482	563	519	887	418
hsa-miR-219a-1-3p	MIMAT0004567	Endogenous1	47	77	93	48	43	59
hsa-miR-219a-2-3p	MIMAT0004675	Endogenous1	20	17	97	34	17	37
hsa-miR-219a-5p	MIMAT0000276	Endogenous1	21	18	25	27	30	24
hsa-miR-219b-3p	MIMAT0019748	Endogenous1	25	22	28	38	27	33
hsa-miR-22-3p	MIMAT0000077	Endogenous1	130	711	202	133	289	179
hsa-miR-221-3p	MIMAT0000278	Endogenous1	500	1721	653	588	954	840
hsa-miR-221-5p	MIMAT0004568	Endogenous1	25	16	10	15	14	13
hsa-miR-222-3p	MIMAT0000279	Endogenous1	148	166	126	136	113	153
hsa-miR-223-3p	MIMAT0000280	Endogenous1	15	12	16	12	18	17
hsa-miR-224-5p	MIMAT0000281	Endogenous1	29	21	30	30	25	19
hsa-miR-2278	MIMAT0011778	Endogenous1	22	15	9	19	18	12
hsa-miR-23a-3p	MIMAT0000078	Endogenous1	480	1352	358	530	679	489
hsa-miR-23b-3p	MIMAT0000418	Endogenous1	97	425	129	114	193	105
hsa-miR-23c	MIMAT0018000	Endogenous1	23	30	23	41	26	27
hsa-miR-24-3p	MIMAT0000080	Endogenous1	176	1030	215	217	418	266
hsa-miR-25-3p	MIMAT0000081	Endogenous1	2423	4424	3440	2825	2405	3953
hsa-miR-25-5p	MIMAT0004498	Endogenous1	51	43	43	38	27	36
hsa-miR-2682-5p	MIMAT0013517	Endogenous1	18	22	32	22	23	21
hsa-miR-26a-5p	MIMAT0000082	Endogenous1	290	996	623	387	512	692
hsa-miR-26b-5p	MIMAT0000083	Endogenous1	79	145	129	101	84	165
hsa-miR-27a-3p	MIMAT0000084	Endogenous1	38	68	31	49	36	49
hsa-miR-27b-3p	MIMAT0000419	Endogenous1	425	2215	529	481	997	536
hsa-miR-28-3p	MIMAT0004502	Endogenous1	140	533	175	136	269	221
hsa-miR-28-5p	MIMAT0000085	Endogenous1	567	2380	880	659	1223	757
hsa-miR-296-3p	MIMAT0004679	Endogenous1	6	14	12	15	13	11
hsa-miR-296-5p	MIMAT0000690	Endogenous1	238	17	32	301	18	18
hsa-miR-297	MIMAT0004450	Endogenous1	12	18	18	22	13	14
hsa-miR-298	MIMAT0004901	Endogenous1	19	26	24	24	27	20
hsa-miR-299-3p	MIMAT0000687	Endogenous1	41	62	51	56	37	62
hsa-miR-299-5p	MIMAT0002890	Endogenous1	58	57	49	62	30	60
hsa-miR-29a-3p	MIMAT0000086	Endogenous1	62	158	66	67	80	57
hsa-miR-29b-3p	MIMAT0000100	Endogenous1	523	980	330	572	606	540
hsa-miR-29c-3p	MIMAT0000681	Endogenous1	123	160	151	161	106	168
hsa-miR-300	MIMAT0004903	Endogenous1	35	22	20	32	12	25
hsa-miR-301a-3p	MIMAT0000688	Endogenous1	596	1218	942	632	697	1089
hsa-miR-301a-5p	MIMAT0022696	Endogenous1	36	35	37	25	25	30
hsa-miR-301b-3p	MIMAT0004958	Endogenous1	234	397	356	263	274	431
hsa-miR-301b-5p	MIMAT0032026	Endogenous1	25	31	19	26	28	24
hsa-miR-302a-3p	MIMAT0000684	Endogenous1	4337	1212	1481	4841	549	2530
hsa-miR-302a-5p	MIMAT0000683	Endogenous1	73	59	52	90	41	85
hsa-miR-302b-3p	MIMAT0000715	Endogenous1	6608	1112	1496	7403	483	2939
hsa-miR-302c-3p	MIMAT0000717	Endogenous1	1221	480	515	1387	206	874
hsa-miR-302d-3p	MIMAT0000718	Endogenous1	3947	1609	1992	4013	858	3195
hsa-miR-302e	MIMAT0005931	Endogenous1	34	26	24	17	17	28
hsa-miR-302f	MIMAT0005932	Endogenous1	19	20	21	22	15	21
hsa-miR-3065-3p	MIMAT0015378	Endogenous1	17	34	23	21	15	23
hsa-miR-3065-5p	MIMAT0015066	Endogenous1	12	13	21	23	11	23
hsa-miR-3074-3p	MIMAT0015027	Endogenous1	15	17	15	14	14	23
hsa-miR-30a-3p	MIMAT0000088	Endogenous1	133	404	158	135	189	130
hsa-miR-30a-5p	MIMAT0000087	Endogenous1	83	277	101	86	153	120
hsa-miR-30b-5p	MIMAT0000420	Endogenous1	196	462	277	220	263	461
hsa-miR-30c-5p	MIMAT0000244	Endogenous1	157	680	323	188	403	379
hsa-miR-30d-5p	MIMAT0000245	Endogenous1	56	87	73	66	65	79
hsa-miR-30e-3p	MIMAT0000693	Endogenous1	121	276	156	110	134	140
hsa-miR-30e-5p	MIMAT0000692	Endogenous1	47	88	52	74	62	84
hsa-miR-31-5p	MIMAT0000089	Endogenous1	12	21	13	15	8	11
hsa-miR-3127-5p	MIMAT0014990	Endogenous1	32	20	23	29	15	18
hsa-miR-3130-3p	MIMAT0014994	Endogenous1	20	17	12	13	17	19
hsa-miR-3131	MIMAT0014996	Endogenous1	26	18	24	21	23	15
hsa-miR-3136-5p	MIMAT0015003	Endogenous1	27	30	26	34	22	29
hsa-miR-3140-3p	MIMAT0015008	Endogenous1	14	13	12	14	9	15
hsa-miR-3140-5p	MIMAT0019204	Endogenous1	25	14	9	18	23	13
hsa-miR-3144-3p	MIMAT0015015	Endogenous1	107	76	84	118	90	102
hsa-miR-3144-5p	MIMAT0015014	Endogenous1	33	26	27	17	26	17
hsa-miR-3147	MIMAT0015019	Endogenous1	39	33	26	34	24	28
hsa-miR-3150b-3p	MIMAT0018194	Endogenous1	15	20	12	16	16	15
hsa-miR-3151-5p	MIMAT0015024	Endogenous1	465	384	259	318	224	333
hsa-miR-3158-3p	MIMAT0015032	Endogenous1	20	22	21	13	26	24
hsa-miR-3161	MIMAT0015035	Endogenous1	25	23	30	27	22	30
hsa-miR-3164	MIMAT0015038	Endogenous1	16	21	12	18	17	13
hsa-miR-3168	MIMAT0015043	Endogenous1	29	38	26	39	29	25
hsa-miR-3179	MIMAT0015056	Endogenous1	14	21	15	13	8	11
hsa-miR-3180	MIMAT0018178	Endogenous1	27	20	26	29	11	22
hsa-miR-3180-3p	MIMAT0015058	Endogenous1	20	20	20	19	15	30
hsa-miR-3180-5p	MIMAT0015057	Endogenous1	17	17	16	12	16	11
hsa-miR-3182	MIMAT0015062	Endogenous1	20	21	28	35	26	11
hsa-miR-3185	MIMAT0015065	Endogenous1	25	19	18	25	27	21
hsa-miR-3190-3p	MIMAT0022839	Endogenous1	16	24	11	14	12	15
hsa-miR-3192-5p	MIMAT0015076	Endogenous1	18	17	21	8	18	19
hsa-miR-3195	MIMAT0015079	Endogenous1	17	22	23	19	16	45
hsa-miR-3196	MIMAT0015080	Endogenous1	20	18	25	15	23	15
hsa-miR-32-5p	MIMAT0000090	Endogenous1	849	743	643	968	662	1037
hsa-miR-3202	MIMAT0015089	Endogenous1	15	17	16	19	11	19
hsa-miR-320a	MIMAT0000510	Endogenous1	31	31	26	31	21	38
hsa-miR-320b	MIMAT0005792	Endogenous1	26	19	26	23	19	16
hsa-miR-320c	MIMAT0005793	Endogenous1	21	15	13	13	13	11
hsa-miR-320d	MIMAT0006764	Endogenous1	26	13	22	23	19	18
hsa-miR-320e	MIMAT0015072	Endogenous1	97	103	60	83	54	87
hsa-miR-323a-3p	MIMAT0000755	Endogenous1	67	88	53	76	55	68
hsa-miR-323a-5p	MIMAT0004696	Endogenous1	15	15	19	15	11	14
hsa-miR-323b-3p	MIMAT0015050	Endogenous1	19	30	21	25	21	31
hsa-miR-323b-5p	MIMAT0001630	Endogenous1	28	22	21	28	16	18
hsa-miR-324-3p	MIMAT0000762	Endogenous1	36	55	49	53	33	47
hsa-miR-324-5p	MIMAT0000761	Endogenous1	160	397	227	159	227	230
hsa-miR-325	MIMAT0000771	Endogenous1	31	24	31	43	34	27
hsa-miR-326	MIMAT0000756	Endogenous1	12	15	9	12	9	10
hsa-miR-328-3p	MIMAT0000752	Endogenous1	22	34	19	16	22	23
hsa-miR-328-5p	MIMAT0026486	Endogenous1	24	25	26	18	18	33
hsa-miR-329-3p	MIMAT0001629	Endogenous1	19	26	12	18	22	21
hsa-miR-329-5p	MIMAT0026555	Endogenous1	18	24	16	21	11	20
hsa-miR-330-3p	MIMAT0000751	Endogenous1	4	18	14	13	11	15
hsa-miR-330-5p	MIMAT0004693	Endogenous1	28	33	24	18	23	22
hsa-miR-331-3p	MIMAT0000760	Endogenous1	261	753	470	295	467	561
hsa-miR-331-5p	MIMAT0004700	Endogenous1	22	17	21	15	16	16
hsa-miR-335-5p	MIMAT0000765	Endogenous1	114	607	354	142	366	387
hsa-miR-337-3p	MIMAT0000754	Endogenous1	59	65	34	46	40	45
hsa-miR-337-5p	MIMAT0004695	Endogenous1	34	44	39	35	30	35
hsa-miR-338-5p	MIMAT0004701	Endogenous1	19	24	25	25	14	20
hsa-miR-339-3p	MIMAT0004702	Endogenous1	18	29	19	24	25	28
hsa-miR-339-5p	MIMAT0000764	Endogenous1	20	20	27	19	21	23
hsa-miR-33a-5p	MIMAT0000091	Endogenous1	116	88	73	117	71	86
hsa-miR-33b-5p	MIMAT0003301	Endogenous1	36	28	32	30	24	23
hsa-miR-340-5p	MIMAT0004692	Endogenous1	942	1549	1347	961	874	1735
hsa-miR-342-3p	MIMAT0000753	Endogenous1	347	780	628	381	465	710
hsa-miR-342-5p	MIMAT0004694	Endogenous1	16	21	20	20	14	17
hsa-miR-345-3p	MIMAT0022698	Endogenous1	31	28	24	41	29	33
hsa-miR-345-5p	MIMAT0000772	Endogenous1	38	109	70	44	76	58
hsa-miR-346	MIMAT0000773	Endogenous1	37	35	33	45	17	25
hsa-miR-34a-5p	MIMAT0000255	Endogenous1	387	760	343	481	416	579
hsa-miR-34b-3p	MIMAT0004676	Endogenous1	18	21	10	15	12	14
hsa-miR-34c-3p	MIMAT0004677	Endogenous1	27	32	26	40	28	36
hsa-miR-34c-5p	MIMAT0000686	Endogenous1	103	152	68	118	97	106
hsa-miR-3605-3p	MIMAT0017982	Endogenous1	23	34	20	25	22	21
hsa-miR-3605-5p	MIMAT0017981	Endogenous1	23	28	21	29	23	31
hsa-miR-361-3p	MIMAT0004682	Endogenous1	41	72	46	41	37	53
hsa-miR-361-5p	MIMAT0000703	Endogenous1	921	2502	1602	1134	1307	1897
hsa-miR-3613-3p	MIMAT0017991	Endogenous1	36	20	28	35	26	27
hsa-miR-3613-5p	MIMAT0017990	Endogenous1	24	28	32	26	21	23
hsa-miR-3614-3p	MIMAT0017993	Endogenous1	25	23	17	24	28	17
hsa-miR-3614-5p	MIMAT0017992	Endogenous1	23	33	32	26	17	20
hsa-miR-3615	MIMAT0017994	Endogenous1	26	21	25	24	21	28
hsa-miR-362-3p	MIMAT0004683	Endogenous1	44	117	67	60	78	88
hsa-miR-362-5p	MIMAT0000705	Endogenous1	87	154	118	108	99	118
hsa-miR-363-3p	MIMAT0000707	Endogenous1	6330	4505	3741	6005	2490	4478
hsa-miR-363-5p	MIMAT0003385	Endogenous1	30	34	35	30	22	23
hsa-miR-365a-3p+hsa-miR-365b-3p	MIMAT0000710	Endogenous1	80	248	80	98	143	150
hsa-miR-365b-5p	MIMAT0022833	Endogenous1	17	18	8	20	18	15
hsa-miR-367-3p	MIMAT0000719	Endogenous1	534	156	176	652	96	456
hsa-miR-369-3p	MIMAT0000721	Endogenous1	23	29	35	25	25	18
hsa-miR-369-5p	MIMAT0001621	Endogenous1	16	19	21	19	23	24
hsa-miR-3690	MIMAT0018119	Endogenous1	14	10	17	19	7	11
hsa-miR-370-3p	MIMAT0000722	Endogenous1	28	42	38	43	28	31
hsa-miR-370-5p	MIMAT0026483	Endogenous1	13	18	15	15	19	12
hsa-miR-371a-5p	MIMAT0004687	Endogenous1	35	33	33	26	27	20
hsa-miR-371b-5p	MIMAT0019892	Endogenous1	23	15	13	13	16	16
hsa-miR-372-3p	MIMAT0000724	Endogenous1	26	19	23	20	21	30
hsa-miR-373-3p	MIMAT0000726	Endogenous1	17	13	19	21	20	18
hsa-miR-374a-3p	MIMAT0004688	Endogenous1	17	20	25	25	20	24
hsa-miR-374a-5p	MIMAT0000727	Endogenous1	4905	6668	4996	5183	3800	5121
hsa-miR-374b-5p	MIMAT0004955	Endogenous1	856	1512	1082	1060	942	1108
hsa-miR-374c-5p	MIMAT0018443	Endogenous1	20	15	27	21	18	20
hsa-miR-375	MIMAT0000728	Endogenous1	14	21	23	35	25	26
hsa-miR-376a-2-5p	MIMAT0022928	Endogenous1	26	17	15	21	15	22
hsa-miR-376a-3p	MIMAT0000729	Endogenous1	133	155	106	124	113	142
hsa-miR-376b-3p	MIMAT0002172	Endogenous1	35	38	24	32	31	42
hsa-miR-376c-3p	MIMAT0000720	Endogenous1	61	95	44	84	45	72
hsa-miR-376c-5p	MIMAT0022861	Endogenous1	25	18	31	10	34	23
hsa-miR-377-3p	MIMAT0000730	Endogenous1	42	38	49	52	40	42
hsa-miR-378b	MIMAT0014999	Endogenous1	20	16	11	28	11	14
hsa-miR-378c	MIMAT0016847	Endogenous1	10	20	11	10	12	16
hsa-miR-378d	MIMAT0018926	Endogenous1	22	11	22	26	18	18
hsa-miR-378e	MIMAT0018927	Endogenous1	216	244	202	180	182	173
hsa-miR-378f	MIMAT0018932	Endogenous1	29	24	41	40	35	31
hsa-miR-378g	MIMAT0018937	Endogenous1	30	27	31	28	22	34
hsa-miR-378h	MIMAT0018984	Endogenous1	46	50	31	31	28	49
hsa-miR-378i	MIMAT0019074	Endogenous1	47	48	37	47	32	44
hsa-miR-379-5p	MIMAT0000733	Endogenous1	96	106	69	97	84	85
hsa-miR-380-3p	MIMAT0000735	Endogenous1	25	26	13	21	23	9
hsa-miR-381-3p	MIMAT0000736	Endogenous1	48	52	44	60	42	56
hsa-miR-381-5p	MIMAT0022862	Endogenous1	29	23	19	32	28	19
hsa-miR-382-3p	MIMAT0022697	Endogenous1	30	27	23	27	33	29
hsa-miR-382-5p	MIMAT0000737	Endogenous1	73	95	65	82	99	55
hsa-miR-383-5p	MIMAT0000738	Endogenous1	10	21	14	9	23	20
hsa-miR-384	MIMAT0001075	Endogenous1	24	24	35	21	16	20
hsa-miR-3916	MIMAT0018190	Endogenous1	25	29	14	17	22	21
hsa-miR-3918	MIMAT0018192	Endogenous1	19	14	18	19	23	30
hsa-miR-3928-3p	MIMAT0018205	Endogenous1	21	19	14	16	16	25
hsa-miR-3934-5p	MIMAT0018349	Endogenous1	34	35	21	30	25	19
hsa-miR-409-3p	MIMAT0001639	Endogenous1	35	52	43	35	31	55
hsa-miR-409-5p	MIMAT0001638	Endogenous1	26	35	32	27	29	25
hsa-miR-410-3p	MIMAT0002171	Endogenous1	38	39	44	21	39	36
hsa-miR-411-5p	MIMAT0003329	Endogenous1	92	95	64	96	67	91
hsa-miR-412-3p	MIMAT0002170	Endogenous1	33	42	29	38	28	41
hsa-miR-421	MIMAT0003339	Endogenous1	718	873	677	765	499	645
hsa-miR-422a	MIMAT0001339	Endogenous1	9	13	16	20	16	22
hsa-miR-423-3p	MIMAT0001340	Endogenous1	209	408	276	241	215	380
hsa-miR-423-5p	MIMAT0004748	Endogenous1	337	794	460	425	410	595
hsa-miR-424-5p	MIMAT0001341	Endogenous1	87	99	72	69	56	88
hsa-miR-425-5p	MIMAT0003393	Endogenous1	100	138	142	100	87	126
hsa-miR-4284	MIMAT0016915	Endogenous1	130	38	29	104	36	55
hsa-miR-4286	MIMAT0016916	Endogenous1	43	111	134	68	57	192
hsa-miR-429	MIMAT0001536	Endogenous1	24	12	16	23	13	15
hsa-miR-431-5p	MIMAT0001625	Endogenous1	31	32	21	26	21	34
hsa-miR-432-5p	MIMAT0002814	Endogenous1	24	49	31	37	41	49
hsa-miR-433-3p	MIMAT0001627	Endogenous1	36	29	28	30	27	29
hsa-miR-433-5p	MIMAT0026554	Endogenous1	21	7	18	31	24	16
hsa-miR-4421	MIMAT0018934	Endogenous1	15	17	21	22	15	12
hsa-miR-4425	MIMAT0018940	Endogenous1	24	22	24	19	21	19
hsa-miR-4431	MIMAT0018947	Endogenous1	23	13	25	16	14	21
hsa-miR-4435	MIMAT0018951	Endogenous1	19	20	22	20	20	13
hsa-miR-4443	MIMAT0018961	Endogenous1	115	260	186	129	188	211
hsa-miR-4448	MIMAT0018967	Endogenous1	17	22	13	11	20	20
hsa-miR-4451	MIMAT0018973	Endogenous1	28	12	28	18	21	35
hsa-miR-4454+hsa-miR-7975	MIMAT0018976	Endogenous1	7019	16086	9020	7193	11584	12580
hsa-miR-4455	MIMAT0018977	Endogenous1	37	40	37	46	39	39
hsa-miR-4458	MIMAT0018980	Endogenous1	23	10	15	15	17	18
hsa-miR-4461	MIMAT0018983	Endogenous1	32	37	37	32	21	32
hsa-miR-448	MIMAT0001532	Endogenous1	27	40	54	34	38	55
hsa-miR-4485-3p	MIMAT0019019	Endogenous1	38	33	19	34	28	24
hsa-miR-4488	MIMAT0019022	Endogenous1	37	72	73	48	45	102
hsa-miR-449a	MIMAT0001541	Endogenous1	21	19	11	24	23	14
hsa-miR-449b-5p	MIMAT0003327	Endogenous1	35	19	24	37	19	26
hsa-miR-449c-5p	MIMAT0010251	Endogenous1	18	11	9	16	8	12
hsa-miR-450a-1-3p	MIMAT0022700	Endogenous1	27	15	13	21	11	12
hsa-miR-450a-2-3p	MIMAT0031074	Endogenous1	28	21	28	25	26	29
hsa-miR-450a-5p	MIMAT0001545	Endogenous1	56	104	67	52	49	67
hsa-miR-450b-3p	MIMAT0004910	Endogenous1	18	21	15	24	20	17
hsa-miR-450b-5p	MIMAT0004909	Endogenous1	23	26	32	23	22	24
hsa-miR-4516	MIMAT0019053	Endogenous1	33	36	27	37	31	48
hsa-miR-451a	MIMAT0001631	Endogenous1	20	22	21	28	13	30
hsa-miR-452-5p	MIMAT0001635	Endogenous1	15	15	18	17	14	14
hsa-miR-4521	MIMAT0019058	Endogenous1	15	16	17	15	16	8
hsa-miR-4524a-5p	MIMAT0019062	Endogenous1	19	23	23	21	17	12
hsa-miR-4531	MIMAT0019070	Endogenous1	31	29	21	21	24	19
hsa-miR-4532	MIMAT0019071	Endogenous1	17	21	36	26	9	38
hsa-miR-4536-3p	MIMAT0020959	Endogenous1	26	37	26	30	25	31
hsa-miR-4536-5p	MIMAT0019078	Endogenous1	70	77	83	53	82	72
hsa-miR-454-3p	MIMAT0003885	Endogenous1	154	340	253	164	229	383
hsa-miR-455-3p	MIMAT0004784	Endogenous1	100	185	96	87	100	115
hsa-miR-455-5p	MIMAT0003150	Endogenous1	102	138	107	122	73	122
hsa-miR-4647	MIMAT0019709	Endogenous1	25	18	27	38	25	26
hsa-miR-4707-3p	MIMAT0019808	Endogenous1	20	14	19	25	21	26
hsa-miR-4707-5p	MIMAT0019807	Endogenous1	37	35	25	34	28	27
hsa-miR-4741	MIMAT0019871	Endogenous1	32	22	19	19	24	10
hsa-miR-4755-5p	MIMAT0019895	Endogenous1	39	29	26	43	26	34
hsa-miR-4787-3p	MIMAT0019957	Endogenous1	21	16	25	31	23	30
hsa-miR-4787-5p	MIMAT0019956	Endogenous1	24	19	34	24	29	36
hsa-miR-4792	MIMAT0019964	Endogenous1	29	28	22	26	19	21
hsa-miR-483-3p	MIMAT0002173	Endogenous1	23	32	18	26	13	25
hsa-miR-483-5p	MIMAT0004761	Endogenous1	18	19	20	16	27	18
hsa-miR-484	MIMAT0002174	Endogenous1	45	111	86	70	68	116
hsa-miR-485-3p	MIMAT0002176	Endogenous1	55	64	41	61	41	61
hsa-miR-485-5p	MIMAT0002175	Endogenous1	22	20	17	22	10	17
hsa-miR-486-3p	MIMAT0004762	Endogenous1	25	29	31	36	33	37
hsa-miR-487a-3p	MIMAT0002178	Endogenous1	78	96	72	96	66	110
hsa-miR-487b-3p	MIMAT0003180	Endogenous1	70	92	59	56	46	69
hsa-miR-487b-5p	MIMAT0026614	Endogenous1	25	14	25	30	25	24
hsa-miR-488-3p	MIMAT0004763	Endogenous1	57	68	90	66	62	103
hsa-miR-489-3p	MIMAT0002805	Endogenous1	45	136	46	48	86	20
hsa-miR-490-3p	MIMAT0002806	Endogenous1	11	11	14	12	16	14
hsa-miR-490-5p	MIMAT0004764	Endogenous1	20	14	12	14	10	12
hsa-miR-491-3p	MIMAT0004765	Endogenous1	33	30	38	50	37	33
hsa-miR-491-5p	MIMAT0002807	Endogenous1	20	34	33	27	24	33
hsa-miR-492	MIMAT0002812	Endogenous1	22	15	22	13	17	12
hsa-miR-493-3p	MIMAT0003161	Endogenous1	25	24	17	17	31	22
hsa-miR-494-3p	MIMAT0002816	Endogenous1	88	22	21	63	23	39
hsa-miR-494-5p	MIMAT0026607	Endogenous1	25	25	12	17	12	15
hsa-miR-495-3p	MIMAT0002817	Endogenous1	265	282	202	248	209	242
hsa-miR-495-5p	MIMAT0022924	Endogenous1	33	32	31	29	26	41
hsa-miR-496	MIMAT0002818	Endogenous1	39	46	48	31	41	32
hsa-miR-497-5p	MIMAT0002820	Endogenous1	32	24	31	21	28	27
hsa-miR-498	MIMAT0002824	Endogenous1	48	48	34	40	39	50
hsa-miR-499a-3p	MIMAT0004772	Endogenous1	12	14	21	20	20	19
hsa-miR-499a-5p	MIMAT0002870	Endogenous1	63	52	38	56	40	42
hsa-miR-499b-3p	MIMAT0019898	Endogenous1	20	22	20	30	23	21
hsa-miR-499b-5p	MIMAT0019897	Endogenous1	21	15	16	21	16	21
hsa-miR-5001-3p	MIMAT0021022	Endogenous1	24	18	11	23	17	21
hsa-miR-5001-5p	MIMAT0021021	Endogenous1	40	29	25	34	22	41
hsa-miR-500a-5p+hsa-miR-501-5p	MIMAT0004773	Endogenous1	32	51	32	30	40	55
hsa-miR-501-3p	MIMAT0004774	Endogenous1	20	35	17	18	24	25
hsa-miR-5010-3p	MIMAT0021044	Endogenous1	25	22	18	29	29	24
hsa-miR-5010-5p	MIMAT0021043	Endogenous1	18	15	18	13	14	17
hsa-miR-502-3p	MIMAT0004775	Endogenous1	24	26	16	28	17	21
hsa-miR-502-5p	MIMAT0002873	Endogenous1	34	30	37	36	27	51
hsa-miR-503-3p	MIMAT0022925	Endogenous1	24	15	21	21	15	14
hsa-miR-503-5p	MIMAT0002874	Endogenous1	60	87	87	75	61	117
hsa-miR-504-3p	MIMAT0026612	Endogenous1	12	21	17	21	19	15
hsa-miR-504-5p	MIMAT0002875	Endogenous1	66	96	87	43	85	66
hsa-miR-505-3p	MIMAT0002876	Endogenous1	47	86	54	53	55	55
hsa-miR-506-3p	MIMAT0002878	Endogenous1	31	15	18	26	19	23
hsa-miR-506-5p	MIMAT0022701	Endogenous1	21	32	26	31	26	23
hsa-miR-507	MIMAT0002879	Endogenous1	24	20	14	26	30	26
hsa-miR-508-3p	MIMAT0002880	Endogenous1	28	27	19	21	19	24
hsa-miR-508-5p	MIMAT0004778	Endogenous1	20	28	21	17	25	21
hsa-miR-509-3-5p	MIMAT0004975	Endogenous1	20	22	20	31	26	16
hsa-miR-509-3p	MIMAT0002881	Endogenous1	20	17	16	31	16	21
hsa-miR-509-5p	MIMAT0004779	Endogenous1	22	20	28	33	20	24
hsa-miR-510-3p	MIMAT0026613	Endogenous1	22	29	28	33	26	26
hsa-miR-510-5p	MIMAT0002882	Endogenous1	21	6	10	14	16	12
hsa-miR-511-5p	MIMAT0002808	Endogenous1	23	25	34	36	31	31
hsa-miR-512-3p	MIMAT0002823	Endogenous1	13	8	19	22	14	15
hsa-miR-512-5p	MIMAT0002822	Endogenous1	23	16	29	29	17	17
hsa-miR-513a-3p	MIMAT0004777	Endogenous1	32	42	38	48	40	42
hsa-miR-513a-5p	MIMAT0002877	Endogenous1	21	23	26	18	37	17
hsa-miR-513b-5p	MIMAT0005788	Endogenous1	20	22	18	20	28	23
hsa-miR-513c-3p	MIMAT0022728	Endogenous1	15	18	13	16	18	12
hsa-miR-513c-5p	MIMAT0005789	Endogenous1	19	14	15	10	13	12
hsa-miR-514a-3p	MIMAT0002883	Endogenous1	40	42	37	42	27	27
hsa-miR-514a-5p	MIMAT0022702	Endogenous1	16	21	18	19	21	18
hsa-miR-514b-3p	MIMAT0015088	Endogenous1	23	30	30	34	23	24
hsa-miR-514b-5p	MIMAT0015087	Endogenous1	34	47	49	40	39	44
hsa-miR-515-3p	MIMAT0002827	Endogenous1	22	17	25	30	26	28
hsa-miR-515-5p	MIMAT0002826	Endogenous1	15	21	25	28	16	25
hsa-miR-516a-3p+hsa-miR-516b-3p	MIMAT0006778	Endogenous1	22	24	20	30	22	22
hsa-miR-516a-5p	MIMAT0004770	Endogenous1	18	18	19	18	13	7
hsa-miR-516b-5p	MIMAT0002859	Endogenous1	22	21	16	17	19	18
hsa-miR-517a-3p	MIMAT0002852	Endogenous1	35	27	34	36	28	32
hsa-miR-517b-3p	MIMAT0002857	Endogenous1	15	22	29	30	15	26
hsa-miR-517c-3p+hsa-miR-519a-3p	MIMAT0002866	Endogenous1	33	33	16	24	21	14
hsa-miR-518b	MIMAT0002844	Endogenous1	11	20	16	22	22	20
hsa-miR-518c-3p	MIMAT0002848	Endogenous1	21	17	19	19	15	20
hsa-miR-518d-3p	MIMAT0002864	Endogenous1	16	8	16	17	9	19
hsa-miR-518e-3p	MIMAT0002861	Endogenous1	27	24	27	23	16	21
hsa-miR-518f-3p	MIMAT0002842	Endogenous1	18	22	24	26	20	26
hsa-miR-5196-3p+hsa-miR-6732-3p	MIMAT0021129	Endogenous1	25	29	19	31	35	19
hsa-miR-5196-5p	MIMAT0021128	Endogenous1	26	18	26	23	22	23
hsa-miR-519b-3p	MIMAT0002837	Endogenous1	11	10	13	9	7	14
hsa-miR-519b-5p+hsa-miR-519c-5p+hsa-miR-523-5p+hsa-miR-518e-5p+hsa-miR-522-5p+hsa-miR-519a-5p	MIMAT0005454	Endogenous1	25	19	18	18	20	15
hsa-miR-519c-3p	MIMAT0002832	Endogenous1	26	16	29	36	22	22
hsa-miR-519d-3p	MIMAT0002853	Endogenous1	33	24	21	22	32	19
hsa-miR-519e-3p	MIMAT0002829	Endogenous1	10	17	10	18	21	12
hsa-miR-520a-3p	MIMAT0002834	Endogenous1	24	19	19	15	12	22
hsa-miR-520a-5p	MIMAT0002833	Endogenous1	29	34	27	12	29	27
hsa-miR-520b	MIMAT0002843	Endogenous1	19	21	19	15	12	18
hsa-miR-520c-3p	MIMAT0002846	Endogenous1	26	26	32	30	24	29
hsa-miR-520d-3p	MIMAT0002856	Endogenous1	19	18	23	18	27	24
hsa-miR-520d-5p+hsa-miR-527+hsa-miR-518a-5p	MIMAT0002855	Endogenous1	26	11	23	17	20	18
hsa-miR-520e	MIMAT0002825	Endogenous1	22	12	9	12	11	10
hsa-miR-520f-3p	MIMAT0002830	Endogenous1	16	18	16	21	17	12
hsa-miR-520g-3p	MIMAT0002858	Endogenous1	18	17	12	23	15	21
hsa-miR-520h	MIMAT0002867	Endogenous1	30	22	34	34	25	27
hsa-miR-521	MIMAT0002854	Endogenous1	23	41	21	34	21	36
hsa-miR-522-3p	MIMAT0002868	Endogenous1	20	21	16	22	12	27
hsa-miR-523-3p	MIMAT0002840	Endogenous1	18	16	17	18	12	15
hsa-miR-524-3p	MIMAT0002850	Endogenous1	13	8	17	12	19	7
hsa-miR-525-3p	MIMAT0002839	Endogenous1	10	8	4	7	9	5
hsa-miR-525-5p	MIMAT0002838	Endogenous1	39	29	28	34	22	31
hsa-miR-526a+hsa-miR-518c-5p+hsa-miR-518d-5p	MIMAT0002845	Endogenous1	25	24	28	40	18	24
hsa-miR-526b-5p	MIMAT0002835	Endogenous1	17	22	22	35	21	21
hsa-miR-532-3p	MIMAT0004780	Endogenous1	29	35	28	20	36	39
hsa-miR-532-5p	MIMAT0002888	Endogenous1	31	58	38	33	44	54
hsa-miR-539-3p	MIMAT0022705	Endogenous1	15	15	15	15	16	17
hsa-miR-539-5p	MIMAT0003163	Endogenous1	18	25	11	19	15	16
hsa-miR-541-3p	MIMAT0004920	Endogenous1	10	9	11	18	11	17
hsa-miR-542-3p	MIMAT0003389	Endogenous1	43	42	50	40	33	38
hsa-miR-542-5p	MIMAT0003340	Endogenous1	31	27	16	24	20	19
hsa-miR-543	MIMAT0004954	Endogenous1	84	83	61	95	70	104
hsa-miR-544a	MIMAT0003164	Endogenous1	18	19	8	15	12	14
hsa-miR-545-3p	MIMAT0003165	Endogenous1	26	29	25	30	25	25
hsa-miR-548a-3p	MIMAT0003251	Endogenous1	24	26	18	28	23	30
hsa-miR-548a-5p	MIMAT0004803	Endogenous1	34	44	40	48	31	31
hsa-miR-548aa+hsa-miR-548t-3p	MIMAT0018447	Endogenous1	31	22	33	32	19	40
hsa-miR-548ad-3p	MIMAT0018946	Endogenous1	30	34	43	31	36	27
hsa-miR-548ah-5p	MIMAT0018972	Endogenous1	42	44	43	34	34	56
hsa-miR-548ai+hsa-miR-570-5p	MIMAT0018989	Endogenous1	23	19	14	19	20	31
hsa-miR-548ak	MIMAT0019013	Endogenous1	14	17	12	16	19	15
hsa-miR-548al	MIMAT0019024	Endogenous1	27	28	29	31	30	34
hsa-miR-548ar-3p	MIMAT0022266	Endogenous1	41	34	51	42	35	39
hsa-miR-548ar-5p	MIMAT0022265	Endogenous1	88	85	111	117	80	82
hsa-miR-548b-3p	MIMAT0003254	Endogenous1	27	27	35	28	18	29
hsa-miR-548c-5p+hsa-miR-548o-5p+hsa-miR-548am-5p	MIMAT0004806	Endogenous1	24	18	15	19	27	18
hsa-miR-548d-3p	MIMAT0003323	Endogenous1	24	33	25	26	26	26
hsa-miR-548d-5p	MIMAT0004812	Endogenous1	16	25	28	28	15	19
hsa-miR-548e-3p	MIMAT0005874	Endogenous1	16	11	14	16	6	12
hsa-miR-548e-5p	MIMAT0026736	Endogenous1	34	28	21	36	32	33
hsa-miR-548g-3p	MIMAT0005912	Endogenous1	39	26	23	28	26	25
hsa-miR-548h-5p	MIMAT0005928	Endogenous1	30	18	27	24	22	17
hsa-miR-548i	MIMAT0005935	Endogenous1	30	41	24	33	27	35
hsa-miR-548j-3p	MIMAT0026737	Endogenous1	14	22	11	18	19	21
hsa-miR-548j-5p	MIMAT0005875	Endogenous1	24	20	19	12	19	16
hsa-miR-548k	MIMAT0005882	Endogenous1	32	31	23	28	15	32
hsa-miR-548l	MIMAT0005889	Endogenous1	26	20	21	19	16	22
hsa-miR-548m	MIMAT0005917	Endogenous1	40	27	31	30	19	26
hsa-miR-548n	MIMAT0005916	Endogenous1	16	23	26	23	13	46
hsa-miR-548o-3p+hsa-miR-548ah-3p+hsa-miR-548av-3p	MIMAT0005919	Endogenous1	26	21	24	17	14	23
hsa-miR-548q	MIMAT0011163	Endogenous1	36	41	30	25	34	29
hsa-miR-548v	MIMAT0015020	Endogenous1	22	32	34	46	29	39
hsa-miR-548y	MIMAT0018354	Endogenous1	32	25	24	26	29	39
hsa-miR-548z+hsa-miR-548h-3p	MIMAT0018446	Endogenous1	30	29	32	29	25	31
hsa-miR-549a	MIMAT0003333	Endogenous1	34	25	28	33	34	33
hsa-miR-550a-5p	MIMAT0004800	Endogenous1	18	18	15	13	13	19
hsa-miR-551a	MIMAT0003214	Endogenous1	28	31	31	23	25	34
hsa-miR-551b-3p	MIMAT0003233	Endogenous1	103	91	82	86	55	101
hsa-miR-552-3p	MIMAT0003215	Endogenous1	47	36	29	29	33	27
hsa-miR-553	MIMAT0003216	Endogenous1	23	24	29	19	20	23
hsa-miR-554	MIMAT0003217	Endogenous1	32	25	23	20	13	30
hsa-miR-555	MIMAT0003219	Endogenous1	21	22	30	23	23	28
hsa-miR-556-3p	MIMAT0004793	Endogenous1	22	20	29	23	17	20
hsa-miR-556-5p	MIMAT0003220	Endogenous1	40	31	31	34	32	32
hsa-miR-561-3p	MIMAT0003225	Endogenous1	30	26	23	33	18	28
hsa-miR-561-5p	MIMAT0022706	Endogenous1	20	23	19	16	20	23
hsa-miR-562	MIMAT0003226	Endogenous1	24	21	18	13	14	11
hsa-miR-563	MIMAT0003227	Endogenous1	21	29	33	24	10	21
hsa-miR-564	MIMAT0003228	Endogenous1	18	14	13	19	9	14
hsa-miR-566	MIMAT0003230	Endogenous1	37	20	25	37	31	26
hsa-miR-567	MIMAT0003231	Endogenous1	19	19	15	19	12	15
hsa-miR-568	MIMAT0003232	Endogenous1	12	11	22	16	12	14
hsa-miR-570-3p	MIMAT0003235	Endogenous1	33	28	24	21	21	29
hsa-miR-571	MIMAT0003236	Endogenous1	21	18	18	22	18	19
hsa-miR-572	MIMAT0003237	Endogenous1	27	21	13	26	13	16
hsa-miR-573	MIMAT0003238	Endogenous1	22	23	18	22	20	18
hsa-miR-574-3p	MIMAT0003239	Endogenous1	37	93	45	59	54	79
hsa-miR-574-5p	MIMAT0004795	Endogenous1	51	87	51	45	60	55
hsa-miR-575	MIMAT0003240	Endogenous1	59	30	27	58	27	45
hsa-miR-576-3p	MIMAT0004796	Endogenous1	24	26	29	26	20	23
hsa-miR-576-5p	MIMAT0003241	Endogenous1	20	19	19	27	21	15
hsa-miR-577	MIMAT0003242	Endogenous1	33	35	37	43	24	40
hsa-miR-578	MIMAT0003243	Endogenous1	11	14	9	12	26	10
hsa-miR-579-3p	MIMAT0003244	Endogenous1	1	653	224	1	177	788
hsa-miR-579-5p	MIMAT0026616	Endogenous1	20	20	18	22	10	12
hsa-miR-580-3p	MIMAT0003245	Endogenous1	20	18	8	10	15	14
hsa-miR-582-3p	MIMAT0004797	Endogenous1	22	20	24	27	27	33
hsa-miR-582-5p	MIMAT0003247	Endogenous1	44	34	41	31	32	34
hsa-miR-584-3p	MIMAT0022708	Endogenous1	31	33	34	34	17	27
hsa-miR-584-5p	MIMAT0003249	Endogenous1	39	28	26	40	25	21
hsa-miR-585-3p	MIMAT0003250	Endogenous1	58	47	62	46	39	58
hsa-miR-587	MIMAT0003253	Endogenous1	32	31	25	31	26	26
hsa-miR-589-5p	MIMAT0004799	Endogenous1	19	26	27	27	22	18
hsa-miR-590-3p	MIMAT0004801	Endogenous1	27	22	22	19	15	16
hsa-miR-590-5p	MIMAT0003258	Endogenous1	132	218	109	132	149	155
hsa-miR-591	MIMAT0003259	Endogenous1	26	26	26	35	33	19
hsa-miR-592	MIMAT0003260	Endogenous1	61	51	99	60	44	95
hsa-miR-593-3p	MIMAT0004802	Endogenous1	36	41	34	41	40	45
hsa-miR-595	MIMAT0003263	Endogenous1	36	28	18	23	19	20
hsa-miR-596	MIMAT0003264	Endogenous1	13	25	15	19	18	18
hsa-miR-597-5p	MIMAT0003265	Endogenous1	61	66	56	75	50	53
hsa-miR-598-3p	MIMAT0003266	Endogenous1	156	272	185	149	156	154
hsa-miR-599	MIMAT0003267	Endogenous1	12	14	31	16	16	16
hsa-miR-600	MIMAT0003268	Endogenous1	23	23	20	33	21	21
hsa-miR-601	MIMAT0003269	Endogenous1	19	13	22	28	10	31
hsa-miR-603	MIMAT0003271	Endogenous1	48	47	32	35	31	38
hsa-miR-604	MIMAT0003272	Endogenous1	22	3	17	25	14	14
hsa-miR-605-5p	MIMAT0003273	Endogenous1	18	27	16	28	18	13
hsa-miR-606	MIMAT0003274	Endogenous1	16	10	21	16	8	11
hsa-miR-607	MIMAT0003275	Endogenous1	31	29	20	28	20	25
hsa-miR-608	MIMAT0003276	Endogenous1	34	16	19	25	22	17
hsa-miR-610	MIMAT0003278	Endogenous1	30	28	16	23	30	25
hsa-miR-612	MIMAT0003280	Endogenous1	191	130	145	162	141	163
hsa-miR-613	MIMAT0003281	Endogenous1	19	13	21	17	12	22
hsa-miR-614	MIMAT0003282	Endogenous1	15	17	11	20	18	15
hsa-miR-615-3p	MIMAT0003283	Endogenous1	35	35	30	42	21	37
hsa-miR-615-5p	MIMAT0004804	Endogenous1	16	17	15	8	13	19
hsa-miR-616-3p	MIMAT0004805	Endogenous1	15	17	17	28	12	19
hsa-miR-617	MIMAT0003286	Endogenous1	18	26	16	18	15	17
hsa-miR-619-3p	MIMAT0003288	Endogenous1	18	37	26	19	22	26
hsa-miR-620	MIMAT0003289	Endogenous1	40	32	22	25	17	31
hsa-miR-624-3p	MIMAT0004807	Endogenous1	26	20	9	12	19	21
hsa-miR-625-5p	MIMAT0003294	Endogenous1	27	35	34	34	30	24
hsa-miR-626	MIMAT0003295	Endogenous1	47	50	52	44	36	41
hsa-miR-627-3p	MIMAT0026623	Endogenous1	37	35	32	30	31	28
hsa-miR-627-5p	MIMAT0003296	Endogenous1	56	63	55	65	48	56
hsa-miR-628-3p	MIMAT0003297	Endogenous1	27	20	37	22	12	22
hsa-miR-628-5p	MIMAT0004809	Endogenous1	44	46	52	36	35	46
hsa-miR-629-5p	MIMAT0004810	Endogenous1	36	46	33	46	41	48
hsa-miR-630	MIMAT0003299	Endogenous1	101	36	35	89	26	75
hsa-miR-631	MIMAT0003300	Endogenous1	8	9	23	11	19	19
hsa-miR-637	MIMAT0003307	Endogenous1	8	10	12	14	13	9
hsa-miR-638	MIMAT0003308	Endogenous1	23	25	21	17	14	15
hsa-miR-639	MIMAT0003309	Endogenous1	35	46	44	37	28	33
hsa-miR-640	MIMAT0003310	Endogenous1	31	34	32	33	34	40
hsa-miR-641	MIMAT0003311	Endogenous1	25	26	21	18	19	12
hsa-miR-642a-3p	MIMAT0020924	Endogenous1	43	34	33	36	35	46
hsa-miR-642a-5p	MIMAT0003312	Endogenous1	28	26	23	28	30	27
hsa-miR-643	MIMAT0003313	Endogenous1	28	31	31	38	21	35
hsa-miR-644a	MIMAT0003314	Endogenous1	55	50	44	34	33	52
hsa-miR-648	MIMAT0003318	Endogenous1	21	25	34	31	24	21
hsa-miR-649	MIMAT0003319	Endogenous1	31	27	19	23	25	28
hsa-miR-650	MIMAT0003320	Endogenous1	30	27	27	33	26	26
hsa-miR-6503-3p	MIMAT0025463	Endogenous1	7	15	11	17	12	23
hsa-miR-6503-5p	MIMAT0025462	Endogenous1	23	21	25	24	21	27
hsa-miR-651-3p	MIMAT0026624	Endogenous1	19	15	17	20	17	15
hsa-miR-651-5p	MIMAT0003321	Endogenous1	66	69	74	78	50	66
hsa-miR-6511a-3p	MIMAT0025479	Endogenous1	21	29	23	26	22	15
hsa-miR-6511a-5p	MIMAT0025478	Endogenous1	37	24	21	17	18	20
hsa-miR-652-3p	MIMAT0003322	Endogenous1	50	79	84	49	79	48
hsa-miR-652-5p	MIMAT0022709	Endogenous1	33	22	23	31	32	23
hsa-miR-654-3p	MIMAT0004814	Endogenous1	14	8	9	13	10	11
hsa-miR-654-5p	MIMAT0003330	Endogenous1	17	24	24	20	28	13
hsa-miR-655-3p	MIMAT0003331	Endogenous1	20	11	6	15	16	14
hsa-miR-656-3p	MIMAT0003332	Endogenous1	31	35	33	47	28	31
hsa-miR-660-3p	MIMAT0022711	Endogenous1	34	39	25	27	27	30
hsa-miR-660-5p	MIMAT0003338	Endogenous1	98	178	122	110	109	114
hsa-miR-661	MIMAT0003324	Endogenous1	20	18	20	20	27	19
hsa-miR-663a	MIMAT0003326	Endogenous1	24	32	17	33	18	27
hsa-miR-664a-3p	MIMAT0005949	Endogenous1	42	81	55	46	52	72
hsa-miR-664b-3p	MIMAT0022272	Endogenous1	23	28	22	35	24	26
hsa-miR-664b-5p	MIMAT0022271	Endogenous1	20	14	16	20	11	19
hsa-miR-665	MIMAT0004952	Endogenous1	23	21	21	27	22	25
hsa-miR-671-3p	MIMAT0004819	Endogenous1	14	13	25	15	32	16
hsa-miR-671-5p	MIMAT0003880	Endogenous1	23	17	10	25	16	17
hsa-miR-6720-3p	MIMAT0025851	Endogenous1	33	28	26	36	27	28
hsa-miR-6721-5p	MIMAT0025852	Endogenous1	103	62	90	90	93	59
hsa-miR-6724-5p	MIMAT0025856	Endogenous1	85	121	104	70	68	93
hsa-miR-675-5p	MIMAT0004284	Endogenous1	21	18	18	23	15	30
hsa-miR-7-5p	MIMAT0000252	Endogenous1	88	116	115	97	83	99
hsa-miR-708-5p	MIMAT0004926	Endogenous1	50	59	55	50	36	57
hsa-miR-744-5p	MIMAT0004945	Endogenous1	38	43	37	36	33	37
hsa-miR-758-3p+hsa-miR-411-3p	MIMAT0003879	Endogenous1	51	42	32	36	32	28
hsa-miR-758-5p	MIMAT0022929	Endogenous1	18	13	16	17	17	8
hsa-miR-760	MIMAT0004957	Endogenous1	22	31	16	17	18	28
hsa-miR-761	MIMAT0010364	Endogenous1	47	32	38	34	43	35
hsa-miR-764	MIMAT0010367	Endogenous1	33	25	33	34	30	23
hsa-miR-765	MIMAT0003945	Endogenous1	35	22	24	23	21	26
hsa-miR-766-3p	MIMAT0003888	Endogenous1	50	46	36	39	24	44
hsa-miR-766-5p	MIMAT0022714	Endogenous1	21	11	17	15	15	17
hsa-miR-767-3p	MIMAT0003883	Endogenous1	18	17	22	18	15	18
hsa-miR-767-5p	MIMAT0003882	Endogenous1	34	27	37	37	34	44
hsa-miR-769-3p	MIMAT0003887	Endogenous1	24	32	32	25	27	25
hsa-miR-769-5p	MIMAT0003886	Endogenous1	99	185	124	117	97	140
hsa-miR-770-5p	MIMAT0003948	Endogenous1	27	20	28	27	18	32
hsa-miR-802	MIMAT0004185	Endogenous1	25	29	30	23	28	25
hsa-miR-873-3p	MIMAT0022717	Endogenous1	62	43	73	58	45	58
hsa-miR-873-5p	MIMAT0004953	Endogenous1	18	31	24	23	22	32
hsa-miR-874-3p	MIMAT0004911	Endogenous1	26	26	18	30	13	34
hsa-miR-874-5p	MIMAT0026718	Endogenous1	26	23	23	8	17	31
hsa-miR-875-3p	MIMAT0004923	Endogenous1	15	17	19	25	21	25
hsa-miR-876-3p	MIMAT0004925	Endogenous1	83	141	135	118	123	101
hsa-miR-876-5p	MIMAT0004924	Endogenous1	17	25	22	21	14	14
hsa-miR-877-5p	MIMAT0004949	Endogenous1	29	49	25	41	24	38
hsa-miR-885-3p	MIMAT0004948	Endogenous1	19	21	24	27	19	12
hsa-miR-885-5p	MIMAT0004947	Endogenous1	44	36	29	31	23	37
hsa-miR-887-3p	MIMAT0004951	Endogenous1	18	17	16	24	15	12
hsa-miR-887-5p	MIMAT0026720	Endogenous1	41	33	29	35	30	28
hsa-miR-888-5p	MIMAT0004916	Endogenous1	40	39	40	35	36	40
hsa-miR-889-3p	MIMAT0004921	Endogenous1	30	34	28	26	29	31
hsa-miR-890	MIMAT0004912	Endogenous1	26	11	16	20	27	20
hsa-miR-891a-5p	MIMAT0004902	Endogenous1	37	59	45	32	40	38
hsa-miR-891b	MIMAT0004913	Endogenous1	32	37	40	37	38	28
hsa-miR-892a	MIMAT0004907	Endogenous1	21	18	17	17	16	10
hsa-miR-892b	MIMAT0004918	Endogenous1	15	18	16	15	15	16
hsa-miR-9-5p	MIMAT0000441	Endogenous1	1321	1563	1634	851	1256	1280
hsa-miR-922	MIMAT0004972	Endogenous1	37	29	39	26	27	29
hsa-miR-924	MIMAT0004974	Endogenous1	20	20	19	9	15	13
hsa-miR-92a-1-5p	MIMAT0004507	Endogenous1	48	75	79	30	50	59
hsa-miR-92a-3p	MIMAT0000092	Endogenous1	948	1494	1413	1112	942	1345
hsa-miR-92b-3p	MIMAT0003218	Endogenous1	437	1215	994	574	733	1150
hsa-miR-93-5p	MIMAT0000093	Endogenous1	4784	9060	7127	5337	4902	6996
hsa-miR-933	MIMAT0004976	Endogenous1	27	40	38	39	28	27
hsa-miR-934	MIMAT0004977	Endogenous1	7	11	8	8	8	4
hsa-miR-935	MIMAT0004978	Endogenous1	16	8	16	19	17	10
hsa-miR-936	MIMAT0004979	Endogenous1	17	21	10	17	10	13
hsa-miR-937-3p	MIMAT0004980	Endogenous1	40	30	19	45	30	32
hsa-miR-939-5p	MIMAT0004982	Endogenous1	42	46	40	43	37	31
hsa-miR-940	MIMAT0004983	Endogenous1	58	130	67	44	74	74
hsa-miR-941	MIMAT0004984	Endogenous1	31	33	27	32	26	30
hsa-miR-942-3p	MIMAT0026734	Endogenous1	15	18	13	10	15	17
hsa-miR-942-5p	MIMAT0004985	Endogenous1	10	17	19	16	12	15
hsa-miR-944	MIMAT0004987	Endogenous1	17	18	15	14	20	25
hsa-miR-95-3p	MIMAT0000094	Endogenous1	58	56	52	55	31	75
hsa-miR-96-5p	MIMAT0000095	Endogenous1	33	41	30	33	29	32
hsa-miR-98-3p	MIMAT0022842	Endogenous1	20	15	18	20	14	22
hsa-miR-98-5p	MIMAT0000096	Endogenous1	16	22	20	15	32	22
hsa-miR-99a-5p	MIMAT0000097	Endogenous1	225	425	296	201	362	213
hsa-miR-99b-5p	MIMAT0000689	Endogenous1	796	3399	1222	907	1540	805
POS_A	ERCC_00117.1	Positive	25341	23594	24252	28220	21861	23604
POS_B	ERCC_00112.1	Positive	9488	8884	9047	10861	8168	8809
POS_C	ERCC_00002.1	Positive	3586	3150	3281	3826	2977	3263
POS_D	ERCC_00092.1	Positive	761	716	759	862	663	705
POS_E	ERCC_00035.1	Positive	125	131	136	144	115	122
POS_F	ERCC_00034.1	Positive	62	54	61	87	64	58
NEG_A	ERCC_00096.1	Negative	17	17	24	22	22	23
NEG_B	ERCC_00041.1	Negative	20	23	27	23	19	23
NEG_C	ERCC_00019.1	Negative	118	82	145	154	127	134
NEG_D	ERCC_00076.1	Negative	19	22	28	36	21	19
NEG_E	ERCC_00098.1	Negative	21	23	18	19	16	15
NEG_F	ERCC_00126.1	Negative	32	15	34	26	24	21
NEG_G	ERCC_00144.1	Negative	23	16	27	30	23	24
NEG_H	ERCC_00154.1	Negative	18	25	23	25	11	28
ACTB	NM_001101.2	Housekeeping	3380	4803	3764	4218	3658	3599
GAPDH	NM_002046.3	Housekeeping	4306	5930	4984	4587	3471	5740
RPL19	NM_000981.3	Housekeeping	1816	1991	1670	2142	1207	1810
RPLP0	NM_001002.3	Housekeeping	2924	3268	2604	3339	1952	3067
