# Supplementary material for: A Circular RNA Expressed from the FAT3 Locus Regulates Neural Development
Source: Mol Neurobiol. 2023 Feb 25;60(6):3239–60. doi: 10.1007/s12035-023-03253-7 (PMC10122638; doi:10.1007/s12035-023-03253-7)
Supplement: Supplementary file 7 — Supplementary file7 (XLSX 2799 KB) [file 12035_2023_3253_MOESM7_ESM.xlsx]

## Sheet: NPCs-circFAT3 vs. NPCsII
A circular RNA expressed from the FAT3 locus regulates neural development
Sabine Seeler1,2,+, Maria Schertz Andersen1,+, Tamas Sztanka-Toth3, Mateja Rybiczka-Tešulov4, Marleen H. van den Munkhof4, Chi-Chih Chang1, Muyesier Maimaitili2,5, Morten Trillingsgaard Venø1,6, Thomas Birkballe Hansen1, R. Jeroen Pasterkamp4, Agnieszka Rybak-Wolf3, Mark Denham2,5, Nikolaus Rajewsky3, Lasse Sommer Kristensen1,2,#,*, and Jørgen Kjems1,#,*
1- Interdisciplinary Nanoscience Center, Department of Molecular Biology and Genetics, Aarhus University, 8000 Aarhus C, Denmark; 2- Department of Biomedicine, The Skou Building, Aarhus University, 8000 Aarhus C, Denmark; 3- Berlin Institute for Medical Systems Biology (BIMSB), MDC Berlin-Mitte, 10115 Berlin, Germany; 4- Department of Translational Neuroscience, University Medical Center Utrecht …
#, +These authors contributed equally to this work. *Correspondence: jk@mbg.au.dk
List of differentially expressed genes (DEGs) in cerebral organoid neural progenitor (NPC) or neuron clusters upon circFAT3 KD
gene_name	baseMean	log2FoldChange	lfcSE	pvalue	padj
ZIC1	1.19339	1.70259	0.331618	1.71845e-40	1.69353e-37
FAT4	0.760464	-2.76295	0.300393	8.0523e-37	5.29036e-34
AC092957.1	1.13227	3.70258	0.666342	1.81112e-28	8.66899e-26
PTN	3.5312	0.0788059	0.136817	2.19914e-28	8.66899e-26
PLP1	1.17271	-2.30221	0.385256	5.97361e-23	1.96233e-20
IGDCC3	1.47539	-0.866689	0.222344	7.13062e-22	2.00778e-19
UNC5C	0.820118	2.50721	0.493261	2.48455e-21	6.1213e-19
TTR	0.762463	-0.00345562	0.0882713	3.84961e-21	8.43064e-19
NTRK2	4.69487	-0.266524	0.243429	1.96922e-18	3.88134e-16
ERBB4	2.85374	1.42864	0.227207	4.66146e-16	8.35249e-14
PHYHIPL	0.812747	-1.63301	0.319896	2.06896e-14	3.39827e-12
LINC02334	1.22796	1.68242	0.330267	3.71336e-13	5.63002e-11
AMER2	0.586837	1.60468	0.551019	9.68323e-13	1.36326e-10
CKB	1.27494	-1.03418	0.207505	2.6933e-11	3.53899e-09
RND3	0.835666	0.0540305	0.109842	4.15992e-11	5.1245e-09
CCND1	0.875163	-1.78319	0.31552	1.02508e-10	1.18849e-08
EPHA4	0.759362	-0.703681	0.33024	1.08642e-10	1.18963e-08
MAPK10	1.88222	1.03314	0.249882	2.36628e-10	2.4547e-08
WNT7B	0.729275	-1.42403	0.30915	5.81549e-10	5.73117e-08
VGLL3	0.596037	2.39752	0.955064	6.53136e-10	6.13015e-08
EPHA3	2.01174	0.835684	0.25141	6.98219e-10	6.25541e-08
FGFBP3	3.31078	-0.961365	0.186801	9.71033e-10	8.32133e-08
LIFR	0.699485	1.02662	0.395344	1.08136e-09	8.88065e-08
LRIG1	0.658463	-1.70759	0.305202	1.56265e-09	1.15916e-07
PANTR1	0.666022	-1.28539	0.319721	1.54427e-09	1.15916e-07
PEG10	1.44257	1.11206	0.338565	1.58789e-09	1.15916e-07
CEMIP2	0.585751	-0.00150801	0.0875126	1.89389e-09	1.33317e-07
MT-ND4	4.81214	-0.332342	0.165586	3.13998e-09	2.13411e-07
ADAMTSL1	0.535022	-0.0446315	0.106236	4.48332e-09	2.94554e-07
CXXC4	0.840729	-0.96103	0.259609	4.9054e-09	3.11888e-07
GPM6B	1.27447	0.446392	0.350625	6.4193e-09	3.95389e-07
SOX3	0.467609	-1.28993	0.358769	2.20068e-08	1.31441e-06
LIMCH1	1.31581	-1.50877	0.277811	2.46895e-08	1.43127e-06
PAX3	1.85344	-0.84105	0.204889	1.43812e-07	8.09868e-06
CTNND2	1.33341	0.94306	0.308076	2.30595e-07	1.26251e-05
RGMA	0.398491	-1.19329	0.407716	2.98564e-07	1.59046e-05
ITGB8	1.10614	-1.19676	0.266525	3.61681e-07	1.87598e-05
DCC	1.4925	1.47586	0.348778	8.57241e-07	4.33236e-05
THSD7A	0.906715	1.54638	0.450417	9.663e-07	4.76145e-05
CNTN5	0.499312	0.00614672	0.0912682	2.09304e-06	0.000100619
LINC00461	3.4764	-0.139804	0.186373	2.37508e-06	0.000111459
TSPAN18	0.552758	-1.49475	0.320334	3.05397e-06	0.000139985
CASC15	1.38139	0.974397	0.260364	3.24659e-06	0.000145433
SETBP1	1.14769	-0.974041	0.28545	3.5648e-06	0.000156138
SPIRE1	0.609435	-0.00920812	0.0884167	4.95623e-06	0.000212364
AKAP6	0.600865	1.23405	0.521265	5.5295e-06	0.000231886
SCD	3.0371	-0.638435	0.167883	9.04085e-06	0.00037124
PTPRZ1	1.15404	-0.708984	0.267788	9.99396e-06	0.000402002
TMTC2	0.76018	0.0479643	0.107119	1.07852e-05	0.000425151
RUFY3	1.52241	0.0858988	0.13355	1.25757e-05	0.000486015
ANKRD6	0.439305	-1.06377	0.421893	1.41998e-05	0.000538228
CTNNA2	0.479384	2.48743	0.53673	1.62412e-05	0.000603989
RMST	0.601138	-0.00463838	0.088636	1.90247e-05	0.000694402
PAX7	0.521958	-0.76017	0.522206	2.02316e-05	0.000725027
ATP1A2	0.371113	0.925759	4.64111	2.17762e-05	0.000766446
FRMD4A	1.25825	0.788681	0.270728	2.60465e-05	0.00088547
MASP1	0.429559	0.0388343	0.10245	2.60565e-05	0.00088547
DAAM1	1.70778	-0.793944	0.220374	3.07235e-05	0.00100927
DCX	1.76987	0.617227	0.326566	3.0486e-05	0.00100927
PALLD	0.899693	-0.143237	0.28061	3.27828e-05	0.00105926
MT-RNR1	3.42883	-0.416563	0.17142	3.46604e-05	0.00110186
NDNF	0.326055	-1.81512	0.618912	4.07227e-05	0.00127404
GLI3	0.800585	0.00217889	0.0859572	4.22163e-05	0.00130013
ROBO2	0.530343	-1.20503	0.465764	4.33174e-05	0.00131352
PPFIA2	0.465737	1.15095	0.578331	5.72283e-05	0.00170905
EFNB2	0.873421	0.0613548	0.117831	6.06092e-05	0.00178299
LGR4	0.597054	-0.076649	0.142714	6.61081e-05	0.00191616
PTPRM	0.842596	0.0526083	0.110081	9.07679e-05	0.00255577
SLAIN1	0.653119	0.0586895	0.116788	9.02898e-05	0.00255577
ANK3	0.610639	0.0948694	0.176948	0.000110228	0.00305999
NKAIN3	0.9353	0.0566014	0.113466	0.000112745	0.00308639
ZNF521	0.553932	1.37191	0.40647	0.000128299	0.00346407
MARCKS	3.2055	0.0115765	0.0797663	0.000138253	0.0036824
RFTN2	1.03968	0.010287	0.088472	0.00016219	0.00426235
NRG3	0.646359	1.15457	0.492949	0.000178582	0.00463138
DACH2	0.415942	2.25684	0.809415	0.000186707	0.00477921
MIR100HG	0.573636	0.0186297	0.091785	0.000193405	0.0048872
RAPGEF2	1.27842	0.677422	0.302598	0.000220229	0.00549458
DLGAP1	0.630848	-0.0279001	0.0947673	0.000263331	0.00640772
GRIA1	0.431459	2.73148	0.666249	0.000262122	0.00640772
CLASP2	1.22446	0.399005	0.341702	0.000276751	0.00665214
PSAP	1.65769	-0.0196973	0.0850138	0.000319538	0.00758806
ADK	0.659819	0.0568283	0.112467	0.000327455	0.00767905
HSP90AA1	3.4542	-0.0683197	0.102766	0.000331161	0.00767905
KLHL24	1.01451	0.444844	0.335114	0.000339397	0.00777851
CLIP1	1.18257	0.0332551	0.0953899	0.000360548	0.00807547
PLCH1	0.541563	0.00539863	0.0881585	0.0003565	0.00807547
SNHG14	1.24342	0.775587	0.249873	0.000367516	0.00813903
MEGF10	0.506454	-1.17238	0.374513	0.000418983	0.00917573
NR2F1	2.37538	-0.0360088	0.0901006	0.000506182	0.0109636
ZNF608	1.0732	-0.106329	0.17609	0.000560661	0.0120115
GRK3	0.527499	-0.0382511	0.0996134	0.000594891	0.0126078
HDAC9	0.326716	0.0162876	0.0922716	0.000649904	0.0136272
MT-ND5	3.10428	-0.0770815	0.113038	0.000735757	0.015265
CDKN1A	1.64678	0.0498036	0.101854	0.000754397	0.0154887
TOX	0.907755	-0.0434141	0.100793	0.000776402	0.0157762
ANKRD17	1.10755	0.303432	0.42446	0.000840036	0.0167244
MIAT	1.83485	0.68387	0.250237	0.0008348	0.0167244
SLC1A3	0.445184	-0.0521328	0.11061	0.000849916	0.0167518
DACH1	2.26135	0.365094	0.244256	0.000866927	0.016918
POU3F2	2.27336	-0.603483	0.196146	0.000970205	0.0187478
SOX5	1.03004	-0.51503	0.406672	0.000983217	0.0188148
MSI2	2.3207	-0.0867051	0.119059	0.00103465	0.0196086
FMNL2	1.14649	0.0693826	0.119304	0.00105159	0.0197398
COG5	0.581379	-0.0640262	0.121341	0.00114226	0.0206121
HNRNPUL1	0.553296	-0.0787871	0.138683	0.001142	0.0206121
PCDH17	0.41125	-0.0333584	0.0984215	0.00115035	0.0206121
SOX2	1.41757	-0.697189	0.228411	0.00111863	0.0206121
YAP1	0.643743	-0.0190183	0.0903849	0.001147	0.0206121
RBFOX1	0.564542	1.952	0.584307	0.00120563	0.0214081
CRB2	0.490185	-0.0422453	0.102017	0.00127613	0.0224577
GLCCI1	0.8743	0.0694087	0.12767	0.00130265	0.0227215
NES	2.50259	-0.380375	0.243482	0.00139623	0.02414
DEK	0.624899	-0.123547	0.258324	0.0016213	0.0277876
TFAP2B	0.360346	0.0314071	0.0985344	0.00166798	0.0283413
GPR137C	0.742926	0.0357682	0.0987838	0.00170429	0.0284674
TERF2IP	1.50459	-0.0442786	0.0941724	0.00169552	0.0284674
ARL15	0.65716	1.2369	0.440405	0.00174299	0.0285595
ROR1	0.342951	2.06771	0.716711	0.0017314	0.0285595
TENM4	0.453012	-0.0245491	0.0934813	0.00175327	0.0285595
NCKAP5	1.68387	0.100806	0.179203	0.00185067	0.0296559
SLIT2	0.365661	1.24484	0.695565	0.00184159	0.0296559
KIF21A	1.12739	-0.258511	0.478242	0.00195167	0.0307739
ZNF704	0.566115	0.0676676	0.129526	0.00193972	0.0307739
VIM	8.76767	-0.341839	0.179523	0.0020436	0.0319677
ATP1B1	0.532265	0.00667898	0.08901	0.00209148	0.0322055
NCAM1	0.920912	0.675412	0.354395	0.00207982	0.0322055
APBB2	0.580891	-0.0104993	0.088977	0.00218819	0.0332231
RPS11	1.537	-0.0456951	0.0949631	0.00219128	0.0332231
MIR325HG	0.542888	0.0542077	0.114811	0.00229193	0.0342265
MLEC	0.608555	-0.688288	0.400531	0.00229218	0.0342265
THSD4	0.488702	-0.0342958	0.0987497	0.00236747	0.0350848
CSRNP3	0.771705	0.0969932	0.166148	0.00239816	0.0352744
TCF7L1	0.490782	-0.0349196	0.0988498	0.00245061	0.0357788
SCFD2	0.387745	0.0902521	0.173754	0.00260143	0.0377015
CANX	1.59934	-0.0358757	0.0910636	0.00280682	0.0403813
NFIA	0.83146	0.0293053	0.0953148	0.00303415	0.0427844
RPL37	1.34547	-0.271149	0.342226	0.0030206	0.0427844
SMARCC1	1.26435	-0.194406	0.297958	0.00303897	0.0427844
GPATCH2L	0.601755	-0.0204085	0.0912653	0.00309923	0.0433233
SIK3	0.502947	0.867146	0.414543	0.00320077	0.044117
SYNE2	1.27638	0.394405	0.451959	0.00318906	0.044117
HSPA4L	0.68498	-0.00602358	0.0875613	0.00332917	0.045568
EFNB3	0.382679	0.0529779	0.113665	0.0034452	0.046831
SDK1	1.18936	0.0137677	0.088601	0.00355329	0.0477064
ZMYND8	0.561187	-0.0982438	0.181476	0.00355801	0.0477064
AC022639.1	0.415809	-0.615697	1.11521	0.00363534	0.0484139
ABAT	1.21845	-0.376295	0.329953	0.00371702	0.0489283
TUT4	1.0686	0.515831	0.268325	0.00372361	0.0489283
MAP2	2.21523	0.479974	0.218949	0.00380186	0.0496256
PLCB1	0.54422	0.0292093	0.0959223	0.0038288	0.0496484
CDK6	0.554966	0.0426876	0.103647	0.0038796	0.0499783
CNTNAP2	0.452495	0.0413125	0.10329	0.00408196	0.0522438
PRMT2	0.491884	0.021946	0.0921732	0.0044489	0.0565728
TTC28	0.975399	0.0728809	0.127532	0.0047098	0.0595065
MAML3	0.557998	0.0631046	0.122746	0.00476904	0.0598712
PBX3	0.98285	0.107811	0.200851	0.00498535	0.0621907
SCN3A	0.373054	1.45122	0.62374	0.00514163	0.0637369
ANKRD11	1.55816	-0.0937251	0.14247	0.00522323	0.063944
TENM2	1.43496	0.596045	0.326086	0.00520011	0.063944
AC104041.1	0.391462	0.0410008	0.103842	0.00530122	0.0644982
RBBP7	0.460188	-0.0459331	0.104075	0.00538002	0.0650554
PPP1R9A	0.614569	1.1668	0.43325	0.0055093	0.0662123
MIR99AHG	1.89825	0.00880255	0.0864755	0.00565436	0.0673585
RPL24	0.646124	-0.107212	0.195341	0.00567301	0.0673585
KANSL1	0.732753	-0.00539849	0.087172	0.0058672	0.0692471
GRID2	0.747746	-0.0515944	0.11104	0.00630359	0.0739547
FNBP1L	1.16118	0.379606	0.354366	0.00642831	0.0749716
ZFHX4	0.666378	0.531613	0.44808	0.00675519	0.0783205
KCNH8	0.919574	0.00708652	0.0895105	0.00683871	0.0788251
TUBA1A	3.31725	0.0444903	0.0892737	0.00733879	0.0840975
ELAVL3	0.414842	0.0549144	0.113999	0.00758753	0.0861724
MT-RNR2	31.5673	-0.0141413	0.0709392	0.00760731	0.0861724
DICER1	0.458067	0.0249857	0.0928372	0.00797004	0.0897654
G3BP1	0.464795	-0.0422086	0.101881	0.00830855	0.0925206
MAML2	0.439904	0.77429	0.640942	0.0082647	0.0925206
RALGAPA1	0.515071	0.039164	0.0999362	0.00855587	0.0947395
CDH8	0.332675	0.0160617	0.092553	0.0088586	0.0975436
CERS6	0.57971	0.93306	0.415121	0.00905175	0.0991167
GPC4	0.391201	0.924306	0.711201	0.00912397	0.0992099
MSMO1	1.23278	-0.135824	0.2197	0.00916094	0.0992099
BOC	1.17875	-0.115374	0.188507	0.00942662	0.101529
COL4A5	0.506867	0.00688324	0.0892671	0.00953429	0.102131
SNAP91	0.492301	0.0580123	0.118287	0.00972004	0.103558
TCF7L2	0.418432	-0.088669	0.166842	0.00984757	0.104352
LMO4	0.586914	0.0077672	0.0880664	0.00999003	0.105296
CECR2	0.585713	0.0487986	0.107193	0.0101644	0.106564
AKIRIN1	0.624576	-0.110575	0.202595	0.0105132	0.107898
GBF1	0.475672	0.853657	0.516244	0.0104246	0.107898
GPC6	0.457484	1.19096	0.463673	0.010358	0.107898
MID1	1.29279	0.123747	0.229053	0.0105654	0.107898
TOP2B	0.748544	0.703384	0.338646	0.0105454	0.107898
MT-CO1	8.52615	-0.286153	0.138915	0.0109492	0.111242
C16orf45	0.510623	-0.0225133	0.0928203	0.0112754	0.113173
FIGN	0.900298	0.0106212	0.0885178	0.0113115	0.113173
FTX	2.00398	0.419703	0.246561	0.0113083	0.113173
PCCA	0.752872	0.660772	0.462585	0.0115713	0.115187
KIF5C	1.04943	0.588478	0.317996	0.0116362	0.115251
ST8SIA1	0.611864	-0.676736	0.432388	0.01194	0.117668
FDFT1	1.37619	-0.0328125	0.0893224	0.0120719	0.118377
EIF1	0.915995	-0.000325646	0.0852697	0.0122437	0.119467
MT-CO3	3.27196	-0.0269291	0.0817764	0.0123461	0.119873
NRXN3	0.626382	0.0292207	0.0971781	0.0124281	0.120078
BICD1	0.707061	-0.000615132	0.0876369	0.0126337	0.121468
DCLK1	0.513378	0.029815	0.096112	0.0131416	0.125738
ZMAT3	1.24505	-0.0559767	0.105191	0.013657	0.130038
FGFR3	0.570637	-0.600051	0.440014	0.0142573	0.134455
ZFP36L1	0.905145	-0.0976956	0.167275	0.0142028	0.134455
WDFY3	0.461909	0.0935354	0.178986	0.0145283	0.136358
EFNA5	0.343577	0.0348334	0.0997292	0.0151648	0.141658
FNBP4	0.849758	-0.499844	0.302846	0.0154789	0.143269
MTATP6P1	1.01127	-0.0531109	0.105023	0.0154826	0.143269
DZIP1	0.649126	-0.00947366	0.0871035	0.0158112	0.145626
CCT6A	0.591374	-0.0145339	0.0887671	0.0161057	0.147034
HADHA	0.367706	-0.00208563	0.0895007	0.0161133	0.147034
SUZ12P1	0.620446	0.0784736	0.140964	0.0162942	0.147999
ANKS1B	1.46911	-0.0114216	0.0907626	0.0164172	0.148433
CACNA2D1	0.394715	1.18145	0.744055	0.0171292	0.15208
GNAS	3.97237	-0.0810612	0.103444	0.0170144	0.15208
GPHN	1.33689	0.0512775	0.104979	0.0169683	0.15208
MT-CO2	1.97413	-0.181063	0.231795	0.0170874	0.15208
GOLGB1	1.28383	-0.0573209	0.107215	0.0173456	0.153311
ADGRL2	0.534549	-0.0359343	0.0978366	0.017912	0.157609
ARIH1	0.895292	0.090091	0.153514	0.0187953	0.162785
EPB41	0.685906	0.068304	0.123653	0.0187141	0.162785
NHSL1	0.537684	-0.0572903	0.115041	0.0186728	0.162785
PLEKHA5	1.11256	0.664467	0.337522	0.0188305	0.162785
NOTCH1	0.515521	-0.101975	0.188631	0.0189204	0.162847
TMEM161B-AS1	1.75827	-0.107596	0.173153	0.0191656	0.164241
PAWR	0.370141	-0.0267106	0.0947511	0.0194045	0.165568
CBLB	0.626974	0.640462	0.575483	0.0195155	0.165798
MFSD14C	0.375254	-0.0287661	0.0954137	0.0196722	0.166022
MYO6	0.748784	-0.0953797	0.161569	0.0197104	0.166022
C11orf49	0.58794	0.0813081	0.149648	0.0201827	0.168841
UBA6	0.420411	0.0350265	0.0980728	0.0202163	0.168841
PEA15	0.589881	-0.0249065	0.0932388	0.0209116	0.17391
AVL9	0.351742	0.0154017	0.091835	0.0212998	0.176395
SYT1	1.00522	0.0767009	0.139372	0.0216488	0.178535
AGAP1	1.13588	-0.0153428	0.0868673	0.0220418	0.178783
ANKIB1	0.93844	0.029333	0.0928262	0.0218493	0.178783
CRMP1	0.861254	0.0389229	0.0969746	0.0220372	0.178783
MT-ND1	1.85836	-0.399493	0.218357	0.0220249	0.178783
DDX21	0.3884	-0.0950799	0.183271	0.0229175	0.183165
FHOD3	0.385042	0.0251772	0.0947333	0.0229537	0.183165
RBFOX2	0.809552	0.600346	0.312445	0.0227948	0.183165
SASH1	0.451162	-0.954398	0.420211	0.0229386	0.183165
N4BP2	0.542283	-0.0175924	0.0905836	0.0231354	0.18387
ILDR2	0.556404	0.0289417	0.0952759	0.023411	0.185314
APPBP2	0.515503	-0.0100584	0.0891365	0.0236248	0.186258
ARID4B	1.20151	0.380272	0.296265	0.0240515	0.188117
SOX4	1.39284	0.0915011	0.140361	0.0239973	0.188117
ENO1	0.914647	0.0070884	0.0861116	0.0244297	0.19032
ANKS1A	0.532908	-0.017052	0.0908161	0.0245539	0.190534
PRTG	0.428105	-0.0103548	0.0895838	0.0255368	0.197384
MLLT3	0.419487	0.00381866	0.0889934	0.0256407	0.197413
SUPT3H	0.523633	0.0119018	0.0894902	0.02592	0.198787
LCORL	0.876621	0.0144706	0.0883846	0.0263091	0.200395
NRCAM	0.791171	0.0469385	0.103321	0.026333	0.200395
CREB5	0.646613	-0.0450511	0.104044	0.0264564	0.20056
RYBP	0.610095	0.0174517	0.0898094	0.0266048	0.200912
LONP2	0.487382	-0.00791045	0.0890637	0.0269979	0.203103
CCDC102B	0.334717	0.0142493	0.0926773	0.0274571	0.204992
WNK1	1.12681	-0.346064	0.324252	0.0274333	0.204992
TAOK1	1.11462	0.0166435	0.0864627	0.0277056	0.205565
WSB1	2.10104	0.0773724	0.109821	0.0278141	0.205565
ZNF462	0.684155	0.0223097	0.0898331	0.0278466	0.205565
MT-ATP6	6.2258	-0.139124	0.164556	0.0297805	0.21902
ROCK1	0.587428	0.00432818	0.0883329	0.0309608	0.226854
ACBD6	0.494553	0.790912	0.502113	0.0316599	0.228107
KAT6A	0.769963	-0.0363773	0.0963743	0.0317104	0.228107
PCBP1	0.742014	-0.0842597	0.143215	0.0315498	0.228107
RPL30	0.758472	-0.0623778	0.113804	0.0312747	0.228107
WDR82	0.558389	-0.0332595	0.0952339	0.0317026	0.228107
MT-CYB	2.80988	-0.0285861	0.0829596	0.0324	0.231542
PEBP1	0.879771	0.0164718	0.0872701	0.0324229	0.231542
ENSA	0.852217	-0.00713613	0.0866617	0.0325858	0.231656
PITPNC1	0.543368	0.007558	0.0895246	0.0326739	0.231656
PDAP1	0.339473	-0.0965402	0.189399	0.032964	0.232875
MTR	0.444705	-0.054738	0.112615	0.0331439	0.23331
ACBD3	0.597733	0.0033772	0.088741	0.033629	0.23548
RIMS2	0.443164	0.0426913	0.105654	0.0336911	0.23548
SMC3	0.679985	-0.100968	0.17835	0.0338545	0.235785
TANK	0.472096	0.041368	0.103233	0.034072	0.236464
DNAJB14	0.372561	0.00532204	0.0895588	0.0344969	0.237935
KIF1A	0.886842	0.0205945	0.0885845	0.0345253	0.237935
CALM1	1.44294	-0.123127	0.176279	0.0346961	0.238279
CCDC18-AS1	0.688503	0.0990974	0.179991	0.0350427	0.239647
ERBIN	0.620015	0.00123049	0.0869511	0.0351386	0.239647
SPEN	0.843394	0.0154057	0.0875689	0.0354897	0.241207
ZC3H13	0.811893	0.0779382	0.132159	0.0358172	0.242597
IGF2BP3	1.01851	-0.0846535	0.140778	0.0369518	0.246888
JARID2	0.524512	0.700328	0.457001	0.0367256	0.246888
SEMA6A	0.429203	0.0563385	0.116681	0.0369004	0.246888
USP3	0.468984	-0.00850412	0.0891146	0.0368039	0.246888
DLGAP4	0.554312	-0.0108219	0.0893166	0.0379302	0.251719
TP53BP1	0.44883	-0.00274424	0.088716	0.0378112	0.251719
CEP85L	0.738126	0.0327304	0.0963269	0.0380966	0.251974
CORO1C	0.434009	0.0097926	0.0898652	0.0385313	0.253997
CEP95	0.394318	0.0226687	0.0934686	0.0391543	0.254794
GLO1	0.687259	-0.0355448	0.096839	0.0390198	0.254794
H3F3B	2.45705	0.0242495	0.0823912	0.0391693	0.254794
SRGAP3	1.49553	-0.0384136	0.0938739	0.0390589	0.254794
HSPD1	0.933317	-0.0158072	0.0873843	0.0397582	0.257774
TRIO	0.804483	0.0277528	0.0930454	0.039927	0.25802
FARP1	0.646447	-0.00470065	0.0871956	0.040373	0.26005
MARCKSL1	0.704411	-0.113551	0.206747	0.0405158	0.260119
DDR1	0.47665	0.0292561	0.0944522	0.0407941	0.260556
GOLGA2	0.554601	-0.014415	0.0893211	0.0408828	0.260556
RFC1	0.463697	0.00387149	0.0888053	0.0409804	0.260556
PLEKHG1	0.485782	-0.0148054	0.0905013	0.0436862	0.275979
RFX3	1.60839	0.109955	0.16494	0.0436254	0.275979
PKD2	0.790447	-0.0471899	0.104926	0.0440731	0.277063
USP47	1.06239	-0.0696032	0.123022	0.0441389	0.277063
EEF2	1.7134	0.0146152	0.0820705	0.044796	0.279921
SLC8A1	0.382207	0.0195973	0.0933268	0.0448782	0.279921
INSIG1	0.404189	-0.0919321	0.171175	0.0451839	0.280938
PHLPP1	0.473064	0.0114416	0.0890884	0.0454229	0.281536
BRD3	0.535276	0.000693459	0.0878375	0.0458247	0.283137
UBAP2	0.397627	0.0165843	0.0909863	0.045981	0.283214
ZNF254	0.418989	0.00396285	0.0889579	0.0466139	0.286218
WWC2	0.367809	-0.0366939	0.100469	0.0468821	0.286971
CDC42SE2	0.404889	0.0166902	0.0914444	0.0476163	0.2872
HMGCS1	3.59602	-0.200279	0.204886	0.0474676	0.2872
HSP90B1	2.02669	-0.0839517	0.126318	0.0473849	0.2872
MIB1	1.75039	-0.0608682	0.103682	0.0474638	0.2872
SSBP2	1.01501	0.413069	0.366635	0.0476481	0.2872
PDE1A	1.47128	0.0804636	0.136227	0.0479238	0.287981
GSTP1	0.488883	-0.0548994	0.111807	0.0485923	0.290504
38961	0.416605	0.749924	0.485491	0.0486384	0.290504
MT-ATP8	0.463317	-0.0577623	0.114501	0.0491389	0.291725
WNK2	0.380775	0.0561569	0.115904	0.0490503	0.291725
ENC1	0.544922	0.0143055	0.0904578	0.0493065	0.291841
LARP7	0.354647	-0.0564007	0.116211	0.0495525	0.292419
MORF4L1	0.793933	-0.0683448	0.119654	0.0500049	0.294208
ZNF131	0.586689	0.0196214	0.0900509	0.0505535	0.29655
PPIG	0.984176	-0.0846424	0.140397	0.0510118	0.298351
PRKG1	0.613838	0.0491461	0.110148	0.0514269	0.299889
DCLK2	0.541661	0.0881459	0.160884	0.0516124	0.300083
ZFAND5	0.427244	-0.0901722	0.163341	0.0521395	0.302256
IQSEC1	0.343927	0.0224322	0.0928587	0.0524937	0.303416
CEP170	0.531637	0.0427217	0.100848	0.0527753	0.304153
EXOC4	0.728825	0.0947668	0.167651	0.0531572	0.30546
UBL3	0.512067	-0.0033104	0.0884314	0.0538254	0.308401
RNF130	3.48747	-0.0610205	0.10213	0.0540936	0.309039
BCL2	0.397606	-0.070023	0.133915	0.0542599	0.309093
BMPR2	0.892637	0.00650858	0.0868131	0.0553565	0.311525
DENND5B	0.716989	0.0611951	0.115852	0.0553215	0.311525
FTH1	0.427458	-0.00756888	0.0886681	0.055465	0.311525
PTPN4	0.410398	0.0307932	0.096595	0.0552059	0.311525
STMN1	0.889738	0.0457138	0.0999716	0.0554771	0.311525
ARHGAP5	1.06009	-0.244823	0.414384	0.0562246	0.31408
BOD1L1	1.20037	0.00217495	0.0854134	0.0562507	0.31408
HS6ST2	0.390245	-0.0699227	0.133173	0.0573471	0.319297
PARP1	0.514307	-0.0478433	0.105472	0.0584595	0.324574
ELF2	0.706605	0.516306	0.472407	0.0587252	0.325133
PIAS1	0.744664	0.0248536	0.0910134	0.0589148	0.325269
INTU	0.506691	0.0248459	0.0937345	0.0593801	0.326011
UBE2E2	0.425958	1.00723	0.595402	0.0592369	0.326011
PABPC1	3.37261	-0.154932	0.177534	0.0601076	0.329089
NLGN1	0.486251	0.70026	1.08334	0.0605917	0.330059
UBE2K	0.628569	0.0258418	0.0917421	0.0606196	0.330059
FBXL17	0.444236	0.0376198	0.100471	0.0620338	0.335903
IDI1	1.03878	-0.0517855	0.103604	0.0618836	0.335903
FTL	0.569107	-0.0418377	0.100069	0.0629466	0.338983
KIF13A	0.47874	-0.0181991	0.0907967	0.0628537	0.338983
ANP32A	0.631464	-0.0722871	0.129943	0.0634111	0.340554
ADNP	1.04897	-0.0391825	0.0963855	0.0647009	0.344277
EGFEM1P	0.511588	0.00920404	0.0904351	0.0645495	0.344277
ITM2C	0.380131	-0.0384289	0.100261	0.0651013	0.344277
KDM1A	0.80751	0.00260078	0.08594	0.0648137	0.344277
PRXL2A	0.495654	-0.0313717	0.0952706	0.0651523	0.344277
TMSB10	0.440399	0.0217252	0.0922963	0.0650432	0.344277
FGD4	0.44157	-0.0102544	0.0893559	0.065738	0.346079
MSL1	0.628276	-0.450799	0.418498	0.0661957	0.346079
RPL19	0.604259	-0.0600188	0.115226	0.0659376	0.346079
ZNF532	0.538828	0.105572	0.200939	0.0661888	0.346079
CDKAL1	0.492201	0.0156634	0.0911692	0.0673017	0.349163
COX4I1	0.382619	0.00751318	0.0895027	0.0674429	0.349163
EPHB2	0.697984	0.0154339	0.0884662	0.0669771	0.349163
N4BP2L2	0.901289	0.0526227	0.104487	0.0674943	0.349163
GPRC5B	0.351909	-0.0681357	0.129521	0.0681976	0.349534
RACK1	1.6503	-0.0987271	0.145686	0.0681866	0.349534
RPS19	1.64519	-0.0638266	0.109643	0.0680222	0.349534
SLC16A1	0.593092	-0.0841217	0.147491	0.0682753	0.349534
GAPDH	0.529964	-0.0197636	0.0906722	0.0700979	0.357935
CCDC138	0.42625	-0.0208491	0.0919545	0.0705784	0.359457
MAGED1	1.08574	-0.122745	0.198373	0.0709501	0.359493
TAGLN3	0.439934	0.00325408	0.0887952	0.0708133	0.359493
MAP3K13	0.644156	0.0492925	0.106041	0.0711374	0.359517
AC097103.2	0.485925	0.0351133	0.0981244	0.0713245	0.359541
DYRK1A	0.446716	0.0689321	0.129564	0.0719159	0.360672
NSD1	0.383069	0.0690552	0.131441	0.0720978	0.360672
PHF21A	0.588969	-0.0393833	0.100433	0.0717732	0.360672
NCALD	0.373929	0.00111108	0.0889406	0.0724752	0.361228
TOX3	0.495462	-0.0387223	0.0989042	0.0725754	0.361228
LUC7L	0.627371	0.0662441	0.121634	0.0732327	0.363581
PTPRK	0.570288	0.0149988	0.0906083	0.0742883	0.367895
MEIS1	0.919007	0.054493	0.110859	0.0749693	0.36805
MT-ND6	0.400095	0.00114999	0.0888955	0.0747491	0.36805
MTHFD1L	0.353219	-0.0285513	0.0959009	0.0750665	0.36805
TFDP2	0.973314	0.0110029	0.0870895	0.0749255	0.36805
DDX46	0.422878	0.0321942	0.0966122	0.0757033	0.370027
RPL34	0.542154	0.0275883	0.0933202	0.0758453	0.370027
MAP1B	7.14648	0.0467946	0.0792015	0.0765262	0.372428
EIF2AK1	0.48426	-0.0160107	0.0896305	0.0771788	0.374678
ROBO1	0.847212	-0.0218598	0.090824	0.0782674	0.378883
ZFR	1.16732	-0.110265	0.175866	0.0784294	0.378883
CAMK2D	0.717817	0.0244023	0.0918802	0.0789746	0.380584
EIF4B	0.631016	0.0183218	0.0891918	0.0792849	0.381148
EXT1	0.70229	0.0357319	0.0977038	0.0803412	0.385286
SIPA1L2	0.531638	-0.0061863	0.088617	0.0811547	0.388242
PCNX4	0.816928	-0.0153468	0.0889688	0.0815322	0.389104
ROCK2	0.688664	-0.018014	0.0893969	0.08178	0.389344
CLSTN1	0.461336	-0.0255681	0.0927291	0.0835171	0.396656
CEP112	0.51985	-0.016222	0.0909088	0.0843117	0.398509
RPL35A	0.399071	0.00744155	0.089189	0.0842676	0.398509
ADGRV1	1.03493	-0.0171949	0.0875558	0.0855533	0.402534
ARRDC3	0.321056	-0.00343052	0.0897504	0.0855717	0.402534
KDM4B	0.443524	-0.0401662	0.10073	0.08827	0.412385
POLR2B	0.391058	0.0251148	0.0939843	0.0882934	0.412385
SF3B2	0.919196	-0.00906164	0.0851488	0.0879921	0.412385
RAD21	1.07964	-0.0837816	0.13637	0.0891751	0.415518
XYLT1	0.349459	-0.0472789	0.108215	0.0896769	0.416871
CXCR4	0.466264	0.00183546	0.0888129	0.0903067	0.417037
FADS1	1.33063	-0.306395	0.293879	0.0903474	0.417037
TJP1	0.570801	-0.0370433	0.0974064	0.0900705	0.417037
FRMD5	0.444166	0.786707	0.735259	0.0905938	0.417197
NELL2	0.353531	0.0576457	0.117557	0.0909071	0.417664
SOX11	2.24427	0.264408	0.212316	0.09112	0.417668
HSPA8	0.660533	-0.0972889	0.168966	0.091577	0.418552
SPATS2L	0.387709	-0.0280037	0.0956532	0.0917374	0.418552
WWTR1	0.389059	0.0329521	0.0981565	0.0921776	0.419589
CDK13	0.753159	0.0427105	0.100937	0.0926813	0.42091
CALM2	0.718429	-0.0309784	0.0927792	0.0930241	0.421496
ERCC6L2	0.379057	-0.0364855	0.0993325	0.0944821	0.424201
TENM3	0.708113	0.058916	0.117129	0.0940944	0.424201
TUBB	0.987223	0.0606901	0.11106	0.0940153	0.424201
USP22	0.852252	-0.0586366	0.109308	0.0944761	0.424201
OSBPL9	0.468826	-0.0283659	0.0945043	0.0947666	0.424511
PREPL	0.419646	-0.0438338	0.103227	0.0953666	0.42623
FAM168A	0.402913	0.0350223	0.0982122	0.0960387	0.426989
NRXN1	0.367703	0.0414876	0.103841	0.0961862	0.426989
RPL13	1.33051	-0.205344	0.28917	0.0960107	0.426989
CSNK1A1	0.822516	-0.369001	0.370955	0.0971889	0.428544
FAM172A	0.417611	-0.0485672	0.109356	0.0968695	0.428544
IGF2BP2	1.86152	-0.0140888	0.0834674	0.0971203	0.428544
TPT1	1.33843	-0.0637719	0.1095	0.0980012	0.431161
AKAP9	1.46751	-0.019179	0.0861864	0.0987307	0.431851
BTG3	0.550005	-0.0312001	0.0950266	0.0985754	0.431851
TRIM33	0.511392	0.0381605	0.0982344	0.0988153	0.431851
GOLM1	0.59635	-0.00978924	0.0883636	0.101049	0.440636
CBL	0.517878	-0.0486532	0.106542	0.101728	0.442619
FAT3	0.819635	-0.0807797	0.14212	0.10317	0.444972
IGSF1	0.383514	-0.0269301	0.0959063	0.103088	0.444972
KLHL23	0.534646	0.0406418	0.0999751	0.103172	0.444972
POR	0.440312	-0.0165462	0.0905131	0.103008	0.444972
CAMLG	0.498895	-0.000470057	0.0889828	0.103827	0.446819
CLASP1	0.552648	0.0338581	0.0961315	0.106377	0.454813
PRAG1	0.691257	-0.0161272	0.0903011	0.106319	0.454813
SLC35F1	0.610677	-0.0606477	0.118848	0.105919	0.454813
CCSER2	0.549613	0.0510211	0.107788	0.10732	0.456812
CKAP4	0.412769	-0.0376407	0.0999727	0.107199	0.456812
ENPP2	0.406485	-0.000210328	0.0895449	0.108432	0.456812
ID4	0.608221	-0.0458754	0.105102	0.108612	0.456812
MYO10	0.460873	0.000581824	0.0889518	0.108698	0.456812
RBM25	0.930186	-0.0424857	0.0969296	0.108641	0.456812
SQLE	0.795468	-0.00586691	0.0861343	0.107777	0.456812
U2SURP	0.572559	-0.0755197	0.134616	0.107566	0.456812
LINC01572	0.372623	0.0270151	0.095312	0.109358	0.458607
NBEA	0.892671	0.0966562	0.169641	0.110324	0.460698
TBC1D5	1.04074	0.0986605	0.1686	0.110314	0.460698
KCNT2	0.7082	0.0246247	0.0926329	0.111514	0.464682
CBX5	0.676192	-0.0533862	0.107376	0.112771	0.467939
MXI1	0.515803	-0.0156929	0.0902549	0.112618	0.467939
CHD8	0.33529	0.049819	0.11008	0.113259	0.467995
EHBP1	0.976366	-0.0399067	0.0978081	0.113238	0.467995
HSPA9	0.630195	-0.109872	0.20576	0.114489	0.471102
RPS14	0.795808	-0.0311448	0.0937295	0.114445	0.471102
MAGI1	1.24953	-0.0165314	0.0889245	0.115069	0.472503
HSP90AB1	3.37195	-0.0392328	0.0825308	0.116302	0.476573
TAB2	0.44138	-0.0302943	0.0956995	0.117069	0.478721
AFTPH	0.323969	0.00332162	0.0898066	0.118521	0.480719
KIDINS220	0.672999	0.0574423	0.11247	0.118408	0.480719
LRRN1	0.780561	0.0128004	0.0889155	0.119265	0.480719
NR2F2	1.42292	0.00205164	0.0837695	0.118709	0.480719
PI4KA	0.393304	0.0162221	0.0919137	0.118889	0.480719
SERTAD2	0.435994	0.0379769	0.100311	0.119225	0.480719
ZFAND3	0.88324	0.0557751	0.111065	0.118614	0.480719
MICU1	0.406203	0.0390281	0.10143	0.120262	0.482761
TRIM2	1.22764	-0.0767935	0.125566	0.120035	0.482761
CCNI	2.50755	0.0747932	0.108018	0.120858	0.484013
NDRG4	0.359081	-0.0145003	0.0907812	0.121065	0.484013
HES6	0.545355	-0.0298638	0.0961849	0.122536	0.488903
KIF2A	0.84066	-0.013597	0.0874163	0.122997	0.489359
SPAG9	1.29853	-0.0510251	0.100218	0.123147	0.489359
PAPOLA	0.700192	-0.14698	0.315693	0.126353	0.50109
CUX2	0.419279	0.0414854	0.10322	0.126835	0.501992
JUND	0.382253	-0.0122517	0.0899183	0.127155	0.50225
EPB41L5	0.476386	0.00540637	0.0892842	0.129421	0.509307
GFPT1	0.52424	0.0702308	0.130668	0.129458	0.509307
NBAS	0.512119	-0.0299271	0.0949909	0.129732	0.509367
RPL18	1.37088	-0.122129	0.191194	0.130162	0.510037
TRIB2	0.437166	0.00996813	0.0895468	0.130983	0.512239
PTPRS	0.996105	-0.207763	0.428777	0.131913	0.514851
UBE2D2	0.53418	-0.0519407	0.108772	0.132464	0.51598
COMMD10	0.42358	-0.0554474	0.115387	0.133185	0.517358
MALAT1	220.981	-0.0265517	0.073209	0.133557	0.517358
TMEM245	0.399901	-0.0114764	0.0898272	0.133605	0.517358
DDAH2	0.48424	0.00132938	0.0879844	0.134886	0.521294
MAP6	0.636296	0.0254146	0.0921528	0.137458	0.528736
RPL23	0.81483	-0.0454998	0.100105	0.137209	0.528736
WIPF2	0.41743	-0.0532282	0.111512	0.137616	0.528736
PBRM1	0.785349	-0.0463577	0.101821	0.139506	0.534953
CALD1	0.597042	0.0255753	0.0924804	0.140155	0.536398
TTYH1	0.648059	-0.0699149	0.127031	0.141911	0.542065
GNAI2	0.692984	-0.021495	0.0897443	0.143848	0.548403
ZBTB18	0.392479	0.0186632	0.0916901	0.144737	0.550728
CNTRL	0.33083	0.0446781	0.106517	0.145814	0.553757
RERE	1.45254	0.121673	0.203302	0.146194	0.55413
NF1	0.905511	0.0663298	0.118702	0.14685	0.555551
KAZN	0.761857	0.00812948	0.0889337	0.147202	0.555816
MTPN	0.369246	-0.0389351	0.100946	0.149025	0.561624
STARD4	0.474181	-0.0230467	0.0920049	0.149613	0.561688
SYAP1	0.604239	-0.0713691	0.12768	0.149422	0.561688
ACACA	0.378972	-0.00351354	0.0894243	0.150291	0.562264
ZSWIM6	1.30181	2.23258e-05	0.0851713	0.150336	0.562264
AHCYL1	0.690273	-0.0624708	0.115058	0.152517	0.566579
ARL3	0.399056	-0.0139128	0.0904005	0.153215	0.566579
CTTNBP2NL	0.391489	0.0415649	0.102744	0.151971	0.566579
EP300	0.482174	0.0481775	0.106063	0.152806	0.566579
RTN4	2.32992	-0.0398537	0.0886272	0.152113	0.566579
TTC3	4.28246	-0.1126	0.120882	0.153198	0.566579
VEZT	0.635048	0.0307306	0.0939836	0.153603	0.56695
SRGAP1	0.443872	0.00773551	0.0896993	0.154246	0.568258
SCAF11	0.982833	-0.0843926	0.139616	0.15585	0.573096
HERC1	0.75391	0.068689	0.123771	0.156532	0.573467
LCOR	0.705151	0.104258	0.185285	0.156301	0.573467
GULP1	0.343415	0.0247225	0.0944259	0.157215	0.573834
NAA35	0.393126	0.64477	0.690923	0.157004	0.573834
CCDC144NL-AS1	1.22225	-0.0373834	0.0926238	0.158568	0.574551
DIP2C	0.44866	0.0655877	0.124852	0.158877	0.574551
ERC1	0.749736	-0.0147883	0.0891073	0.158977	0.574551
KMT2A	0.703352	-0.00666258	0.087563	0.158251	0.574551
SPRED1	0.362149	-0.0276137	0.0952557	0.158782	0.574551
UHRF1BP1	0.348251	0.00160284	0.0890142	0.15916	0.574551
NNAT	0.506512	0.0678524	0.12865	0.159951	0.575586
SHROOM3	0.631396	0.0612033	0.120116	0.160031	0.575586
SPARC	0.504218	-0.0584537	0.116417	0.160677	0.576856
PPP2R5C	0.455507	0.0307935	0.0951277	0.161528	0.577807
TIAM1	0.399913	0.0454529	0.10639	0.161313	0.577807
HTATSF1	0.401305	-0.0383298	0.099773	0.161963	0.578315
ATAD2B	0.443551	-0.0226783	0.0924245	0.163341	0.579888
EPN2	0.446466	-0.0123004	0.0897757	0.16335	0.579888
MAGI2	0.792519	0.0693478	0.126569	0.164678	0.579888
MORF4L2	0.892992	-0.0255394	0.0899447	0.163358	0.579888
PDIA6	0.702598	-0.0849841	0.145542	0.164646	0.579888
RPS18	0.447129	-0.0162455	0.0902114	0.164758	0.579888
STRAP	0.369649	0.0305685	0.0960786	0.164402	0.579888
TMEM47	0.508868	-0.0058388	0.0889259	0.163841	0.579888
BAZ1B	1.00377	0.0329662	0.0920486	0.168469	0.58147
DTNB	0.353711	0.0222552	0.0936669	0.16749	0.58147
FBXL2	0.382205	0.0150514	0.0914513	0.167807	0.58147
HDGF	0.595656	-0.0493516	0.105311	0.16779	0.58147
HDLBP	0.569018	-0.0396069	0.0989879	0.168588	0.58147
HLA-B	0.358737	0.00664905	0.0897905	0.168823	0.58147
MSI1	0.342308	-0.059061	0.118295	0.165821	0.58147
NEAT1	1.39385	0.0621806	0.114022	0.167848	0.58147
RORA	0.611838	0.0187564	0.0923216	0.167996	0.58147
STK33	0.424753	0.0416381	0.102869	0.165897	0.58147
TAX1BP1	0.939256	-0.0268693	0.0918135	0.166721	0.58147
YWHAB	0.631452	-0.0642957	0.119152	0.169042	0.58147
ZFC3H1	0.479702	-0.0346474	0.0975187	0.166401	0.58147
ACSL4	0.361378	0.0406913	0.102971	0.170853	0.586674
MRTFB	0.345901	0.0234067	0.0942283	0.171243	0.586991
KALRN	0.61537	0.0371627	0.100338	0.17159	0.587159
BTAF1	0.64426	0.00102081	0.0870065	0.174499	0.588253
CELF2	0.636955	-0.0350614	0.0966668	0.17342	0.588253
JAM3	0.438002	0.0422527	0.103826	0.175192	0.588253
MAPK8	0.73351	-0.00419126	0.0878686	0.174729	0.588253
NPAS3	3.14306	-0.0483223	0.0960617	0.174305	0.588253
PDE4B	0.465711	0.0428889	0.104139	0.173154	0.588253
PHF20L1	0.379281	0.0141756	0.0903545	0.175189	0.588253
RIF1	0.511848	-0.0647081	0.121914	0.172601	0.588253
WLS	0.408474	0.0132398	0.0904726	0.172994	0.588253
ZEB1	1.11456	-0.00761756	0.0863008	0.173703	0.588253
ZRANB2	0.528842	-0.0850313	0.150608	0.173122	0.588253
NPC1	0.403559	-0.0213668	0.0924591	0.176076	0.590215
CCNG1	0.525369	-0.000466669	0.0878486	0.177257	0.592477
CSNK1E	0.375633	0.0171388	0.0912565	0.177352	0.592477
TRIM24	0.411293	0.00107909	0.0887832	0.177856	0.593155
IARS	0.448964	0.00648093	0.089214	0.178913	0.595671
AUTS2	1.98016	0.0234697	0.0873799	0.179756	0.596141
CD46	0.361621	-0.0106127	0.0895906	0.179415	0.596141
EXOC6B	0.796136	0.0545068	0.111171	0.180636	0.596141
ORAI2	0.335083	-0.00522854	0.0897579	0.180798	0.596141
UBR1	0.487386	-0.00224324	0.0884909	0.180768	0.596141
VEZF1	0.561077	-0.0553993	0.110856	0.180869	0.596141
TMEM178B	0.546164	0.0297125	0.0952324	0.181416	0.596948
MEF2C-AS2	0.327521	0.00118968	0.0901834	0.182899	0.600374
MPHOSPH8	0.510399	-0.0172389	0.0905536	0.183067	0.600374
ACVR2B	0.605334	-0.0106949	0.08783	0.187618	0.608476
CCND2	0.905704	0.011816	0.0878771	0.18717	0.608476
FGF13	1.65567	-0.00159293	0.0861453	0.188233	0.608476
LRRC75A-AS1	0.586737	-0.0263318	0.0923915	0.187314	0.608476
MAP3K2	0.468375	0.0141859	0.0904758	0.188316	0.608476
NAP1L4	0.404873	-0.00736312	0.0887762	0.188116	0.608476
SETD2	0.786645	0.0795574	0.138867	0.18692	0.608476
TNKS2	0.561307	0.0190628	0.0904566	0.188159	0.608476
TNRC6A	1.76223	0.0786311	0.125696	0.188127	0.608476
PARD3	1.02862	0.011942	0.0873087	0.189115	0.609994
UBA1	0.568432	-0.062933	0.118381	0.189405	0.609994
DKK3	0.492261	-0.00720907	0.0888597	0.190659	0.610048
FUT8	0.613097	0.0059698	0.0891475	0.190535	0.610048
TTC17	1.19735	0.0212298	0.0885008	0.189798	0.610048
ZXDC	0.556768	-0.0113197	0.0887858	0.190272	0.610048
PTPRA	0.76902	-0.0403374	0.0983093	0.191514	0.611788
PSMA7	0.589316	0.00582044	0.0877907	0.192466	0.613837
ALKBH5	0.514952	0.0301733	0.0950601	0.193137	0.61399
PTMA	0.585025	-0.0256568	0.091756	0.192896	0.61399
COL4A3BP	0.536235	-0.0225334	0.0917782	0.194444	0.616157
RPL14	0.690906	0.0108318	0.0873038	0.194201	0.616157
NPEPPS	0.503155	-0.025563	0.0926502	0.195541	0.617647
PDS5B	0.512941	0.0502843	0.107765	0.195391	0.617647
ASCC3	0.884594	0.0110363	0.0871635	0.195985	0.618058
KIAA1328	0.394712	0.0392898	0.102549	0.196747	0.61874
ME2	0.341035	0.0135674	0.0911665	0.196829	0.61874
NIPSNAP1	0.370742	-0.00497387	0.0890742	0.197848	0.620954
GNG2	0.343357	-0.0171654	0.091633	0.200394	0.627292
STAG1	0.439901	0.038981	0.101558	0.200504	0.627292
SOX9	0.589448	-0.0269301	0.0934118	0.201071	0.628068
AP3D1	0.59011	-0.00236578	0.0877622	0.202056	0.629152
GOLIM4	0.652595	0.00250033	0.087673	0.201941	0.629152
CFL1	0.476556	-0.00526068	0.088154	0.203932	0.631004
NREP	0.947526	0.0419446	0.0978917	0.203461	0.631004
TRA2B	0.583476	-0.045495	0.10282	0.203764	0.631004
ZNF654	0.439844	0.0403615	0.101944	0.203457	0.631004
CAP1	0.365924	-0.0193837	0.0916786	0.204334	0.631259
DTX4	0.675528	-0.04516	0.101406	0.205442	0.632696
PCM1	0.989705	0.024081	0.08975	0.205279	0.632696
FBXL20	0.599417	-0.000471755	0.088306	0.207712	0.637695
TBC1D32	0.462007	0.0501037	0.11043	0.20757	0.637695
MAGI3	0.63813	0.00106817	0.0881457	0.208779	0.638981
SDK2	1.47979	-0.00443162	0.0843634	0.208562	0.638981
AC097376.2	0.532861	0.0528127	0.112102	0.210612	0.641114
FSIP2	0.328776	0.012936	0.0910489	0.211103	0.641114
PPP3CA	0.410328	0.0189214	0.0920682	0.210132	0.641114
SESN3	0.403291	0.0709314	0.132388	0.210113	0.641114
YWHAG	0.48427	0.042483	0.101819	0.210921	0.641114
STOX2	1.13029	-0.07999	0.133582	0.211435	0.641137
DENND2A	0.508652	0.00571444	0.0885059	0.213996	0.642787
HIPK2	1.01589	-0.0524412	0.105016	0.214262	0.642787
LINC00662	0.501076	-0.0166775	0.0906647	0.213915	0.642787
PRRC2C	1.8968	-0.0380473	0.0900915	0.213763	0.642787
RSF1	1.26797	-0.00480878	0.0842544	0.213432	0.642787
SFSWAP	0.559009	-0.00931138	0.0885631	0.212894	0.642787
ZNF281	0.548516	-0.0549572	0.111191	0.212373	0.642787
CLCN3	0.406009	-0.00123506	0.0890758	0.214799	0.643085
IPO9	0.62871	-0.0279544	0.0934954	0.215014	0.643085
RNF168	0.355756	-0.0429193	0.104436	0.215598	0.643855
RPL8	1.34144	-0.150572	0.241306	0.217162	0.647544
ARID2	0.674454	0.0349621	0.0964086	0.222508	0.649223
CDH4	0.371866	0.017873	0.0917883	0.222666	0.649223
DNAJA1	0.865295	-0.012084	0.0864598	0.219923	0.649223
EIF3F	0.402171	-0.020416	0.0918576	0.221318	0.649223
ESF1	0.371622	-0.0378844	0.101165	0.221677	0.649223
FGFR1	0.768115	-0.00225584	0.0867252	0.220484	0.649223
HMGCR	0.631921	-0.00949172	0.0878386	0.22156	0.649223
NECTIN3	0.376914	-0.0160709	0.0906549	0.22093	0.649223
PCBP2	0.832373	-0.0730703	0.123866	0.221744	0.649223
RAB2A	0.714869	0.0386163	0.0977675	0.221386	0.649223
RPS20	0.642087	-0.095951	0.166186	0.222406	0.649223
SCFD1	0.55946	-0.00716151	0.0886443	0.218241	0.649223
STK39	0.58358	-0.0640391	0.121604	0.222515	0.649223
USP14	0.383337	0.0281045	0.0949833	0.221892	0.649223
VCP	0.524742	-0.0678538	0.125723	0.220072	0.649223
CEP57	0.625465	0.00696866	0.0881261	0.224371	0.652891
PURB	0.355016	-0.0299465	0.0959195	0.224587	0.652891
SRSF10	0.435563	-0.0316066	0.095956	0.22533	0.653124
USP7	0.351362	-0.0617054	0.120927	0.225041	0.653124
ARHGEF10	0.42852	-0.0404937	0.10171	0.226009	0.65349
TOMM20	0.910687	-0.0224815	0.0887503	0.22645	0.65349
VPS45	0.356869	0.0306572	0.0966913	0.226157	0.65349
GJC1	0.351816	-0.0487073	0.10849	0.227761	0.656312
ARHGAP32	0.514616	-0.0221651	0.0920325	0.229055	0.658115
SRP72	0.402884	-0.0429953	0.103579	0.228759	0.658115
ZNF106	0.541316	0.00494812	0.0883767	0.229725	0.659081
CIRBP	0.475806	0.000824269	0.0879893	0.230268	0.659677
HNRNPA3	0.585724	-0.0203835	0.0902898	0.231524	0.661125
LRRC58	0.507153	-0.0318152	0.0959532	0.23178	0.661125
WDR70	0.364794	0.0535945	0.113022	0.231337	0.661125
NOP58	0.4983	0.0169823	0.0900773	0.23353	0.662704
PTCHD4	1.36348	0.0030449	0.0859059	0.232938	0.662704
RNF157	0.381023	-0.0216078	0.0926791	0.233508	0.662704
SDCCAG8	0.341342	-0.000670425	0.0897341	0.234014	0.662704
STAU2	0.414495	-0.0289317	0.0955697	0.233835	0.662704
LSM14A	0.504842	0.00496539	0.088057	0.235752	0.662862
MKRN1	0.364489	0.0150365	0.0910252	0.235524	0.662862
REST	0.617029	-0.030085	0.0943213	0.235373	0.662862
SH3BP4	0.325684	-0.0436958	0.10541	0.235286	0.662862
STXBP5	0.589781	-0.0370152	0.0999638	0.234597	0.662862
CBX1	0.694578	-0.013945	0.0879787	0.236091	0.662872
CHD6	0.476327	0.0411935	0.101843	0.236835	0.663305
PNN	0.780151	-0.00834698	0.0868344	0.237004	0.663305
SOS1	1.01006	0.0111034	0.0864248	0.237255	0.663305
LARS	0.498616	-0.0455579	0.103627	0.23815	0.664042
RBMX	0.622673	-0.0308151	0.0930493	0.238193	0.664042
CNN3	0.464148	-0.00331961	0.0881818	0.238885	0.664092
SLC25A3	0.910339	-0.00728227	0.085761	0.238738	0.664092
RPRD1A	0.438242	0.0287511	0.0955535	0.239523	0.664929
TUBB2B	1.73685	-0.0215904	0.0857106	0.239974	0.665246
MAPK1IP1L	0.581056	0.0456246	0.102432	0.240583	0.665419
PARD3B	1.10155	-0.0143793	0.0890436	0.24105	0.665419
TCF12	2.1974	0.0136881	0.0828903	0.240732	0.665419
SYT11	0.74882	-0.0771799	0.133802	0.242622	0.668822
SLC44A5	0.431783	-0.0125059	0.0901901	0.243751	0.670997
ERC2	0.440741	0.0548042	0.114223	0.245265	0.671075
H2AFY	0.610978	0.00135592	0.0868935	0.246409	0.671075
HERC4	0.395542	0.0449203	0.105583	0.246634	0.671075
HNRNPD	0.820346	-0.0615179	0.112447	0.244734	0.671075
METTL16	0.40411	-0.0379334	0.100975	0.246075	0.671075
PIBF1	0.902832	-0.0423589	0.100369	0.245044	0.671075
STRN3	0.447383	-0.0123168	0.0900304	0.246423	0.671075
THUMPD1	0.385213	-0.0491331	0.108545	0.246844	0.671075
TUBB2A	0.38908	0.0111865	0.0892519	0.245304	0.671075
PAIP2	0.484854	-0.00563263	0.0881684	0.247461	0.67143
SEC24B	0.329296	0.0457964	0.106734	0.247656	0.67143
DENND4A	0.436465	0.00801906	0.0897167	0.24831	0.672279
ITFG1	1.3517	-0.000895267	0.0868672	0.249108	0.673513
HMGN1	0.382545	-0.0148072	0.0904048	0.250315	0.674926
NASP	0.474444	-0.0450876	0.103688	0.250165	0.674926
WBP4	0.32915	-0.0259711	0.0949037	0.251152	0.676257
MT-ND2	1.07205	0.0014604	0.0841622	0.252057	0.677769
LMCD1-AS1	0.397338	0.0152288	0.0919814	0.252583	0.678257
BACH2	0.619642	0.0498864	0.107955	0.254304	0.681949
CEP68	0.32599	-0.00900879	0.0898278	0.256165	0.682451
DUSP16	0.532922	-0.0455881	0.104618	0.256837	0.682451
GDI2	0.422875	-0.0376421	0.0990222	0.256367	0.682451
LDLR	0.629513	-0.0395393	0.0982455	0.256719	0.682451
PRPF38B	0.45513	0.0402568	0.100863	0.256146	0.682451
SLC36A4	0.444146	0.0282789	0.0949962	0.256914	0.682451
TPST1	0.472171	0.0173114	0.0909496	0.256112	0.682451
GIGYF2	0.62303	0.0176983	0.0899158	0.257882	0.683179
LRRC4C	0.34779	0.0129824	0.0915807	0.257752	0.683179
MYEF2	0.493222	0.0456595	0.103817	0.258279	0.683312
CAMK1D	0.516201	0.0265945	0.0940442	0.259152	0.683825
XIAP	0.486166	0.00755537	0.0888166	0.259167	0.683825
RTF1	0.731843	-0.0455214	0.10277	0.259669	0.684235
EID1	0.601288	-0.0402273	0.0991779	0.260346	0.685103
PDLIM5	0.381664	0.00775203	0.0897213	0.261581	0.687435
AC139887.2	0.459045	0.0328558	0.0972163	0.262811	0.689747
DHX9	0.534182	-0.000410083	0.0871941	0.264339	0.692835
NSD3	1.3432	-0.00207997	0.0840054	0.265159	0.694061
ZC3H12C	0.576138	0.0408177	0.101634	0.265954	0.695219
HNRNPH3	0.565873	-0.0267753	0.0922299	0.267231	0.696366
RPL5	2.06356	-0.0481572	0.0948295	0.267279	0.696366
RPS3	1.41742	-0.00512093	0.0830691	0.267452	0.696366
TRA2A	0.825832	0.062111	0.115477	0.268175	0.697325
KPNB1	1.1808	-0.099234	0.14827	0.270285	0.701383
PHIP	1.25238	0.00133822	0.0838895	0.270628	0.701383
RAB18	0.421501	0.0503843	0.109105	0.270803	0.701383
OCIAD1	0.495254	-0.0025485	0.0874403	0.271636	0.702618
MYH10	0.938878	0.00187836	0.0852515	0.273002	0.703381
OSBP	0.417274	0.027372	0.094617	0.27296	0.703381
SOBP	0.401696	0.00270521	0.0897421	0.272909	0.703381
UBA52	0.321102	-0.0536169	0.113259	0.274147	0.70541
KDM2A	0.524009	-0.0179555	0.0908829	0.277046	0.706485
PAN3	0.534983	0.0492989	0.107763	0.275564	0.706485
PCDH9	0.700152	0.0280954	0.0949122	0.278508	0.706485
PHF21B	0.591781	-0.00609411	0.08845	0.275038	0.706485
PKN2	0.627911	0.0491035	0.10692	0.277648	0.706485
POU3F3	0.325621	-0.034227	0.0980573	0.278005	0.706485
PTBP3	0.340805	-0.0300837	0.0965313	0.276327	0.706485
RNF145	0.321802	-0.000789885	0.0895323	0.278383	0.706485
RTN3	0.850139	0.0228701	0.0891523	0.277454	0.706485
SMYD3	0.660466	0.0222178	0.0925372	0.277986	0.706485
SSBP3	0.500863	0.0238032	0.0923449	0.278084	0.706485
APLP2	0.681724	-0.0515397	0.10523	0.279438	0.707278
PHF3	0.605502	0.0152766	0.088738	0.279538	0.707278
EIF5B	0.60134	0.0167078	0.0891082	0.280983	0.708374
HECTD4	0.530638	0.0188952	0.0908921	0.280815	0.708374
YME1L1	0.841482	-0.0262414	0.0901699	0.28105	0.708374
DLG2	0.369315	0.0253272	0.0946432	0.283273	0.710345
IQGAP1	0.409201	-0.0230457	0.0933343	0.283133	0.710345
PDE10A	0.668747	-0.00275523	0.0879618	0.282499	0.710345
REV3L	0.917395	-0.0178028	0.0881352	0.283002	0.710345
PREX2	0.390863	0.00197958	0.0896489	0.28398	0.711213
FAF1	0.633167	0.0484096	0.105671	0.284688	0.712082
PICALM	0.4367	0.0367045	0.0988456	0.285091	0.712185
CELF1	1.02288	-0.0178687	0.0861651	0.286025	0.713405
CHD7	1.658	-0.0199038	0.0854792	0.288358	0.713405
CLTA	0.355008	-0.00751865	0.0896762	0.289311	0.713405
COP1	0.488513	0.0538399	0.112184	0.287531	0.713405
ELF1	0.335923	0.00666124	0.0899397	0.287838	0.713405
FAM168B	0.462018	-0.0119803	0.0896607	0.289561	0.713405
JAKMIP2	1.11821	0.0155615	0.0869246	0.289334	0.713405
KLF12	0.559965	0.0412522	0.101862	0.289088	0.713405
PRR14L	0.440702	0.00446581	0.0890031	0.28736	0.713405
RBM5	0.719535	-0.022648	0.0893667	0.287749	0.713405
RPS6KA2	0.354069	0.0280386	0.0957516	0.28686	0.713405
CLIC4	0.539602	0.0118434	0.0893755	0.292199	0.71366
FAM171A1	0.462098	0.00464782	0.0894497	0.291076	0.71366
RBM26	0.697669	-0.0138474	0.0872886	0.291477	0.71366
SEC63	0.696162	-0.0477334	0.103924	0.290559	0.71366
XRCC6	0.492535	-0.0616632	0.118572	0.291359	0.71366
ZFHX3	0.631513	0.0245752	0.091684	0.290904	0.71366
ZNF146	0.407093	-0.0317614	0.0962296	0.292114	0.71366
PGRMC1	0.415535	-0.00699877	0.0891474	0.29449	0.718367
SNRNP200	0.450004	-0.0264915	0.0933794	0.29495	0.718598
ARHGEF7	0.51855	0.0569694	0.113705	0.296042	0.719479
GATAD2B	0.629548	0.0409883	0.0998118	0.295678	0.719479
NLRP1	0.370282	-0.00540695	0.0893495	0.296786	0.720401
JPX	0.991245	0.0632495	0.11798	0.297259	0.72066
ATF7IP	1.00371	0.0385829	0.095469	0.299044	0.72089
ATG7	0.338384	-0.00766141	0.090593	0.301663	0.72089
BTG1	1.14749	-0.04639	0.0998977	0.298111	0.72089
CAND1	0.354595	0.0271092	0.0948266	0.298184	0.72089
GLG1	1.10203	-0.0179167	0.0862845	0.302265	0.72089
JUN	1.16482	-0.0160351	0.0865946	0.300208	0.72089
NAA15	0.527168	0.0414844	0.101532	0.302535	0.72089
NLGN4X	0.546717	0.0258341	0.0933369	0.302369	0.72089
QSER1	0.431399	0.00895594	0.08948	0.300969	0.72089
RNF19A	0.353731	-0.0295686	0.0962542	0.301117	0.72089
RPL27A	0.344984	-0.0393472	0.101157	0.300857	0.72089
SAT1	0.589158	-0.0367583	0.0975367	0.300184	0.72089
SOX2-OT	0.691334	0.00327896	0.0895382	0.29855	0.72089
SRSF5	0.757478	-0.0104722	0.0864207	0.30284	0.72089
YY1	0.955205	-0.0330734	0.092586	0.299719	0.72089
SECISBP2L	0.831987	-0.0451332	0.1003	0.304828	0.723875
ZKSCAN1	1.32658	-0.095306	0.145632	0.304761	0.723875
CAMTA1	0.887245	-0.0238899	0.0906761	0.306092	0.726002
ZNF397	0.536224	0.0143748	0.089669	0.306552	0.726219
AKT3	1.12571	0.0496448	0.101616	0.30707	0.726316
DARS	0.480413	-0.00492007	0.0885529	0.307391	0.726316
TET1	0.611924	0.00400408	0.0875757	0.307698	0.726316
KMT2C	1.02321	0.0887618	0.144479	0.30807	0.726324
PIP4K2B	0.411941	0.0285728	0.095226	0.308777	0.727119
RB1CC1	0.900297	-0.00270901	0.0854871	0.311135	0.728323
SARAF	0.783915	-0.0056731	0.0863699	0.311055	0.728323
SCRN1	0.685125	-0.0271256	0.0927532	0.309897	0.728323
TLE1	0.395931	0.0169676	0.0918482	0.310852	0.728323
ZFAND6	0.348344	0.00900419	0.089784	0.310886	0.728323
KIF1B	2.24278	-0.0312502	0.0854922	0.312784	0.731313
SLC13A3	0.37209	-0.0136648	0.0907852	0.314216	0.733792
ABLIM1	0.336687	-0.0371705	0.100929	0.316489	0.734746
AFDN	1.40022	0.0150692	0.0858437	0.315478	0.734746
RHOA	0.550494	-0.0324248	0.0950657	0.315873	0.734746
TTBK2	0.383315	-0.00640715	0.0892624	0.316199	0.734746
ZNF536	0.597129	-0.0504387	0.109086	0.31538	0.734746
ARHGAP35	0.408335	0.00698206	0.0891431	0.320521	0.737615
CBX3	0.385453	-0.0291481	0.0948513	0.319808	0.737615
EFNB1	0.439484	-0.0564557	0.114679	0.319206	0.737615
NCL	1.22065	-0.0837629	0.130934	0.320718	0.737615
NDFIP1	0.403647	0.0357311	0.0985441	0.319376	0.737615
NKTR	1.32889	-0.00529008	0.084229	0.319671	0.737615
SSH2	0.517776	0.0128576	0.0902648	0.319053	0.737615
TXNL4A	0.33773	-0.0437548	0.104428	0.3201	0.737615
LRBA	0.510588	0.0190807	0.09138	0.321422	0.738372
BCAS3	0.368034	0.0393562	0.102014	0.329528	0.738899
CALU	0.775559	-0.0381361	0.0965214	0.323697	0.738899
CASK	0.983345	0.0161505	0.0880384	0.329913	0.738899
CEP290	0.785107	0.0117629	0.0875064	0.327037	0.738899
DCTN4	0.325183	-0.0139563	0.0910175	0.330307	0.738899
FOCAD	0.483813	-0.0319357	0.0961808	0.323022	0.738899
GSK3B	0.733383	0.0208244	0.0901165	0.326883	0.738899
GTF2F1	0.332263	-0.0394588	0.102013	0.329501	0.738899
HSPA5	1.17659	-0.0473518	0.100314	0.330416	0.738899
KCNQ1OT1	1.68056	0.0227092	0.09015	0.329778	0.738899
KIAA1211	0.906255	0.00775098	0.088651	0.32538	0.738899
LHFPL6	0.613971	-0.0390497	0.100625	0.324217	0.738899
MARK3	0.619963	0.0359628	0.0975075	0.326758	0.738899
MN1	0.429065	0.00344356	0.0891183	0.328559	0.738899
MYL6	0.510852	-0.0440983	0.102691	0.326824	0.738899
NDUFS1	0.559236	-0.00159867	0.0877148	0.324521	0.738899
PAFAH1B2	0.360486	-0.0316673	0.0974143	0.329018	0.738899
PTK2	0.925917	0.0525184	0.105416	0.329573	0.738899
PTPRN2	0.45569	0.0433197	0.103583	0.324393	0.738899
SLC25A6	0.410516	0.00232254	0.0886309	0.329847	0.738899
TNKS	0.562234	0.00448634	0.0874115	0.32876	0.738899
TSPAN5	0.55597	0.0139812	0.0896548	0.326862	0.738899
UBE2H	0.882074	0.0353532	0.0944697	0.322028	0.738899
YBX1	0.557747	-0.0602549	0.114849	0.330649	0.738899
AGTPBP1	0.436246	0.01802	0.0911645	0.331202	0.739296
BCAT1	0.330566	-0.00594135	0.0897858	0.331911	0.740041
WTAP	0.398638	0.0190423	0.0915062	0.332663	0.74088
USP33	0.474238	0.0208005	0.0913837	0.333866	0.74272
KPNA1	0.790215	0.0321813	0.0932138	0.33526	0.744613
37500	1.41683	-0.0227144	0.0848193	0.335473	0.744613
PBX1	1.1046	0.0444929	0.100064	0.336097	0.74516
ACAP2	0.608055	-0.0345734	0.0967232	0.336756	0.745253
KAT6B	0.706046	-0.00144561	0.0875806	0.336895	0.745253
EIF2AK3	0.581041	-0.0205272	0.0919244	0.340193	0.750686
EIF4G3	1.44233	0.0257716	0.0890203	0.339872	0.750686
RAB1A	0.621794	0.0378981	0.0976875	0.340746	0.750686
UBE2G2	0.439735	-0.0180458	0.0901681	0.340875	0.750686
GRIP1	0.636586	0.0297786	0.0952641	0.342488	0.752598
SACS	0.389527	-0.00207858	0.0893831	0.342506	0.752598
DNAJC21	0.351185	-0.0273309	0.0946269	0.344713	0.754365
DPYSL3	0.850809	0.0166835	0.0877219	0.345223	0.754365
EIF4A2	1.10482	-0.00288459	0.0838294	0.343943	0.754365
IRS2	0.596484	0.0364681	0.0988506	0.344454	0.754365
OSBPL8	0.978697	0.0112239	0.0863351	0.345607	0.754365
RBPJ	0.871556	0.0604821	0.112902	0.345318	0.754365
PAK3	1.92261	-0.0231629	0.0864322	0.346438	0.754507
ZMYM4	0.361386	0.0220276	0.0930242	0.346175	0.754507
BRAF	0.7625	-0.0268515	0.0922294	0.347231	0.754681
TMED9	0.332876	0.00167792	0.0894755	0.347284	0.754681
COPG2	0.413089	0.0419708	0.103534	0.3483	0.755441
MBD5	1.51005	0.0685184	0.119679	0.3484	0.755441
RNF24	0.560929	0.0489384	0.106721	0.349306	0.756575
BPTF	2.36356	0.012767	0.0805698	0.353203	0.759261
CPE	0.455136	0.0290953	0.094563	0.353243	0.759261
LTBP1	0.375948	-0.0210823	0.0937832	0.35246	0.759261
PSMA4	0.359272	-0.0232943	0.09354	0.351568	0.759261
PTBP2	0.709435	-0.0155954	0.0878808	0.352942	0.759261
PTPN12	0.581535	0.017645	0.0896827	0.351908	0.759261
SON	1.39467	-0.0709372	0.113586	0.350956	0.759261
LONRF1	0.386962	-0.0150703	0.0905749	0.35363	0.759264
FXR1	0.920071	0.0415572	0.0971575	0.354821	0.760992
CREB1	0.395635	0.0180994	0.0912833	0.356258	0.761589
DLEU2	0.436415	0.0481638	0.108163	0.355489	0.761589
P4HB	0.443927	-0.0448668	0.1041	0.355975	0.761589
MT-ND4L	0.372376	-0.0258227	0.094098	0.357825	0.762457
NSMCE2	0.499217	0.0333095	0.0985579	0.357733	0.762457
RSL1D1	0.619379	-0.0153529	0.089347	0.357412	0.762457
ODC1	0.612321	-0.00846692	0.0876043	0.361208	0.768835
ADGRB3	2.03054	0.00832656	0.0854361	0.371958	0.769756
AGPAT5	0.326403	0.0010171	0.089533	0.363969	0.769756
ARF4	0.797686	0.00506033	0.0862211	0.369354	0.769756
ARID5B	0.423487	-0.0149245	0.0910219	0.370161	0.769756
BBX	1.38838	-0.041529	0.0945181	0.368008	0.769756
BRD2	0.731271	0.00843195	0.0867079	0.372185	0.769756
CBFA2T2	0.519038	0.0203948	0.0919135	0.367606	0.769756
CCNY	0.363219	0.0238277	0.0945289	0.364709	0.769756
CCT3	0.409863	-0.0148731	0.0903475	0.364358	0.769756
EIF3D	0.329406	-0.0186782	0.0918784	0.369964	0.769756
FUS	0.454573	-0.035173	0.0982259	0.364171	0.769756
FYN	1.14824	-0.0147134	0.0863859	0.36897	0.769756
GPR107	0.387188	0.0146602	0.0905934	0.366064	0.769756
KLHL20	0.449664	-0.0447845	0.104926	0.372185	0.769756
LAPTM4B	0.484253	-0.00835301	0.088245	0.36619	0.769756
MBOAT2	0.522121	0.0371093	0.0988618	0.371471	0.769756
NIN	0.533169	-0.0122373	0.0894004	0.367425	0.769756
RNF149	0.410224	0.0385851	0.10097	0.365943	0.769756
RPS23	0.747023	-0.0523925	0.105568	0.371068	0.769756
RPS5	0.928484	-0.0398263	0.096345	0.369006	0.769756
SMCHD1	0.692176	-0.0327033	0.0940851	0.370478	0.769756
SRSF11	0.928935	0.00177043	0.0846477	0.372148	0.769756
TRIP11	0.530358	0.0501773	0.108148	0.364578	0.769756
UBN2	0.457285	0.0170745	0.0907411	0.368846	0.769756
UBR3	0.442793	0.0385599	0.100402	0.364236	0.769756
VPS13B	0.413014	0.0504279	0.109355	0.370928	0.769756
WAC	0.99245	-0.0395113	0.0956677	0.364984	0.769756
APTX	0.357338	0.0352765	0.0996497	0.374812	0.772296
LRRN3	0.442787	0.0117754	0.0903812	0.375193	0.772296
RPS27L	0.593555	-0.0176058	0.08956	0.375373	0.772296
TMCC1	0.543714	0.0117009	0.0899574	0.375278	0.772296
TNRC6B	1.78094	-0.0282211	0.0875585	0.374404	0.772296
CTNNB1	1.02662	0.0291413	0.0906676	0.376071	0.772927
CUX1	0.721605	0.0110752	0.0888056	0.378044	0.773122
EPM2AIP1	0.457874	-0.0409549	0.100964	0.376995	0.773122
RAC1	0.597485	-0.0107857	0.087992	0.378128	0.773122
RBBP6	1.01035	0.043989	0.0991168	0.377398	0.773122
WWC1	0.392156	-0.03626	0.100432	0.377515	0.773122
CDK8	0.617939	0.0237906	0.0925549	0.380481	0.776358
ZNF197	0.504078	-0.00192892	0.0893359	0.380498	0.776358
DOCK7	0.372437	-0.0111015	0.0903159	0.380988	0.776553
DDX24	0.547143	-0.057433	0.113314	0.381871	0.777549
WRN	0.387944	-0.00185074	0.0890877	0.384193	0.780664
ZFP30	0.334624	0.00177135	0.0894612	0.384089	0.780664
NAV2	0.671343	0.00708932	0.0896844	0.38525	0.780715
RNF38	0.65142	0.0347111	0.0962339	0.384698	0.780715
SEC13	0.413454	-0.0278706	0.0945801	0.385406	0.780715
ABHD18	0.34386	0.014356	0.0913188	0.387011	0.781557
ITCH	0.550864	0.0176067	0.0904829	0.38622	0.781557
ZC2HC1A	0.361951	0.0179753	0.0915938	0.386919	0.781557
HNRNPR	1.09486	-0.0372121	0.0933667	0.387918	0.782586
HMGB1	0.431414	-0.0343819	0.0979749	0.388446	0.78285
FASN	0.497087	-0.0159994	0.0900349	0.388995	0.783155
CLTC	0.466613	0.0433427	0.10208	0.389677	0.783728
HIBCH	0.563255	0.00164463	0.0885771	0.390955	0.78424
OGA	1.14546	0.0167804	0.0857606	0.393115	0.78424
PRRC2B	1.00109	0.0189741	0.0872818	0.391535	0.78424
SBF2	0.94686	0.045254	0.1027	0.390783	0.78424
SPPL3	0.390226	0.00862597	0.0896315	0.39146	0.78424
THOC2	0.65384	-0.0198661	0.0903144	0.39286	0.78424
USP34	0.749935	0.0134973	0.0888945	0.392017	0.78424
UTRN	0.581458	-0.0304092	0.0959412	0.393083	0.78424
HECTD1	0.419716	-0.00106415	0.0888111	0.393722	0.784657
ARMH4	0.547842	-0.0325036	0.095655	0.394581	0.785032
ATP2A2	0.3453	-0.031342	0.0964141	0.394706	0.785032
CNBP	0.570555	0.00101762	0.0876553	0.39584	0.786121
GABPB1-AS1	0.907064	-0.0159225	0.0886989	0.396052	0.786121
EIF2AK4	0.425983	0.00165275	0.0886177	0.396544	0.786305
ACSL3	0.448976	-0.0374271	0.0993776	0.397747	0.787108
AGO3	0.754853	0.0068177	0.0876321	0.397392	0.787108
DNAJC1	0.425272	0.0261148	0.0945128	0.399693	0.78945
EPC1	0.642945	-0.0456238	0.103945	0.399732	0.78945
SUMF1	0.400097	0.0148658	0.0907932	0.400695	0.790561
ANK2	0.768772	0.00997335	0.0885938	0.403277	0.794859
ELAVL1	0.354223	-0.0113014	0.0898006	0.404384	0.795603
LARP1	0.739344	0.0573449	0.11036	0.405014	0.795603
MYCBP2	0.700939	0.0181023	0.0893715	0.404868	0.795603
QKI	3.00269	-0.0772997	0.110117	0.405269	0.795603
ADGRL3	0.743502	0.0405856	0.101036	0.409916	0.79566
AEBP2	0.50297	-0.00935904	0.0888112	0.409534	0.79566
FRMD4B	0.36808	-0.0187808	0.0922713	0.409608	0.79566
FRYL	0.487141	0.0277566	0.0946494	0.407773	0.79566
HM13	0.868671	-0.0307001	0.0933233	0.406724	0.79566
RAP1GDS1	0.36009	0.0184556	0.0923304	0.410142	0.79566
RUNX1T1	0.335199	0.0130033	0.0914532	0.407659	0.79566
SFPQ	0.847236	-0.0207055	0.089394	0.410076	0.79566
SFXN1	0.547145	-0.0420441	0.100961	0.409448	0.79566
SMARCA5	1.01251	-0.0858609	0.136942	0.407168	0.79566
TMF1	0.713023	0.0131069	0.0887276	0.40996	0.79566
TNRC6C	0.533645	0.0507861	0.1077	0.408062	0.79566
CDC42BPA	0.889724	0.0106519	0.0865543	0.412187	0.796243
CSDE1	1.16575	0.0396787	0.0938655	0.412519	0.796243
HABP4	0.40116	-0.0336963	0.0973452	0.411832	0.796243
LRP2	0.428879	-0.00831361	0.089485	0.411818	0.796243
MRTFA	0.5725	0.0204459	0.0911623	0.410942	0.796243
PDCD7	0.383921	0.00501644	0.0890693	0.412867	0.796243
MAP4K4	1.04648	0.0205397	0.0880169	0.41384	0.796939
MEF2A	0.607681	0.0421524	0.102387	0.414845	0.796939
RPS6KC1	0.39416	0.0442414	0.105163	0.414386	0.796939
UBE3A	0.794715	0.0349686	0.0952778	0.4145	0.796939
LARGE1	0.733283	0.0219014	0.0925745	0.417627	0.801503
CNOT4	0.491675	0.0164253	0.0900287	0.42042	0.803322
PPP2R3A	0.567452	-0.00363405	0.0888779	0.419638	0.803322
R3HDM1	0.755486	0.0119698	0.0883915	0.421008	0.803322
TRAF3IP2-AS1	0.441409	0.0172827	0.0914577	0.420349	0.803322
USP9X	0.720392	-0.00767394	0.0871204	0.420801	0.803322
YWHAE	1.11368	-0.0316674	0.0901196	0.421021	0.803322
ELOVL5	0.517309	0.00446933	0.0875871	0.422008	0.804426
TUBA1B	0.528877	-0.028245	0.0931653	0.423207	0.805934
SMS	0.413154	-0.0157015	0.0913097	0.42409	0.806576
ZNF69	0.325773	0.0217425	0.0936857	0.424363	0.806576
GGNBP2	0.466716	-0.0383393	0.0992715	0.42504	0.807085
GLUL	0.428535	-0.0345561	0.0973748	0.425922	0.80798
CHD9	1.23003	-0.0180033	0.0856251	0.429175	0.811807
MEX3A	0.537396	0.0310103	0.0946087	0.429018	0.811807
OIP5-AS1	0.712941	0.0221026	0.0898614	0.429001	0.811807
ATP2B4	0.536341	0.0109374	0.0895703	0.431681	0.815765
TCF4	1.29004	-0.00266988	0.085358	0.432096	0.815768
KIAA1551	0.37848	-0.00949419	0.0900579	0.433802	0.817252
MYO9A	0.875293	-0.0538532	0.108665	0.433308	0.817252
SBK1	0.349756	0.00577496	0.0895574	0.434126	0.817252
ARHGAP21	1.31754	0.0306868	0.0903	0.436823	0.819233
ARPC2	0.612797	0.0276692	0.0928514	0.441049	0.819233
BDP1	0.621733	-0.0329303	0.0952349	0.439668	0.819233
CPLANE1	0.352536	0.00117028	0.0898495	0.441413	0.819233
DHX36	0.701902	-0.0188963	0.0890116	0.44019	0.819233
EVL	0.642822	-0.00332218	0.087111	0.438172	0.819233
MAP9	0.540132	0.00640664	0.0880124	0.437136	0.819233
NEMF	0.560384	-0.0215338	0.0908663	0.437587	0.819233
RPL15	1.00566	-0.061764	0.109251	0.437443	0.819233
SERINC1	0.511214	0.00100066	0.0878178	0.440959	0.819233
SUGT1	0.351155	0.00126498	0.0893461	0.441376	0.819233
UBE2I	0.381247	-0.0341778	0.097694	0.440502	0.819233
USP15	0.513766	0.0459577	0.104685	0.436193	0.819233
ZBTB10	0.350642	0.00388769	0.0897212	0.438649	0.819233
ZMIZ1	0.540252	0.00142792	0.0879582	0.439569	0.819233
PPA2	0.367872	-0.00926674	0.090458	0.442683	0.820172
TFG	0.373056	-0.00127655	0.0886895	0.442751	0.820172
CHCHD3	0.334756	0.0430172	0.104745	0.444122	0.82041
COPB2	0.453274	-0.0392897	0.100278	0.443964	0.82041
H2AFV	0.603232	0.000601945	0.0865147	0.444129	0.82041
AARS	0.452684	0.0162892	0.0902955	0.445895	0.822476
MAP4	0.97121	0.0497769	0.102553	0.447548	0.822476
NFE2L2	0.413887	0.00128278	0.089008	0.447751	0.822476
RALBP1	0.369279	-0.0388355	0.101198	0.447358	0.822476
WDFY2	0.490767	-0.00417986	0.0885463	0.446399	0.822476
XPR1	0.475171	-0.00546832	0.0887514	0.447689	0.822476
ZC3H14	0.472582	0.0227391	0.0922461	0.448338	0.822788
DNAJC8	0.384354	-0.0149621	0.0907138	0.450414	0.824549
ID2	0.466734	0.000939739	0.0883108	0.450553	0.824549
TNIK	0.360553	0.0357445	0.100204	0.450299	0.824549
RPLP1	0.75245	-0.0576859	0.111054	0.452022	0.82647
ARPP19	0.477916	-0.0147064	0.0899805	0.455479	0.827435
ASAP1	0.511185	0.0342985	0.0976854	0.456457	0.827435
CHN1	0.365732	0.0191853	0.0921746	0.454194	0.827435
CREBBP	0.68059	0.00240649	0.0869799	0.455349	0.827435
HNRNPC	0.839212	-0.0115113	0.0863414	0.456548	0.827435
KIAA1958	1.20947	0.0187137	0.0871803	0.456747	0.827435
RAB5A	0.596491	-0.0266872	0.0924859	0.455147	0.827435
RPL6	0.576483	0.00667254	0.0873444	0.456494	0.827435
SENP5	0.599923	-0.0167362	0.0900236	0.453892	0.827435
STRBP	0.396142	0.00010356	0.0892561	0.45572	0.827435
PAXBP1	0.61054	0.00875831	0.087667	0.457974	0.828896
PRKACB	0.391585	0.0291793	0.0966849	0.458528	0.829137
DDB1	0.426693	-0.0475821	0.106311	0.459044	0.829309
RPL7L1	0.446304	-0.0441921	0.10317	0.459588	0.829531
XRCC5	0.688472	-0.0517901	0.105816	0.460765	0.830895
ATF4	0.672754	-0.0261771	0.0907868	0.464152	0.835529
ZNF148	0.505312	0.0460787	0.104452	0.464183	0.835529
SREBF2	1.1974	0.0338467	0.0926601	0.464692	0.835683
ARFGEF1	0.395239	0.0131028	0.0900219	0.46547	0.836318
PTPRD	1.30404	0.0415643	0.0974425	0.467035	0.83831
ZCCHC7	0.41754	0.0159425	0.0909741	0.467429	0.83831
SNHG5	0.347301	-0.0115944	0.0903225	0.468205	0.838937
ZMYM2	0.725609	0.0483282	0.103295	0.469369	0.84026
ZNF24	0.552415	0.0209148	0.0903827	0.470218	0.841015
CAMKMT	0.411237	0.00835274	0.0901089	0.474578	0.842431
CXADR	0.395832	0.0134888	0.0898479	0.47512	0.842431
HIP1	0.696291	-0.0237936	0.0913016	0.474984	0.842431
NCKAP1	0.53292	0.0180372	0.0899865	0.47695	0.842431
PPP4R3B	0.35973	0.0130915	0.0903936	0.472572	0.842431
RAD23B	0.466681	0.0509445	0.108127	0.474882	0.842431
RBM33	0.47787	-0.0400007	0.100241	0.473962	0.842431
RPS4X	1.56155	-0.071277	0.112525	0.476963	0.842431
SMC4	0.363875	-0.01761	0.0917471	0.475978	0.842431
TCERG1	0.943231	-0.0496492	0.102982	0.476331	0.842431
TEAD1	1.03012	0.0378986	0.0949802	0.474979	0.842431
TLK1	0.553909	-0.0140806	0.0889791	0.472526	0.842431
TSHZ2	0.58611	0.0117472	0.0903002	0.471827	0.842431
UVRAG	0.63163	0.0228425	0.0916881	0.476993	0.842431
RNF216	0.471788	-0.0157498	0.0903937	0.477957	0.843378
CXXC5	0.516381	-0.0046755	0.0888614	0.479211	0.8437
PANK3	0.456325	-0.0101116	0.0890645	0.479424	0.8437
UBR5	0.682946	0.0440366	0.102094	0.478893	0.8437
FOXJ3	0.494456	0.0338202	0.097565	0.479944	0.843863
GOLGA4	2.16589	0.0112262	0.0824063	0.481077	0.845101
TAF13	0.370149	0.019978	0.0924266	0.481851	0.845706
GALNT1	0.349062	-0.000677432	0.0894977	0.4828	0.845828
GRB2	0.428856	-0.00235047	0.0884194	0.483208	0.845828
HSBP1	0.334147	-0.0203279	0.0922522	0.48255	0.845828
ABHD3	0.345899	-0.0296883	0.0972889	0.48948	0.846084
ACTG1	2.88366	-0.023545	0.0813215	0.493083	0.846084
AP1S2	0.328124	-0.0113191	0.0904075	0.489753	0.846084
BIRC6	1.11714	0.0314693	0.0923173	0.495277	0.846084
DCAF5	0.599621	-0.0367837	0.0976158	0.485005	0.846084
DENND4C	0.371829	-0.00155881	0.0892019	0.497458	0.846084
DOCK4	0.428973	0.023059	0.0934935	0.48959	0.846084
EVI5	0.543819	-0.00493423	0.0887115	0.491511	0.846084
FDPS	0.836187	-0.0569671	0.108252	0.497281	0.846084
H1F0	0.461804	0.00345308	0.0884285	0.492714	0.846084
HNRNPDL	0.634402	-0.00255744	0.0874077	0.49496	0.846084
HNRNPH1	0.530681	-0.00885794	0.087889	0.495671	0.846084
IP6K2	0.427812	0.0326722	0.0964526	0.487432	0.846084
KLC1	0.38939	0.0233093	0.0928822	0.496241	0.846084
MLLT11	0.514285	0.020813	0.0913003	0.484694	0.846084
MYO5A	0.348998	-0.00915636	0.0902145	0.490187	0.846084
N4BP1	0.371269	0.0162218	0.0910741	0.495313	0.846084
NEDD4L	0.505264	0.0283979	0.0950662	0.491032	0.846084
NR2F2-AS1	1.18522	0.0267753	0.0929932	0.496503	0.846084
NRDC	0.477468	-0.0415852	0.101451	0.495961	0.846084
NUCKS1	1.82616	0.0447311	0.0931292	0.490092	0.846084
PPP1CB	0.33207	-0.00562208	0.0896367	0.487402	0.846084
PRPF40A	0.936471	0.0108933	0.0856955	0.486939	0.846084
PSIP1	0.65328	-0.0336464	0.0946905	0.485278	0.846084
QPRT	0.42544	-0.0144536	0.0899206	0.492793	0.846084
RAB10	0.656767	0.0297089	0.0945699	0.486917	0.846084
RABGAP1L	0.395263	0.0348579	0.0990075	0.492203	0.846084
RAD51B	0.435729	0.032684	0.0978691	0.497949	0.846084
RDX	0.873891	-0.0287512	0.0919921	0.497909	0.846084
RPLP0	2.16347	-0.0738675	0.110234	0.488361	0.846084
SUPT16H	0.54812	0.0356683	0.0970302	0.49587	0.846084
TAOK3	0.410696	0.000327476	0.0886566	0.492018	0.846084
TIA1	0.343056	-0.0161626	0.090933	0.496018	0.846084
TPM4	0.378775	-0.0274933	0.0946373	0.486821	0.846084
RHOQ	0.323274	0.0274798	0.0951501	0.498791	0.846784
ARL6IP5	0.462351	-0.0193856	0.0916866	0.500408	0.847866
CDC5L	0.372157	0.000259688	0.0890478	0.50463	0.847866
EIF3E	0.434379	-0.0177059	0.090568	0.506529	0.847866
EIF4G1	0.384658	-0.0313335	0.0964866	0.505276	0.847866
FMN2	0.360366	0.0315476	0.0976291	0.499937	0.847866
LRCH3	0.523397	0.0307203	0.0953532	0.505205	0.847866
MAP2K5	0.44198	-0.00240002	0.089525	0.502408	0.847866
MAP4K5	0.493587	-0.0234401	0.0921934	0.503091	0.847866
NAV3	0.590707	0.0223197	0.0933817	0.502208	0.847866
NFAT5	0.591953	0.018933	0.0906822	0.507278	0.847866
PSME4	0.485802	-0.0109986	0.0887363	0.506542	0.847866
PUM2	0.775186	0.0488776	0.105378	0.506377	0.847866
RAB7A	0.599937	-0.0112383	0.0881268	0.503944	0.847866
RBM39	0.841009	-0.0412425	0.0981306	0.507121	0.847866
SMOC1	0.348402	-0.0234004	0.0939285	0.501991	0.847866
SSB	0.457301	-0.0469788	0.105535	0.507601	0.847866
UBB	0.483451	-0.0402578	0.100302	0.505362	0.847866
XPO1	0.66419	0.0409538	0.0994928	0.506638	0.847866
ZNF207	0.348307	0.0514779	0.110681	0.507164	0.847866
CCDC14	0.422662	-0.0308805	0.0955912	0.511884	0.849303
CEP97	0.342171	0.00852862	0.0898917	0.517047	0.849303
DDX5	1.19414	-0.0330253	0.0905658	0.515979	0.849303
EIF5	0.542615	-0.014916	0.0886887	0.516792	0.849303
ELP4	0.585667	0.01263	0.089043	0.508976	0.849303
HNRNPU	1.55461	0.00813198	0.0814587	0.518955	0.849303
KPNA4	0.456964	0.0472777	0.106043	0.51638	0.849303
LATS1	0.389416	0.033504	0.0981894	0.517422	0.849303
LINC00632	0.570662	-0.0180811	0.0905972	0.514949	0.849303
39142	0.457523	0.0226076	0.0920967	0.519665	0.849303
NLN	0.409233	0.0131606	0.0906212	0.519522	0.849303
PAM	0.843019	-0.00872628	0.0878831	0.5151	0.849303
PHACTR4	0.623755	-0.0242153	0.0910175	0.518172	0.849303
PPM1E	0.474402	0.0194666	0.0920262	0.512822	0.849303
PTPRF	0.451446	0.00306563	0.0884536	0.509789	0.849303
PURPL	2.2079	0.0293431	0.0881572	0.514887	0.849303
RASA1	0.465542	0.020619	0.0910934	0.51137	0.849303
SCARB2	0.353137	0.000942015	0.0891273	0.51347	0.849303
SEMA5B	0.345463	-0.0150303	0.0907316	0.51054	0.849303
SETX	0.559196	0.0284293	0.0942412	0.514367	0.849303
TMEM165	0.392939	-0.0182593	0.0914092	0.51915	0.849303
TSC22D1	0.624896	0.0386911	0.0977429	0.519201	0.849303
VPS35L	0.339162	-0.00668644	0.0899544	0.516225	0.849303
XPC	0.551685	-0.042699	0.10142	0.519661	0.849303
ZBTB20	1.04996	0.0316255	0.0928221	0.517235	0.849303
ZNF618	0.387118	-0.0429916	0.102611	0.516871	0.849303
PDIA3	0.606303	0.0340469	0.095804	0.520723	0.849623
PPFIBP1	0.326459	-0.00140067	0.0895348	0.520671	0.849623
ACER3	0.352496	-0.0314066	0.0971206	0.531435	0.850794
ADGRG1	0.51061	-0.00262528	0.0879651	0.531484	0.850794
ARHGEF12	0.398547	0.0145053	0.0906975	0.530916	0.850794
ASH1L	1.20083	-0.0022035	0.085211	0.523283	0.850794
C1orf21	0.322402	0.0433587	0.105172	0.533223	0.850794
CWC27	0.436215	0.00810214	0.0893153	0.522566	0.850794
ELP2	0.321549	0.0374073	0.100624	0.529897	0.850794
GPM6A	1.2272	0.0275748	0.0904829	0.526835	0.850794
GUSBP1	0.383664	0.0205607	0.0925229	0.523723	0.850794
HSPA1B	0.330338	0.00263798	0.0898393	0.528027	0.850794
HSPA4	0.528321	-0.0343546	0.0961758	0.525072	0.850794
KIAA1109	0.545603	-0.00595018	0.088681	0.524598	0.850794
MAPKAP1	0.476335	-0.00481675	0.088734	0.530101	0.850794
MYO9B	0.484215	0.0365183	0.0989739	0.528274	0.850794
PDS5A	0.845406	0.0163392	0.0880565	0.530207	0.850794
PLEKHB2	0.418965	-0.00202747	0.0883599	0.529504	0.850794
PNISR	1.5354	-0.0720848	0.113183	0.530823	0.850794
PPP4R2	0.370102	0.00197638	0.0888342	0.527695	0.850794
RALGPS2	0.6487	0.0346591	0.096071	0.52883	0.850794
RFX7	1.07229	0.00140519	0.0868816	0.526712	0.850794
SCYL2	0.372706	-0.00123841	0.0890687	0.533064	0.850794
SIPA1L3	0.420637	0.0185935	0.0918343	0.531229	0.850794
SPATS2	0.433853	0.034508	0.0977935	0.524477	0.850794
SRSF4	0.721214	-0.0482515	0.103294	0.531711	0.850794
TET2	0.607975	0.00893266	0.0880597	0.533323	0.850794
UBE2O	0.432181	0.039935	0.100928	0.533527	0.850794
UFM1	0.379256	0.0118149	0.0894092	0.525138	0.850794
ZNF326	0.350974	-0.0393857	0.101728	0.532393	0.850794
TBL1X	0.677685	-0.0137519	0.089881	0.534188	0.85116
TOP1	0.94871	-0.0170211	0.0872257	0.534793	0.851436
FAM53C	0.404725	-0.0135961	0.090287	0.537317	0.852995
KPNA5	0.338071	-0.0242528	0.0942066	0.537504	0.852995
MTA3	0.333327	0.0098345	0.0901688	0.537335	0.852995
SEC31A	1.46471	0.0281193	0.088088	0.536604	0.852995
MAN1A2	0.743488	-0.00819047	0.0880787	0.540536	0.854824
MEIS3	0.357586	-0.0248026	0.0939144	0.544157	0.854824
NCOA2	0.515858	0.0231694	0.0926569	0.541687	0.854824
NCOA6	0.426806	-0.0222399	0.0924731	0.540304	0.854824
NME7	0.46302	-0.00347473	0.0893092	0.541396	0.854824
PAK1	0.409434	0.0312887	0.09679	0.543839	0.854824
PEAK1	0.349134	-0.00645471	0.0899104	0.544475	0.854824
PPIP5K2	0.384786	0.0149439	0.0903985	0.542443	0.854824
RNF150	0.336539	-0.00396804	0.0900338	0.541754	0.854824
SEC62	0.676405	-0.020579	0.0897439	0.544728	0.854824
SLMAP	0.399688	-0.00275411	0.0889873	0.540876	0.854824
TMEM87A	0.478327	-0.0101991	0.0892203	0.544568	0.854824
VPS53	0.622286	0.0406058	0.0996751	0.542205	0.854824
XRN1	0.649209	-0.0439863	0.101619	0.543209	0.854824
CADM1	0.587556	0.0151701	0.0893747	0.547019	0.855589
FAF2	0.370199	0.0042092	0.0894686	0.546952	0.855589
MIA3	0.373773	0.0212822	0.0926107	0.545877	0.855589
PHF20	0.444815	0.0377971	0.100007	0.54782	0.855589
STAG2	0.500005	-0.0197894	0.0908997	0.546625	0.855589
YWHAZ	0.706198	-0.00470543	0.0868313	0.547554	0.855589
AC093752.1	0.526986	0.0327855	0.0965927	0.549485	0.857511
SRRM2	0.858497	0.0165462	0.0870622	0.550717	0.858753
CDK19	0.486372	0.025786	0.0940696	0.552026	0.859546
TXNIP	1.75748	-0.0445342	0.096862	0.552098	0.859546
APLP1	0.327963	0.0113576	0.0903733	0.552689	0.859788
CCNT2	0.450605	0.0127825	0.0896827	0.555158	0.862267
RDH11	0.361861	-0.0415461	0.102828	0.55477	0.862267
FAM19A5	0.347466	0.0163071	0.091658	0.557825	0.865727
NR2F1-AS1	0.613378	0.0310809	0.0951946	0.559856	0.868195
MIR181A2HG	0.470338	-0.0165637	0.0919118	0.561534	0.870113
AKAP12	0.89112	-0.031875	0.0928595	0.562423	0.870123
ARF1	0.962234	-0.00891566	0.0861867	0.562131	0.870123
G3BP2	0.434084	0.00976121	0.0890279	0.563853	0.87165
ALDH7A1	0.455014	-0.0118171	0.089417	0.564438	0.87187
BLCAP	0.469829	0.0352207	0.097388	0.566729	0.871992
DOCK3	0.813168	-0.00921597	0.0879064	0.565616	0.871992
DYNLL2	0.37325	0.00251844	0.0890245	0.566522	0.871992
MTREX	0.329853	0.00313865	0.0897168	0.566196	0.871992
NIPBL	1.53665	-0.030084	0.0890814	0.566247	0.871992
TAF2	0.340027	-0.00821095	0.0902087	0.567757	0.872893
SAFB	0.458018	0.00371199	0.0886792	0.56956	0.874301
SLC4A7	0.512509	0.00336745	0.0879783	0.569486	0.874301
AAK1	0.38011	0.0227163	0.0932733	0.570561	0.874475
ZNF638	1.62363	0.0189178	0.0850165	0.570296	0.874475
AP3B1	0.485948	-0.0178642	0.0907073	0.574956	0.874734
ATP1B3	0.797201	0.00818657	0.0869002	0.574618	0.874734
BTBD9	0.348396	0.00972359	0.0904884	0.573513	0.874734
C6orf62	0.412915	0.00937709	0.088824	0.577274	0.874734
DCBLD2	0.467414	0.0114078	0.0891745	0.573513	0.874734
DDB2	0.347681	0.0102662	0.0904431	0.572744	0.874734
DYNC1H1	0.798831	0.0540204	0.10648	0.576752	0.874734
FAM193A	0.484851	0.0208526	0.0916492	0.575629	0.874734
FBXO22	0.620346	-0.022093	0.0914592	0.575527	0.874734
HOOK3	0.651098	-0.00794073	0.0876042	0.576558	0.874734
PSMD1	0.588028	-0.0357399	0.0971356	0.57489	0.874734
REPS1	0.363124	-0.00103897	0.0897154	0.57544	0.874734
RPL22	0.357051	-0.0193213	0.0919247	0.573208	0.874734
RPS6	1.69607	-0.0140229	0.0841456	0.577387	0.874734
SH3PXD2B	0.497747	-0.00123067	0.0887809	0.572974	0.874734
ATP6V1A	0.383032	0.0327942	0.0977942	0.57942	0.874975
CASP8AP2	0.425441	-0.0309648	0.0965715	0.580651	0.874975
CCAR1	0.703922	0.0115261	0.0880976	0.578194	0.874975
CDV3	0.450549	-0.0270603	0.0937589	0.580653	0.874975
ENO2	0.323401	0.0303581	0.0964467	0.580194	0.874975
KHDRBS2	0.450011	0.000388887	0.0896533	0.57948	0.874975
PTTG1IP	0.79291	-0.0467003	0.101699	0.580211	0.874975
JMJD1C	1.3959	0.0638126	0.111861	0.581708	0.875895
AC109466.1	0.639646	0.0217272	0.0937032	0.582628	0.876611
SCAPER	0.394264	0.0124245	0.0903784	0.583332	0.877
CALR	0.568008	-0.033185	0.0953219	0.585472	0.87754
DDX17	1.42946	-0.0681963	0.10895	0.584702	0.87754
MICU2	0.556997	0.0317867	0.097409	0.585424	0.87754
ZEB2	0.854031	-0.0169006	0.0890615	0.584247	0.87754
VPS8	0.394899	-0.0277727	0.095319	0.58652	0.878443
POGZ	0.471356	0.00804842	0.0885104	0.587541	0.879304
DNM1L	0.534264	0.00474128	0.0882731	0.588594	0.879963
SLTM	0.696562	-0.0416128	0.0991419	0.588874	0.879963
DANT2	0.595451	0.0324276	0.0970916	0.594235	0.880499
DNHD1	0.339272	-0.0127059	0.090752	0.594224	0.880499
FBXO11	1.20044	0.0405599	0.0969395	0.593899	0.880499
GSPT1	0.483515	-0.039904	0.0998652	0.59504	0.880499
KTN1	0.605998	-0.0100479	0.0879508	0.59195	0.880499
LPP	0.783119	0.00648019	0.087249	0.59403	0.880499
MKRN3	0.36569	0.0265756	0.0955516	0.591763	0.880499
NFATC3	0.323375	0.00529216	0.0900829	0.594888	0.880499
PCLO	0.387843	0.0117337	0.0905645	0.590383	0.880499
SERBP1	0.714466	-0.0294946	0.0918553	0.592909	0.880499
TNFRSF10B	1.07835	-0.00308524	0.0853822	0.590515	0.880499
TUT7	0.332068	-0.020853	0.0930719	0.594225	0.880499
ZNF827	0.34392	0.0196158	0.0929837	0.592244	0.880499
ARL5B	0.328743	0.0209393	0.0925855	0.596586	0.880837
HNRNPA0	0.398555	-0.00193812	0.0884758	0.59661	0.880837
ZNF33A	0.441889	-0.00626915	0.0887734	0.595924	0.880837
IGF2R	0.349168	0.0169989	0.0920848	0.597986	0.882208
GPBP1L1	0.452167	-0.0327127	0.0964492	0.598945	0.882765
MRPL19	0.361559	-0.0152869	0.0911935	0.599259	0.882765
MCPH1	0.341265	-0.0129381	0.0913672	0.60121	0.884317
TRPC4AP	0.376999	-0.017324	0.0915831	0.601088	0.884317
ADGRA3	0.376356	0.0268195	0.0948555	0.602085	0.884944
DIP2A	0.394974	-0.0310999	0.0965365	0.603994	0.885045
DST	1.74613	0.0549544	0.102772	0.602942	0.885045
LUC7L3	0.919544	-0.000939508	0.084972	0.604848	0.885045
RALY	0.436747	-0.00714487	0.0885867	0.604792	0.885045
RSRC2	0.561076	0.0307635	0.0947175	0.60384	0.885045
TSC22D2	0.427057	-0.0255815	0.093569	0.603191	0.885045
CHD1	0.615194	-0.0228911	0.0908256	0.607516	0.888219
FCHSD2	0.738165	0.002306	0.0880992	0.607919	0.888219
RANBP2	0.324601	0.00462341	0.0895441	0.610831	0.891153
ZSCAN18	0.34798	-0.00794655	0.0896138	0.610463	0.891153
CNOT2	0.392777	0.0279671	0.0950589	0.613612	0.892015
MKLN1	0.903222	-0.00660101	0.0866997	0.613497	0.892015
OAZ1	0.417528	0.0044703	0.0885913	0.613684	0.892015
SCMH1	0.676063	-0.0337338	0.0962965	0.613199	0.892015
ZNRF3	0.407517	0.00959679	0.0898035	0.611936	0.892015
RAB28	0.350549	-0.0105131	0.0900629	0.614238	0.892161
BNIP3L	1.03968	-0.0218185	0.0880973	0.620724	0.89286
CACUL1	0.489436	-0.00413712	0.0883362	0.621255	0.89286
FNDC3A	0.809732	0.0246921	0.0908907	0.618534	0.89286
IPO7	0.503489	-0.018758	0.0900885	0.617506	0.89286
KMT2E	1.54404	-0.00989276	0.0829513	0.618134	0.89286
MGA	0.375823	0.013294	0.0906621	0.618387	0.89286
NUS1	0.404373	0.00291595	0.0895833	0.619706	0.89286
POU2F1	0.643558	-0.0369337	0.0980089	0.620224	0.89286
PPP2CB	0.687935	0.0221084	0.0914024	0.621514	0.89286
PRKX	0.665068	-0.0300836	0.0932472	0.6156	0.89286
PTEN	0.601712	0.00819667	0.0879559	0.616893	0.89286
PTPRG	0.374564	0.0030281	0.0897859	0.61717	0.89286
SHPRH	0.565194	-0.00636826	0.0882849	0.621491	0.89286
TRIP12	0.519008	0.0259121	0.0930355	0.617191	0.89286
ZNF292	1.16202	0.0402192	0.0957658	0.618806	0.89286
DIS3	0.394208	0.0145525	0.0909827	0.622877	0.894167
PTP4A2	0.525638	-0.0312615	0.0953321	0.623973	0.895088
NINL	0.573935	0.0234647	0.091684	0.624769	0.895577
C20orf194	0.849693	-0.00136636	0.0869489	0.626002	0.896693
CPSF6	0.474838	0.021727	0.0911099	0.62826	0.898969
SORBS2	0.872154	0.0194433	0.0894384	0.628503	0.898969
ANKRD12	1.22222	0.0158502	0.0863174	0.631188	0.90166
KPNA3	0.671757	-0.0322785	0.0945407	0.631299	0.90166
RPS16	0.646342	-0.000618349	0.0866989	0.633154	0.903654
TRAK1	0.596438	-0.0248237	0.0919029	0.634301	0.904636
ATP6V1G1	0.542971	-0.0221511	0.0911344	0.635416	0.904917
CCT2	0.542182	-0.0166952	0.0895518	0.635244	0.904917
RPL27	0.389076	-0.0179733	0.0909979	0.636542	0.905397
ZYG11B	0.484636	-0.0092157	0.0885645	0.636672	0.905397
ATP9B	0.466043	-0.0174788	0.0914447	0.637713	0.906224
SND1	0.517878	0.0197807	0.0908431	0.640662	0.909758
MPZL1	0.39934	0.0187115	0.0912439	0.641751	0.910649
MAPK1	0.49457	0.0092579	0.0882661	0.642266	0.910724
ADAM10	0.493857	0.00429938	0.0882082	0.644192	0.91132
IER5	0.331391	0.00627115	0.0897132	0.643849	0.91132
IST1	0.42118	-0.0326751	0.0968064	0.643392	0.91132
NCOA1	0.751774	-0.00309285	0.0877093	0.644536	0.91132
PRKN	0.481436	0.0255704	0.0945951	0.645567	0.912124
RBM6	0.927309	0.000520801	0.0864351	0.646584	0.912643
TMBIM6	1.63152	-0.01611	0.0827583	0.646861	0.912643
C11orf58	0.549507	0.0171711	0.0894374	0.648929	0.914253
STMN4	0.338184	0.030989	0.0972345	0.648886	0.914253
ADD1	0.559374	-0.00858506	0.0884553	0.653118	0.914605
DPYSL2	0.730558	0.0112647	0.0876533	0.650059	0.914605
FZD3	1.29902	-0.0352644	0.0910953	0.65116	0.914605
MATR3	1.09693	0.0408807	0.0955655	0.651942	0.914605
MON2	0.740914	0.00597208	0.0872322	0.65154	0.914605
PDSS2	0.379483	0.00495574	0.0897687	0.652391	0.914605
PGAP1	0.412922	0.0206802	0.0923311	0.652979	0.914605
PTPN1	0.370617	-0.00768174	0.0901187	0.652311	0.914605
SEC14L1	0.334292	0.0142388	0.0910608	0.653355	0.914605
ARID1B	0.791305	0.0247684	0.0922215	0.654888	0.9161
TPI1	0.330717	-0.0147798	0.0906756	0.655864	0.916814
PRKDC	0.445069	0.0302523	0.0960391	0.656361	0.916859
BMPR1B	0.35301	0.0132657	0.0910001	0.661717	0.91719
CAP2	0.32382	-0.0258409	0.0951248	0.658769	0.91719
COPA	0.690299	-0.0273863	0.0921108	0.660291	0.91719
GATAD1	0.46633	-0.0132577	0.0894785	0.659389	0.91719
KIAA0319L	0.545488	-0.0364889	0.0980159	0.660732	0.91719
RPRD2	0.549287	-0.00503936	0.0880978	0.65889	0.91719
39326	0.661026	-0.0288726	0.0930862	0.65776	0.91719
SETD5	1.30262	-0.0442671	0.0953116	0.657823	0.91719
SLK	0.402102	-0.0321995	0.0971147	0.66094	0.91719
UBA2	0.46486	0.03248	0.0963996	0.660726	0.91719
VAT1	0.324157	0.0251608	0.0940826	0.661606	0.91719
TNPO1	0.557414	0.0130516	0.0885868	0.662646	0.917833
ZCCHC17	0.327422	0.0428875	0.104126	0.664464	0.919704
ATP5F1B	0.650141	-0.0316156	0.0936857	0.665854	0.920926
YTHDF2	0.32562	-0.0260867	0.0946847	0.666281	0.920926
KDM5A	0.511605	0.0173551	0.0903421	0.668654	0.921621
NUFIP2	0.723513	0.0308698	0.0929304	0.66852	0.921621
SLC38A1	0.634176	0.00741528	0.0876328	0.667991	0.921621
ZNF518A	0.776245	0.0158195	0.0882215	0.668602	0.921621
BAZ2A	0.550274	-0.0134219	0.0889047	0.669787	0.921893
TAF15	0.745732	-0.0211367	0.0896029	0.669521	0.921893
ITSN1	0.955915	-0.00556322	0.0856198	0.671582	0.923718
FAM120B	0.42417	0.0139642	0.0906427	0.673434	0.924048
LRP6	0.494705	-0.00509642	0.088824	0.673759	0.924048
MMP16	0.528542	-0.00615353	0.0887028	0.674166	0.924048
NORAD	0.992043	-0.011016	0.0856366	0.672844	0.924048
USP49	0.43485	0.00221796	0.0887487	0.672914	0.924048
H2AFY2	0.38434	0.0115193	0.0904406	0.674906	0.924176
RAI14	0.386793	-0.00802707	0.0898417	0.675865	0.924176
SRPK2	0.643753	-0.00953277	0.0881415	0.67538	0.924176
VTI1A	0.408999	0.0125363	0.0909007	0.676135	0.924176
MINDY2	0.414663	0.000180684	0.0887292	0.677197	0.924986
MEIS2	1.56971	0.0371205	0.097572	0.677774	0.925133
EXOC5	0.454453	0.0121618	0.0891228	0.678516	0.925505
PPP6R3	0.44585	-0.000266327	0.0887273	0.679581	0.926317
SF3B1	0.980547	-0.00739947	0.0850198	0.680736	0.92725
AC114947.2	0.43943	-0.0258262	0.0936866	0.683145	0.928509
AGPAT4	0.409777	0.03153	0.0969089	0.683899	0.928509
DCP1A	0.647244	0.0349889	0.096981	0.684002	0.928509
MTDH	0.981724	-0.0193347	0.0872139	0.684016	0.928509
RLF	0.58981	0.0270303	0.094024	0.683542	0.928509
TSPAN3	0.587564	0.0205721	0.090688	0.684956	0.929145
PIK3C2A	0.721808	0.00384563	0.0869797	0.686802	0.930369
SLC30A9	0.418813	-0.000732683	0.0887954	0.686765	0.930369
SPTBN1	0.360695	0.0360952	0.0990889	0.687696	0.93094
OLA1	0.42784	0.00321137	0.0886709	0.68917	0.931656
YEATS2	0.720735	-0.00783731	0.0875472	0.688773	0.931656
MPRIP	0.350511	-0.0162729	0.09113	0.691395	0.934022
EIF3A	1.10424	-0.00210625	0.0848675	0.694925	0.936224
HP1BP3	0.660598	-0.00490318	0.0874292	0.694565	0.936224
KIF9-AS1	0.321391	-0.0012186	0.0902588	0.694291	0.936224
RPL13A	0.590848	-0.0075503	0.0879286	0.693635	0.936224
RHOBTB3	0.981585	-0.0170121	0.0880499	0.69582	0.93679
SHOC2	0.347581	0.00129778	0.0894905	0.696445	0.936991
GOLPH3	0.367442	-0.0105092	0.0897908	0.69892	0.938117
NFX1	0.393498	0.012864	0.090436	0.699413	0.938117
NOP53	0.438846	-0.0124038	0.0896344	0.699643	0.938117
RABGAP1	0.741543	0.000858159	0.0868701	0.698473	0.938117
40787	1.20832	-0.0514775	0.101855	0.699661	0.938117
CCDC47	0.33442	-0.0108847	0.0900593	0.701838	0.939758
CTBP2	0.548584	-0.0144314	0.0890804	0.701433	0.939758
TNPO2	0.345847	0.0348052	0.0984497	0.702977	0.940643
ELOVL6	0.717455	-0.0359202	0.0958028	0.706384	0.942005
GNB1	1.01027	0.00426671	0.0848052	0.706026	0.942005
OPA1	0.328382	0.00944355	0.0901513	0.705296	0.942005
RPS8	1.28292	-0.0536698	0.10104	0.70503	0.942005
SNAPC3	0.541891	0.0145264	0.0892771	0.705839	0.942005
ATRX	1.20039	-0.0296424	0.0897028	0.707861	0.942149
DENND5A	0.379785	-0.0115948	0.0898947	0.707283	0.942149
PNPLA8	0.342102	0.00890013	0.0902503	0.707926	0.942149
EPRS	0.578456	-0.00420293	0.0876426	0.71221	0.944318
RASAL2	1.34855	0.0240667	0.0898527	0.710902	0.944318
RPAP2	0.350713	0.0171555	0.092136	0.710522	0.944318
RPS2	0.846911	-0.0252909	0.0900609	0.712431	0.944318
STK38	0.322016	0.0351807	0.099142	0.71126	0.944318
TTC37	0.584131	0.0194872	0.0903477	0.711723	0.944318
DDX6	0.55869	-0.0261737	0.0926878	0.712974	0.944403
TPR	0.968453	-0.0222681	0.0891594	0.71803	0.950462
PSD3	0.792816	-0.00629743	0.087857	0.719951	0.950953
SCAF8	0.375062	-0.000127436	0.0892666	0.719579	0.950953
SMARCA4	0.884333	0.017395	0.0880495	0.720331	0.950953
UBE2R2	1.04824	0.0105599	0.085028	0.719933	0.950953
ABL2	0.34398	0.0252759	0.0947347	0.725956	0.951984
ADAMTS6	0.366851	0.0104547	0.0911165	0.725985	0.951984
CLOCK	0.323966	-0.013391	0.0908665	0.725664	0.951984
CUL3	0.52361	0.00782642	0.0882594	0.724814	0.951984
FAM117B	0.479554	-0.0186824	0.0912907	0.726425	0.951984
PDE4D	0.506892	-0.00912068	0.0901594	0.723685	0.951984
PKIA	0.383967	-0.00771009	0.0899751	0.721709	0.951984
PPM1L	0.39212	0.0123967	0.0908598	0.724759	0.951984
PRKRIP1	0.484334	-0.0256757	0.0933312	0.724967	0.951984
RAB30-AS1	0.467399	0.016781	0.0912789	0.726217	0.951984
SCLT1	0.650906	0.00423589	0.0883518	0.723318	0.951984
PTPN11	0.64743	-0.00481473	0.0874397	0.72988	0.955876
UBE2E3	0.388796	-0.0116434	0.0900392	0.730393	0.955913
BLOC1S6	0.451373	-0.0220058	0.091819	0.734427	0.958813
HNRNPAB	0.400193	-0.00233887	0.0885365	0.734555	0.958813
MTCH1	0.414245	-0.0350058	0.0977505	0.734471	0.958813
MTF2	0.665225	-0.0259124	0.0911438	0.734351	0.958813
EP400	0.336988	0.0178714	0.0919592	0.738286	0.960283
FER	0.697534	0.0204746	0.0906008	0.738115	0.960283
GAPVD1	0.397226	-0.0166751	0.0911657	0.73675	0.960283
GCC2	0.487445	0.00799077	0.0892036	0.737828	0.960283
RFX3-AS1	0.413659	0.00598116	0.0896582	0.738312	0.960283
UBC	0.57057	0.00895078	0.0879393	0.738604	0.960283
RPL37A	0.859959	-0.00501434	0.0856246	0.739189	0.960409
ARL4C	0.390726	-0.00787051	0.0894499	0.742882	0.961723
FAR1	0.359087	0.0118108	0.0898638	0.742301	0.961723
NUDT21	0.382699	0.0235145	0.0933553	0.743127	0.961723
PRPF4B	0.403179	0.00396331	0.0886758	0.742556	0.961723
SYNCRIP	0.504454	0.000902265	0.0879191	0.740915	0.961723
YLPM1	0.475288	0.00767763	0.0886226	0.741257	0.961723
USF3	0.362477	-0.0119199	0.0905006	0.745311	0.963916
THRAP3	0.729782	-0.0173721	0.0884042	0.746253	0.964502
RASA2	0.357509	0.0233063	0.0936205	0.749299	0.96607
REEP3	0.35086	-0.00801344	0.0903019	0.748272	0.96607
STAT3	0.418931	-0.0136652	0.089984	0.749427	0.96607
VCL	0.346686	0.0296767	0.0963566	0.748791	0.96607
DCAF7	1.19316	-0.0165888	0.0858112	0.750654	0.966426
TBCK	0.479879	0.0212485	0.0924791	0.750684	0.966426
SQSTM1	0.374037	0.00159782	0.0891153	0.751371	0.966679
FBXO34	0.33533	0.00854204	0.0900607	0.752155	0.967057
SMC5	0.63686	0.00554426	0.0875517	0.752798	0.967252
SINHCAF	0.443474	0.0234006	0.0924855	0.754284	0.968399
SSRP1	0.525008	-0.0186865	0.0905517	0.754673	0.968399
MDM2	0.462552	-0.0218514	0.0915932	0.755643	0.969013
CCT8	0.385207	-0.0276107	0.0945453	0.757895	0.969377
HACD3	0.992412	-0.00417335	0.0857325	0.757318	0.969377
PSMD2	0.41701	-0.0246065	0.0931008	0.757466	0.969377
RPL31	0.91654	-0.0430667	0.0972564	0.756542	0.969377
DRAXIN	0.630182	0.00341952	0.087874	0.761727	0.970501
HSD17B4	0.329294	-0.00498933	0.0897913	0.760978	0.970501
OSBPL1A	0.504837	-0.0168956	0.0910106	0.761679	0.970501
PDE7A	0.636056	-0.00130825	0.0878597	0.7606	0.970501
PELI1	0.617143	0.000307905	0.0877996	0.759715	0.970501
SENP6	0.902542	0.0329814	0.0933023	0.760702	0.970501
RFX4	2.01529	-0.0201835	0.0858282	0.763167	0.97108
UBE4B	0.430362	-0.00934247	0.0896759	0.762842	0.97108
CDC42BPB	0.472106	-0.0197857	0.0908596	0.764178	0.971739
HELZ	0.325954	-0.00256506	0.0894776	0.766458	0.972244
HS6ST1	0.32532	-0.0260726	0.0946665	0.76704	0.972244
ICE1	0.475382	-0.016898	0.0904594	0.767042	0.972244
INVS	0.460711	0.0236364	0.0933975	0.765626	0.972244
PSPC1	0.375699	0.00473171	0.0892175	0.765503	0.972244
NONO	0.447257	-0.0170918	0.0902261	0.767862	0.972483
TM9SF3	0.460605	0.00476877	0.0886989	0.768217	0.972483
CCNH	0.668041	0.01606	0.0898622	0.769187	0.973086
CCNL2	0.327809	-0.00286951	0.0891474	0.770238	0.973166
LRPPRC	0.346126	0.0110673	0.0903568	0.769988	0.973166
CKAP5	0.513989	0.00160252	0.0878534	0.770867	0.973337
RASSF8	0.428948	4.84368e-06	0.0894283	0.771665	0.973383
SESTD1	0.474544	0.0152338	0.0891919	0.771892	0.973383
CCDC82	0.429824	-0.0218412	0.0924667	0.773092	0.974274
MOB1B	0.374067	-0.00714707	0.0899021	0.773679	0.97439
CHD2	0.970138	0.0189876	0.0880847	0.775049	0.97487
FBXW7	0.472965	0.0057134	0.0888468	0.774757	0.97487
SLC25A29	0.33367	0.0280521	0.0959179	0.775597	0.974938
ARHGEF9	0.364672	-0.00214598	0.0895878	0.778457	0.975239
CAMSAP2	0.617376	0.00895014	0.0887703	0.77743	0.975239
DCAF10	0.761287	-0.028264	0.0926239	0.777861	0.975239
P3H4	0.354692	-0.0295883	0.0956837	0.778806	0.975239
PPP4R3A	0.648796	-0.00669029	0.0875488	0.776926	0.975239
SBNO1	0.671988	-0.00147542	0.0873695	0.777952	0.975239
TM7SF3	0.448016	-0.0100358	0.0893154	0.779735	0.975783
PCNX1	0.435587	0.0242987	0.0933583	0.780641	0.976297
CPNE3	0.353827	0.0125392	0.0905371	0.78359	0.979364
BTBD7	0.345242	0.0109408	0.0902975	0.784273	0.979595
CAPZB	0.344779	-0.00492343	0.0895461	0.787958	0.979627
CMIP	0.491707	-0.00821271	0.0886522	0.784968	0.979627
EMSY	0.391032	0.0225385	0.0932595	0.788044	0.979627
HK1	0.326068	-0.000474173	0.0894805	0.788091	0.979627
KDM5B	1.3496	0.00404167	0.0842028	0.788274	0.979627
RPL11	0.738219	0.0010876	0.0855798	0.787188	0.979627
VGLL4	0.37636	0.0161196	0.0911527	0.786825	0.979627
VPS13C	0.37055	0.00382856	0.0893385	0.785749	0.979627
TROVE2	0.836404	-0.00142611	0.0856723	0.789233	0.9802
SMIM14	0.38715	0.00819229	0.0896336	0.789784	0.980267
SMAD2	0.417415	-0.00883596	0.089488	0.79083	0.980947
CCT4	0.443688	-0.00646503	0.0887259	0.794211	0.984521
ACTR2	0.550426	-0.00950336	0.0884392	0.801178	0.986883
ANKRD28	0.330096	0.00466748	0.090207	0.802047	0.986883
ANTXR1	0.719632	-0.011361	0.0884959	0.80137	0.986883
BAZ2B	1.63099	0.023749	0.0866404	0.800722	0.986883
DPY19L3	0.373014	0.0173825	0.091573	0.797817	0.986883
FEZ1	0.581779	0.0154794	0.0887281	0.800113	0.986883
GPBP1	0.751164	-0.00227812	0.0864394	0.800601	0.986883
KIAA2026	0.36994	-0.0108787	0.0901349	0.796875	0.986883
KIF3A	0.4672	0.0203283	0.091223	0.798439	0.986883
LINC01619	0.707904	-0.0236574	0.0931858	0.799358	0.986883
METAP2	0.410953	-0.0113373	0.0899208	0.802124	0.986883
STAU1	0.326887	0.0223601	0.0931738	0.797188	0.986883
KC6	0.52146	0.0200481	0.0931264	0.803705	0.98698
SERP1	0.513148	-0.0197555	0.0908685	0.803214	0.98698
SUCO	0.662361	0.0286585	0.0932255	0.803371	0.98698
LYRM2	0.32789	-0.0323396	0.0977928	0.804212	0.986988
CAB39	0.356165	-0.0256752	0.0944308	0.805544	0.988007
DNAH14	0.340316	0.029874	0.0964713	0.806981	0.988539
FRY	0.363078	0.0121803	0.0907524	0.806521	0.988539
RPL3	0.780999	-0.0361417	0.0948764	0.808134	0.989336
ADAM23	0.563769	-0.0051334	0.088021	0.83502	0.990213
AKAP8L	0.342111	0.00288701	0.0891548	0.836769	0.990213
ANKRD26	0.670237	0.00320345	0.0878482	0.825562	0.990213
ANP32E	0.367494	-0.00614707	0.0895316	0.828905	0.990213
ARFGAP3	0.387011	-0.0294578	0.0953634	0.836249	0.990213
ASXL1	0.347937	0.0137581	0.0912792	0.822198	0.990213
ATXN2	0.594928	0.00105755	0.0870745	0.818667	0.990213
ATXN7L3B	0.47654	0.0281073	0.0934476	0.832347	0.990213
C16orf87	0.334272	0.00210796	0.0891814	0.828663	0.990213
C9orf3	0.393547	0.00106807	0.0895423	0.818563	0.990213
CDK14	0.758322	0.00174495	0.0878092	0.830707	0.990213
COPB1	0.446411	0.021539	0.0921686	0.827872	0.990213
CRK	0.382713	-0.0216947	0.0922977	0.814067	0.990213
CSNK2A1	0.850733	0.0108753	0.0865528	0.834615	0.990213
CUL5	0.60267	-0.0026304	0.0875502	0.823958	0.990213
GOSR1	0.322718	0.00248095	0.0897728	0.824648	0.990213
HLTF	0.416358	0.0141379	0.090187	0.830842	0.990213
HNRNPA1	0.337627	0.0265123	0.0944367	0.816085	0.990213
HNRNPA2B1	1.50176	0.0311383	0.0877226	0.832303	0.990213
HNRNPM	0.528159	-0.0280316	0.0937651	0.832519	0.990213
HSD17B12	0.509921	-0.0297871	0.0940829	0.831601	0.990213
ILF3	1.40448	0.0223856	0.0856653	0.812213	0.990213
KLF6	0.385443	-0.00438366	0.0890559	0.827911	0.990213
KLHL7	0.430264	0.00783827	0.0896075	0.835494	0.990213
KPNA6	0.386083	-0.000695529	0.0887264	0.825343	0.990213
MAP4K3	0.390908	-0.00267281	0.0889938	0.835738	0.990213
MEST	0.405212	0.030476	0.0956032	0.82916	0.990213
MIR34AHG	0.458505	-0.0080599	0.0895373	0.833113	0.990213
MRFAP1	0.502061	0.0263684	0.0928588	0.826683	0.990213
NACA	0.52388	-0.00859346	0.0879326	0.8318	0.990213
NIPSNAP2	0.665547	-0.0229729	0.0907343	0.82686	0.990213
NXN	0.4064	-0.018142	0.0918508	0.817896	0.990213
OXSR1	0.374771	0.00600175	0.0894681	0.837347	0.990213
PLXNA2	0.841584	0.000887558	0.0880253	0.823877	0.990213
PNPLA3	0.32912	-0.0213516	0.0929336	0.809902	0.990213
POU6F2	0.320965	0.00208727	0.0901259	0.819059	0.990213
PPIL4	0.347355	-0.0103752	0.0897377	0.829982	0.990213
PPP1R12B	0.336001	0.0194203	0.0925816	0.830672	0.990213
PPP2R5E	0.64007	0.0230849	0.0916475	0.815652	0.990213
PRKAR2A	0.357	0.0172812	0.0915663	0.822089	0.990213
RNMT	0.365374	0.0137836	0.0902992	0.828557	0.990213
SET	0.760189	0.0121526	0.0877605	0.835976	0.990213
SKIL	0.339375	0.00501791	0.0897097	0.820101	0.990213
SLC25A36	0.679309	0.0186846	0.0887294	0.814759	0.990213
SPIDR	0.383757	0.0163105	0.0919922	0.815825	0.990213
TMEM131	0.604898	-0.00971166	0.0885914	0.812412	0.990213
TRERF1	0.327062	0.00171838	0.0899547	0.82521	0.990213
UBE2B	0.351751	0.0190575	0.0918249	0.833728	0.990213
UBN1	0.359749	-0.00159167	0.0893241	0.837486	0.990213
UPF3A	0.385479	0.0140814	0.0903106	0.81688	0.990213
USP10	0.392762	0.0218255	0.0924144	0.829856	0.990213
WDR26	0.419451	-0.0225461	0.0922348	0.817444	0.990213
WDR33	0.447633	0.0127199	0.0896248	0.816104	0.990213
WDR43	0.330822	-0.00211284	0.0893775	0.8218	0.990213
ZFYVE9	0.37203	0.00119436	0.0893068	0.824414	0.990213
ZNF83	0.334886	0.0171327	0.0917591	0.835272	0.990213
ZNF91	0.606789	0.0017543	0.0874272	0.826771	0.990213
CLINT1	0.362631	0.0165485	0.091361	0.83978	0.992195
TAF1D	0.593953	-0.0100544	0.0881832	0.840169	0.992195
GNAQ	0.678441	-0.00025036	0.0876009	0.841536	0.993215
NFE2L1	0.359746	-0.0193058	0.0919349	0.843035	0.994387
RB1	0.467338	0.0130065	0.0900021	0.843774	0.994664
UFL1	0.447963	-0.0247132	0.0931665	0.84492	0.99542
CTNNA1	0.701826	-0.0285461	0.0921864	0.845483	0.995489
BMPR1A	0.391512	-3.52464e-05	0.0893566	0.851837	0.99583
EEF1D	0.359801	-0.0154982	0.0909148	0.849588	0.99583
MARK1	0.416992	-0.00912326	0.0897473	0.847921	0.99583
MED13	0.517198	0.0267974	0.0933922	0.8499	0.99583
MLLT10	0.466131	-0.00750981	0.0888743	0.850876	0.99583
NCOR1	1.05129	-0.0109411	0.0857545	0.850704	0.99583
NUCB2	0.340659	0.00375272	0.0892808	0.846813	0.99583
PJA2	0.851442	0.0259334	0.0898614	0.850112	0.99583
PRDM2	0.395822	-0.00040236	0.0889663	0.85145	0.99583
TAF7	1.08237	-0.00646321	0.0855934	0.846815	0.99583
TXLNG	0.42307	0.0229334	0.0921595	0.849319	0.99583
UST	0.340392	-0.000301277	0.090222	0.850874	0.99583
ABI2	1.1444	-0.032867	0.0912959	0.863572	0.99965
AGO1	0.415244	0.0208818	0.0916218	0.864725	0.99965
ATP5F1A	0.475403	-0.0201048	0.091024	0.865428	0.99965
CAPRIN1	0.455008	0.0193006	0.0910949	0.862449	0.99965
CCP110	0.403375	0.0202991	0.09227	0.865952	0.99965
DIAPH2	0.489089	0.0106711	0.0898578	0.85787	0.99965
GPATCH8	0.850551	0.019932	0.0889948	0.862851	0.99965
GTF2I	0.346469	-0.0150229	0.0912634	0.859021	0.99965
KIAA1549	0.34645	-0.00475765	0.0895676	0.858229	0.99965
KLHL28	0.372711	-0.00299554	0.0889719	0.863892	0.99965
38777	1.26753	0.0349934	0.0913065	0.857949	0.99965
NPM1	0.321797	0.0177397	0.0914445	0.863416	0.99965
PCMTD1	0.405888	0.0181907	0.0911709	0.859127	0.99965
PGK1	0.482238	-0.00672252	0.088554	0.864926	0.99965
PTPN13	0.84834	0.0227183	0.0899786	0.866333	0.99965
RNF165	0.428314	0.00886057	0.0895731	0.862132	0.99965
RPS13	0.347217	-0.0168788	0.0912203	0.867228	0.99965
RPS9	0.322206	-0.0275031	0.0948329	0.867276	0.99965
SLC2A3	0.48695	0.0237121	0.0929418	0.86672	0.99965
STAT5B	0.325957	-0.0040097	0.0894412	0.865755	0.99965
TDRD3	0.394024	-0.000111469	0.0894052	0.85731	0.99965
ZDBF2	0.564709	-0.00949428	0.0882252	0.864817	0.99965
ZDHHC20	0.393917	0.00211852	0.08953	0.866931	0.99965
ZMYM5	0.356954	-0.0144402	0.0906157	0.860436	0.99965
ADAM17	0.379221	-0.019279	0.0914539	0.880252	0.999832
APC	0.739843	0.029392	0.0935707	0.878061	0.999832
BCLAF1	0.597861	-0.0108925	0.0882097	0.882888	0.999832
BRWD1	0.606074	-0.00732384	0.0878547	0.880645	0.999832
CASC4	0.750409	-0.0190859	0.0902383	0.876078	0.999832
CBR4	0.573405	0.0113666	0.0890645	0.884839	0.999832
CCDC112	0.378126	0.020036	0.0921175	0.873098	0.999832
CMSS1	0.400059	-0.00668863	0.0897647	0.877952	0.999832
COA1	0.457121	0.00821545	0.089356	0.887402	0.999832
DNMT3A	0.336607	-0.0194789	0.0922055	0.885244	0.999832
EIF3H	0.48801	-0.0176099	0.0902912	0.886567	0.999832
ERCC8	0.362867	-0.00211802	0.0898868	0.875605	0.999832
EWSR1	0.432841	0.022997	0.0919636	0.876876	0.999832
EXTL3	0.346502	-0.00966389	0.0904241	0.886728	0.999832
FADS2	0.391967	0.00741299	0.0890469	0.877939	0.999832
FOXK2	0.406534	0.000245693	0.0892334	0.889459	0.999832
FTO	0.470424	0.00708482	0.0893391	0.884928	0.999832
HMBOX1	0.502916	0.0127708	0.089921	0.883321	0.999832
IDH1	0.407708	0.0203331	0.0920795	0.870241	0.999832
KIAA0232	0.549038	-0.0010014	0.0883101	0.870631	0.999832
KLHDC10	0.715164	-0.0091695	0.0876617	0.885511	0.999832
KMT5B	0.628054	-0.0200661	0.0903192	0.874026	0.999832
LRRFIP1	0.516441	-0.011079	0.0894638	0.889559	0.999832
LSAMP	1.95789	0.000804639	0.0844809	0.884178	0.999832
METTL9	0.39763	0.00400317	0.0887505	0.874938	0.999832
NUP58	0.365829	0.016881	0.0913144	0.885174	0.999832
PHC3	0.355493	0.014002	0.0907695	0.883527	0.999832
PRKCI	0.373368	0.00375554	0.0892477	0.871848	0.999832
PTAR1	0.329094	-0.0073673	0.0899637	0.88841	0.999832
RABEP1	0.597786	0.0257133	0.0920399	0.887108	0.999832
RNF111	0.327551	0.0128539	0.0907888	0.873977	0.999832
RPS24	0.359496	-0.00886186	0.0896324	0.873119	0.999832
SAFB2	0.337909	-0.0154986	0.0913138	0.889754	0.999832
SMARCA1	0.987126	-0.0161941	0.08642	0.888024	0.999832
TFCP2	0.385729	-0.00517843	0.0889846	0.878274	0.999832
TRIM44	0.620432	0.000951288	0.0873096	0.873483	0.999832
TTC19	0.444146	0.019643	0.0911551	0.88093	0.999832
UBE2G1	0.348192	0.0144578	0.091372	0.883366	0.999832
USO1	0.360039	-0.000418358	0.089185	0.889662	0.999832
WDR73	0.329172	-0.000625831	0.0896139	0.872739	0.999832
YTHDC1	0.528481	-0.000935573	0.0879285	0.876652	0.999832
ZMYND11	0.353241	0.0108991	0.0902683	0.877755	0.999832
ZNF451	0.509159	0.0134729	0.0890689	0.887229	0.999832
ZNF609	1.02262	-0.0171577	0.0882719	0.877993	0.999832
A1BG	0.00835905	-0.000474989	0.0914817	1	1
A1BG-AS1	0.0417243	-0.0013605	0.091403	1	1
A1CF	0.00167872	0.000346943	0.0914825	1	1
A2M	0.0259075	0.000964514	0.09146	1	1
A2M-AS1	0.0077641	0.000508225	0.0914831	1	1
A2ML1-AS1	0.0224707	-0.000501657	0.0914585	1	1
A2MP1	0.00952998	0.000383386	0.091472	1	1
A3GALT2	0.00670379	0.000473588	0.0914825	1	1
AAAS	0.0540891	0.000786965	0.0913677	1	1
AACS	0.0680111	0.000822443	0.0913089	1	1
AADACL3	0.00288127	0.000805641	0.0914856	1	1
AADAT	0.0333201	-0.000835365	0.091437	1	1
AAGAB	0.184668	0.00922485	0.091405	1	1
AAMDC	0.270015	-0.00147277	0.0904538	1	1
AAMP	0.0843962	-0.00486606	0.0914569	1	1
AAR2	0.119501	0.000271855	0.0910536	1	1
AARD	0.00467048	-0.000254283	0.0914798	1	1
AARS2	0.0305807	-0.000167345	0.0914231	1	1
AARSD1	0.0204487	0.00119613	0.0914896	1	1
AASDH	0.145767	0.00603694	0.0911857	1	1
AASDHPPT	0.204768	-0.006228	0.0906352	1	1
AASS	0.271214	-0.00637449	0.0900888	1	1
AATBC	0.00192712	-0.000392357	0.0914815	1	1
AATF	0.122587	0.00432818	0.0911326	1	1
AATK	0.021208	0.000903487	0.0914876	1	1
AB015752.1	0.00277607	0.000253203	0.0914828	1	1
ABALON	0.010056	0.000392417	0.0914738	1	1
ABCA1	0.107044	-0.00652101	0.0915976	1	1
ABCA10	0.00956347	0.000115134	0.0914728	1	1
ABCA11P	0.00181478	0.000304991	0.0914823	1	1
ABCA12	0.00525321	0.000908221	0.0914859	1	1
ABCA13	0.0108386	0.000785585	0.0914839	1	1
ABCA17P	0.102418	0.00122557	0.091432	1	1
ABCA2	0.0264869	-0.00010325	0.0914631	1	1
ABCA3	0.177858	0.00560135	0.091083	1	1
ABCA4	0.00267807	0.000257144	0.0914829	1	1
ABCA5	0.10697	0.000824465	0.0911902	1	1
ABCA7	0.0380076	0.00137215	0.0914714	1	1
ABCA8	0.015111	0.00105568	0.091488	1	1
ABCA9-AS1	0.00192878	0.000302876	0.0914823	1	1
ABCB1	0.00572871	0.00085903	0.0914874	1	1
ABCB10	0.0610322	-0.00214278	0.0914276	1	1
ABCB11	0.00433152	0.000471215	0.0914823	1	1
ABCB4	0.0180332	0.000620108	0.0914747	1	1
ABCB5	0.00610511	-0.00016803	0.0914797	1	1
ABCB6	0.00220579	0.000307371	0.0914824	1	1
ABCB7	0.187929	0.000709308	0.0907595	1	1
ABCB8	0.0296761	0.000718905	0.0914626	1	1
ABCB9	0.067234	0.00378097	0.0915003	1	1
ABCC1	0.250696	-0.0233373	0.094582	0.958404	1
ABCC10	0.0537477	-0.000853962	0.0914274	1	1
ABCC11	0.00533899	-7.47744e-05	0.0914785	1	1
ABCC13	0.0015941	-0.00122966	0.0914855	1	1
ABCC2	0.0037945	0.000336885	0.0914828	1	1
ABCC3	0.00157239	-0.000121012	0.0914821	1	1
ABCC4	0.0858653	-0.0105407	0.0920427	1	1
ABCC5	0.291409	-0.00433431	0.0897365	1	1
ABCC5-AS1	0.00946241	0.000201818	0.0914801	1	1
ABCC6	0.010345	-1.05309e-05	0.0914734	1	1
ABCC6P1	0.00168258	0.000285627	0.0914822	1	1
ABCC8	0.0238791	-0.00216686	0.0914903	1	1
ABCD1	0.00507302	-0.00108931	0.091489	1	1
ABCD2	0.0153203	0.000863013	0.0914864	1	1
ABCD3	0.177665	-0.0132079	0.0919329	1	1
ABCD4	0.199148	-0.00969424	0.0913053	1	1
ABCE1	0.185606	0.0106419	0.0915867	1	1
ABCF1	0.311089	0.0209081	0.0928976	0.76394	1
ABCF2	0.0702301	-0.00171366	0.0913377	1	1
ABCF3	0.0197992	0.000359197	0.0914795	1	1
ABCG1	0.0581371	0.000805333	0.0914596	1	1
ABCG2	0.00515486	9.60126e-05	0.0914806	1	1
ABCG4	0.00416057	0.000468293	0.091481	1	1
ABHD10	0.182484	0.00901776	0.0914584	1	1
ABHD11	0.012587	-0.000861938	0.0914764	1	1
ABHD12	0.252212	-0.0141699	0.0923193	0.995182	1
ABHD12B	0.00661602	0.000501239	0.0914829	1	1
ABHD13	0.07129	-0.000945954	0.0913352	1	1
ABHD14A	0.0330229	0.00225661	0.091506	1	1
ABHD14A-ACY1	0.0043078	-2.70943e-06	0.0914811	1	1
ABHD14B	0.0168069	0.00100351	0.091481	1	1
ABHD15	0.00813454	-0.000253172	0.0914807	1	1
ABHD15-AS1	0.0609944	-0.000725627	0.0913345	1	1
ABHD16A	0.00265349	-0.000169029	0.0914824	1	1
ABHD17A	0.0118361	-0.000314937	0.0914798	1	1
ABHD17AP6	0.00146581	0.000293793	0.0914822	1	1
ABHD17B	0.189978	0.0117543	0.0916755	1	1
ABHD17C	0.0828331	0.00243813	0.0912536	1	1
ABHD2	0.189161	-0.0220275	0.0944744	1	1
ABHD4	0.0404385	-0.000505726	0.0914271	1	1
ABHD5	0.0934962	-0.000802534	0.0911641	1	1
ABHD6	0.0664741	0.004547	0.0915251	1	1
ABHD8	0.0653163	0.00258186	0.0914882	1	1
ABI1	0.169734	-0.0211355	0.0943152	1	1
ABI3BP	0.0358224	-0.00125905	0.0914162	1	1
ABL1	0.272865	0.0240606	0.0946693	1	1
ABLIM2	0.0265579	-7.81932e-05	0.0914512	1	1
ABLIM3	0.0314376	0.00186068	0.0914783	1	1
ABO	0.00616423	-0.000292832	0.0914803	1	1
ABR	0.314133	0.0284696	0.0958966	0.416687	1
ABRACL	0.044321	0.00395957	0.0915217	1	1
ABRAXAS1	0.065018	0.00329578	0.0914804	1	1
ABRAXAS2	0.119424	-0.000230523	0.0911542	1	1
ABT1	0.063791	-0.00140855	0.0914261	1	1
ABTB1	0.00460628	-0.000572481	0.0914835	1	1
ABTB2	0.146582	-0.00973099	0.0914688	1	1
AC000068.1	0.00154596	-0.000116611	0.0914821	1	1
AC000068.2	0.00262625	-0.000465648	0.0914822	1	1
AC000120.3	0.0910338	-0.00282527	0.0913041	1	1
AC000123.3	0.00245713	-0.0013486	0.0914887	1	1
AC001226.2	0.023403	-0.000309376	0.0914763	1	1
AC002044.2	0.00563792	0.000900884	0.0914857	1	1
AC002056.1	0.00313957	0.000417701	0.0914818	1	1
AC002059.2	0.00529336	-0.000350532	0.0914796	1	1
AC002064.1	0.00273814	-0.00100505	0.091486	1	1
AC002066.1	0.00709774	0.00137824	0.0914956	1	1
AC002070.1	0.00288127	0.000805641	0.0914856	1	1
AC002094.2	0.00762464	0.000366237	0.0914833	1	1
AC002094.3	0.00232274	0.000304687	0.0914824	1	1
AC002094.4	0.00197514	-0.000431435	0.0914818	1	1
AC002116.1	0.00216342	0.000316992	0.0914824	1	1
AC002116.2	0.026669	0.000285506	0.091465	1	1
AC002128.1	0.00177441	-0.000154599	0.0914822	1	1
AC002310.1	0.00384629	0.000867291	0.091485	1	1
AC002310.2	0.0197974	0.000531454	0.0914672	1	1
AC002310.3	0.00247036	-0.000449825	0.0914821	1	1
AC002310.4	0.0296125	-0.000349049	0.0914584	1	1
AC002310.5	0.00599456	-0.000311484	0.0914703	1	1
AC002347.2	0.00286841	-0.00139511	0.0914901	1	1
AC002350.1	0.00473198	-0.00158994	0.0914935	1	1
AC002398.1	0.0135066	-0.00134996	0.0914901	1	1
AC002401.1	0.00280753	0.000315127	0.0914825	1	1
AC002429.2	0.0308072	0.00152361	0.0914742	1	1
AC002451.1	0.00408801	0.000341679	0.0914828	1	1
AC002454.1	0.00794616	-0.00119863	0.0914783	1	1
AC002456.1	0.00528911	0.000448757	0.0914822	1	1
AC002467.1	0.00534552	0.000482044	0.0914826	1	1
AC002470.1	0.00309021	-0.000149414	0.0914824	1	1
AC002472.1	0.00518112	7.36597e-05	0.0914805	1	1
AC002472.2	0.0322737	0.00098195	0.0914588	1	1
AC002511.1	0.0028949	0.000253968	0.0914829	1	1
AC002519.2	0.00500681	-0.000176914	0.0914796	1	1
AC002546.1	0.0104641	-0.000511967	0.0914826	1	1
AC002550.1	0.0195391	0.00029243	0.0914792	1	1
AC002550.2	0.00261527	0.000315408	0.0914825	1	1
AC002553.2	0.00770302	-0.00120494	0.0914869	1	1
AC002558.1	0.0210825	0.0010741	0.0914832	1	1
AC002558.3	0.0170904	0.000277337	0.0914705	1	1
AC002985.1	0.00832885	-0.00023974	0.0914805	1	1
AC002996.1	0.0145102	0.000746771	0.0914832	1	1
AC003001.2	0.00253845	0.000690547	0.0914848	1	1
AC003002.2	0.0114803	0.000785104	0.0914785	1	1
AC003005.1	0.00175448	0.000241955	0.0914827	1	1
AC003005.2	0.0015035	0.000288995	0.0914822	1	1
AC003006.1	0.0601406	-0.00112218	0.0913715	1	1
AC003072.1	0.00589774	-2.38893e-05	0.0914813	1	1
AC003080.1	0.00448395	0.000344462	0.0914829	1	1
AC003102.1	0.00644622	0.00105088	0.0914877	1	1
AC003666.1	0.00245565	-0.00045788	0.0914821	1	1
AC003681.1	0.0465048	0.000943878	0.091438	1	1
AC003682.1	0.0222829	-0.000410905	0.0914423	1	1
AC003688.1	0.00530221	0.000489216	0.0914826	1	1
AC003982.1	0.00467847	0.000902378	0.0914854	1	1
AC003988.1	0.00257568	0.000322042	0.0914825	1	1
AC003991.1	0.0255865	0.00065611	0.0914645	1	1
AC004000.1	0.00143598	0.000280568	0.0914821	1	1
AC004024.1	0.00172758	0.000294629	0.0914822	1	1
AC004034.1	0.00772065	0.000485161	0.0914748	1	1
AC004039.1	0.0491791	0.00152765	0.0914148	1	1
AC004069.1	0.00171022	0.00031354	0.0914823	1	1
AC004076.1	0.170333	0.000189494	0.0908716	1	1
AC004076.2	0.00424839	0.000446762	0.0914821	1	1
AC004112.1	0.00897589	0.000505195	0.091475	1	1
AC004130.1	0.0150845	-0.000697726	0.0914745	1	1
AC004134.1	0.00281128	-0.000156899	0.0914824	1	1
AC004148.2	0.0293287	0.000260519	0.091451	1	1
AC004158.1	0.0230105	0.000903877	0.091472	1	1
AC004160.1	0.0416639	-0.000701157	0.0914298	1	1
AC004221.1	0.00174159	0.000305618	0.0914823	1	1
AC004223.3	0.00146581	0.000293793	0.0914822	1	1
AC004224.1	0.00412405	0.000335631	0.0914828	1	1
AC004224.2	0.0206778	0.000108698	0.0914685	1	1
AC004231.1	0.00582322	-0.000180073	0.0914827	1	1
AC004232.3	0.00235288	-0.000462202	0.0914821	1	1
AC004241.1	0.00359785	-0.000274933	0.0914803	1	1
AC004241.5	0.00296747	0.000319813	0.0914825	1	1
AC004253.1	0.00511146	-0.000546787	0.0914834	1	1
AC004257.1	0.0157576	0.000625962	0.0914753	1	1
AC004408.2	0.0106744	0.000276532	0.0914738	1	1
AC004448.2	0.00486962	0.000269254	0.091483	1	1
AC004453.1	0.00247036	-0.000449825	0.0914821	1	1
AC004461.1	0.00242682	0.000772251	0.0914849	1	1
AC004466.1	0.00217384	0.000239533	0.0914821	1	1
AC004471.1	0.00201441	0.000663946	0.0914842	1	1
AC004477.1	0.00966502	-0.000372972	0.0914689	1	1
AC004477.3	0.00452164	-0.000581754	0.0914828	1	1
AC004492.1	0.00455729	0.000345057	0.0914829	1	1
AC004494.1	0.0318958	0.00120148	0.0914861	1	1
AC004522.2	0.00197181	-0.000430852	0.0914818	1	1
AC004540.1	0.0315979	0.0015105	0.0914693	1	1
AC004540.2	0.0385038	0.00171664	0.0914289	1	1
AC004542.2	0.0154286	6.24053e-05	0.0914705	1	1
AC004551.1	0.0023879	0.000306472	0.0914824	1	1
AC004554.2	0.0061444	0.000479012	0.0914826	1	1
AC004556.1	0.00210003	0.000310641	0.0914824	1	1
AC004584.3	0.00287292	-0.000144846	0.0914824	1	1
AC004593.1	0.00194019	0.000302891	0.0914823	1	1
AC004594.1	0.00390979	-0.00174724	0.0914965	1	1
AC004596.1	0.00851661	-0.000331697	0.0914809	1	1
AC004623.1	0.00215821	0.00024785	0.0914828	1	1
AC004656.1	0.0347569	-0.000254754	0.091429	1	1
AC004672.1	0.00216611	0.000759974	0.0914846	1	1
AC004678.2	0.00281203	0.000250619	0.0914828	1	1
AC004691.1	0.00297857	0.00025521	0.0914829	1	1
AC004706.1	0.00253845	0.000690547	0.0914848	1	1
AC004754.1	0.00512646	-0.00123411	0.0914854	1	1
AC004771.3	0.00143272	0.000234765	0.0914827	1	1
AC004771.4	0.00301195	-0.000150164	0.0914824	1	1
AC004784.1	0.00197034	-0.000391015	0.0914815	1	1
AC004801.1	0.00480649	-0.000595964	0.091483	1	1
AC004801.6	0.0017589	0.000217749	0.0914819	1	1
AC004803.1	0.0154733	-0.000231928	0.0914728	1	1
AC004805.1	0.0777554	0.000565647	0.0914309	1	1
AC004812.2	0.00423264	-0.000280032	0.0914805	1	1
AC004816.1	0.00662295	0.000210039	0.0914797	1	1
AC004824.1	0.00988409	-0.000440021	0.0914813	1	1
AC004825.2	0.00184444	0.000301183	0.0914823	1	1
AC004834.1	0.024379	-0.000160986	0.0914572	1	1
AC004837.2	0.00208805	0.000311301	0.0914824	1	1
AC004840.1	0.00769175	0.000501124	0.091483	1	1
AC004846.2	0.00646849	0.000363484	0.0914832	1	1
AC004865.1	0.0018158	0.000308865	0.0914823	1	1
AC004865.2	0.00541647	0.000477429	0.0914826	1	1
AC004870.3	0.00182113	0.000745461	0.0914842	1	1
AC004877.1	0.00254333	0.000251144	0.0914828	1	1
AC004877.2	0.00161283	0.000269992	0.0914821	1	1
AC004890.3	0.00311148	0.000317096	0.0914825	1	1
AC004917.1	0.00350249	0.000339146	0.0914828	1	1
AC004918.1	0.0307573	-2.92484e-05	0.0914596	1	1
AC004918.3	0.00161988	-0.000397758	0.0914815	1	1
AC004922.1	0.0135445	0.000471329	0.0914797	1	1
AC004923.1	0.00164351	0.000298156	0.0914822	1	1
[truncated: 20,465 more rows]

## Sheet: Neurons-circFAT3 II vs.NeuronsI
gene_name	baseMean	log2FoldChange	lfcSE	pvalue	padj
LHX9	0.775541	4.33911	0.457393	6.93216e-29	1.36633e-25
RAB3B	1.30369	2.51281	0.31684	7.89186e-20	7.77743e-17
TTR	0.618479	-0.00484423	0.0913214	1.70292e-17	1.11882e-14
ENC1	1.27198	2.29261	0.430799	8.23198e-10	3.24505e-07
HSP90AA1	5.74874	-0.49456	0.148635	1.32697e-09	4.35909e-07
HSP90AB1	4.26513	-0.959799	0.171499	2.66994e-09	7.51778e-07
MEIS2	3.22849	1.7639	0.319975	4.52376e-08	1.11454e-05
KALRN	1.49469	1.57513	0.290911	7.86095e-08	1.72155e-05
ENOX2	0.489277	1.72137	0.443241	1.01733e-07	1.82287e-05
MIAT	3.00097	0.9151	0.196347	9.49731e-08	1.82287e-05
ALKBH5	0.673325	-1.73049	0.470161	7.37572e-07	0.000121146
FRMD4A	1.56495	1.23499	0.288923	3.47615e-06	0.000527037
ZNF83	0.4395	1.07222	0.467746	3.83038e-06	0.000539263
ZIC1	0.488056	0.0577051	0.119127	7.63426e-06	0.00100314
CBLB	0.605825	1.2616	0.36806	1.20565e-05	0.00113159
CNTN2	0.672572	1.33652	0.648945	1.07626e-05	0.00113159
EBF1	0.96905	1.59162	0.419897	1.14931e-05	0.00113159
NCALD	0.380874	2.16244	0.589458	9.67462e-06	0.00113159
RBFOX1	0.81068	2.02755	0.55953	1.16342e-05	0.00113159
RPLP0	1.60321	-0.706931	0.248726	9.79568e-06	0.00113159
AFAP1	0.486095	1.23293	0.381967	1.31062e-05	0.0011742
SOX4	2.75693	0.819383	0.205178	1.95483e-05	0.00167521
SSBP3	0.81394	1.21466	0.303619	2.15037e-05	0.00176599
POU3F2	1.32697	0.919863	0.31886	3.70626e-05	0.00292202
SOX11	4.25925	0.798818	0.196348	6.41013e-05	0.00485937
MORF4L2	1.14995	-0.946216	0.28455	8.05842e-05	0.00586098
ZEB1	1.20712	0.648705	0.297343	8.32611e-05	0.00586098
PRPH	0.337595	3.07928	0.93035	9.22977e-05	0.00627306
SCD	2.23794	-0.604624	0.265881	0.000175112	0.0115049
NKAIN3	0.519821	1.61509	0.619082	0.000218991	0.0139236
SOBP	0.588241	-0.0464069	0.110692	0.000272557	0.0167878
INSM1	0.417678	2.07825	0.529625	0.00028996	0.0170777
NAV2	0.547935	0.884947	0.479725	0.000294592	0.0170777
VOPP1	0.415496	2.03125	0.540176	0.000335176	0.0188752
NNAT	1.50841	-0.0221802	0.094565	0.000368844	0.0201942
AGAP1	1.57083	0.989372	0.275596	0.000458098	0.024403
NEFM	2.16686	-0.0648206	0.127962	0.000474208	0.0244222
RPS19	1.02913	-0.0848277	0.14009	0.00048324	0.0244222
ARHGAP21	1.12911	0.415618	0.321685	0.000552152	0.0272073
CNTNAP2	0.917435	-0.00130667	0.0936346	0.000609149	0.0285865
NEAT1	0.557902	-0.0354974	0.10411	0.000597369	0.0285865
PAFAH1B1	1.24083	0.0432141	0.10099	0.000643645	0.0288324
WDR82	0.706932	-0.0430522	0.105349	0.000631626	0.0288324
NELL2	0.503004	1.49614	0.453438	0.00072575	0.0317879
PPIG	1.22734	-0.781298	0.300414	0.000759556	0.0325453
MARCKSL1	0.905769	-0.00892498	0.0910812	0.000792024	0.0331547
SFRP1	0.310915	3.38918	0.98033	0.00080742	0.0331547
AC114947.2	0.435877	-1.53575	0.570163	0.000860961	0.0346317
LHX2	0.594513	3.25863	0.866628	0.00103609	0.0408428
SYNE2	0.916247	1.29513	0.441442	0.00106075	0.040995
PTN	0.848023	-0.02373	0.0953785	0.00108524	0.0411349
DCC	2.27111	0.924556	0.297593	0.00114207	0.0420587
DDX24	0.920463	-0.0895934	0.152676	0.00115229	0.0420587
FAM120B	0.431208	0.0490695	0.112074	0.00121184	0.0429655
TFAP2B	0.697001	-0.0734752	0.144835	0.00122073	0.0429655
KLHL24	1.52718	0.504299	0.265184	0.00149467	0.051684
RND3	0.65376	1.00457	0.409284	0.00158886	0.053994
ADD2	0.404949	0.620151	0.736541	0.001649	0.0542352
VPS53	0.700808	-1.17282	0.430385	0.001651	0.0542352
DCX	7.96464	0.458669	0.150231	0.00178809	0.0570946
HSPA8	0.83754	-0.093199	0.161705	0.00182494	0.0570946
SOX5	0.521254	0.0150406	0.0957928	0.00182308	0.0570946
DDX5	1.47306	0.00553962	0.0881479	0.00189019	0.0582121
MEIS1	0.86532	0.930133	0.451837	0.0020236	0.0613618
CPE	1.05494	-0.0519795	0.109845	0.00214573	0.0640794
ZMYND8	0.544478	0.0265745	0.0975557	0.0021994	0.0647018
FGF13	1.31971	0.541384	0.350323	0.00243496	0.070578
GSK3B	0.785635	-0.0228643	0.0949401	0.00303753	0.0867676
CASC15	1.33559	1.00045	0.341591	0.00313123	0.0874162
ERBB4	1.13303	0.0723366	0.131773	0.00314893	0.0874162
NEFL	1.8781	-0.0663353	0.130656	0.00332924	0.091138
PTPRG	0.524496	0.0749328	0.141944	0.00339745	0.0917312
MSI2	1.35662	0.660793	0.343642	0.00374483	0.0997441
GOLGA2	0.67987	-1.08906	0.420755	0.00390033	0.102126
MAP2	4.77811	0.0103651	0.0808342	0.00393787	0.102126
VCAN	0.727295	1.18009	0.474565	0.00430151	0.110108
CHN1	0.523262	1.22472	0.458824	0.00448459	0.113322
PBX3	1.41698	0.119185	0.227842	0.00454318	0.113349
PTPRN2	0.828675	0.750157	0.38095	0.00548481	0.135132
GRIA4	0.744426	0.0462036	0.109667	0.00585325	0.142429
SETBP1	0.887387	1.12663	0.411843	0.00593604	0.142682
MLLT11	1.37563	0.153301	0.273181	0.0064619	0.153451
EIF5B	0.582497	-0.0544675	0.114526	0.00663275	0.155633
CEP170	0.964642	0.0780476	0.134395	0.0068009	0.157701
TMF1	0.781407	-0.805775	0.44072	0.00713204	0.163456
SQLE	0.827719	-0.159101	0.584305	0.00740154	0.167683
CEMIP2	0.399064	0.00148677	0.0941485	0.00760676	0.16846
NCAM1	3.12022	0.301947	0.214441	0.00755925	0.16846
CDH2	0.611045	0.00680531	0.0924412	0.0078503	0.170032
CECR2	0.604424	1.11041	0.522902	0.00776782	0.170032
ROBO2	0.88398	0.0636348	0.12459	0.00834708	0.178827
DACH1	1.47252	0.0505115	0.110229	0.00881631	0.184435
FNDC5	0.341698	0.0624423	0.127091	0.00888957	0.184435
TSPAN5	0.514285	-0.0250131	0.0984388	0.00871258	0.184435
FNBP4	0.604044	-0.123806	0.294505	0.00958216	0.195382
HSPH1	0.547962	-1.19023	0.509441	0.00961547	0.195382
CALM2	1.42858	-0.036268	0.0958925	0.0100716	0.200517
IGF2BP3	0.626137	0.0736899	0.137318	0.0100605	0.200517
CCND2	0.959795	0.74548	0.327882	0.010478	0.202471
DDAH2	0.857277	0.714173	0.292068	0.0104534	0.202471
MRFAP1	0.594985	-0.0269201	0.0976204	0.0103028	0.202471
TNRC6A	1.48301	-0.547423	0.359072	0.0111622	0.213599
PHF21A	0.401051	0.0313908	0.100733	0.0114967	0.213773
RBM39	0.845265	-0.787195	0.376251	0.0114044	0.213773
ZBTB20	0.757445	0.762338	0.454718	0.0113756	0.213773
CTNND2	1.49308	0.408983	0.461246	0.011866	0.218578
FSIP2	0.812159	0.940315	0.455944	0.0121866	0.222406
BCL11A	0.388622	0.0710814	0.137909	0.0126472	0.226785
PJA2	0.859348	-0.494347	0.437636	0.0128868	0.226785
RAF1	0.426554	0.0648858	0.127265	0.0127239	0.226785
TPT1	1.29278	-0.648984	0.287451	0.0127825	0.226785
CSDE1	1.562	-0.0461529	0.100843	0.0130807	0.228159
MAP4K4	1.46556	0.487256	0.303586	0.0133694	0.229139
UBB	0.502143	0.033349	0.100252	0.0132874	0.229139
KIAA1211	0.876199	0.089652	0.158739	0.0139096	0.236343
OCIAD1	0.400393	-0.0457617	0.110188	0.0147011	0.247656
HSPA1B	0.439937	-0.0395272	0.105775	0.0153059	0.251152
KLF7	0.728084	0.0687582	0.127531	0.0155457	0.251152
MT-ND6	0.405341	-0.0274263	0.0992116	0.0154944	0.251152
RTN4	3.76836	-0.0699723	0.106102	0.0152479	0.251152
TTC3	5.93597	-0.328679	0.163197	0.0152116	0.251152
ELAVL4	0.401709	-0.0029527	0.0946178	0.0158823	0.254505
WDR26	0.418056	-0.0238878	0.0972452	0.0161995	0.257494
NUB1	0.41729	-0.0591008	0.12107	0.016487	0.257903
ST18	0.470242	0.0184054	0.097066	0.0163875	0.257903
HES6	0.437114	0.0744134	0.142177	0.0168373	0.26131
NOLC1	0.558341	-0.0623297	0.124043	0.0171495	0.262028
PRPF38B	0.504459	-1.14909	0.563703	0.0171461	0.262028
HNRNPR	1.22128	-0.464984	0.345144	0.0174172	0.264072
APC	1.02367	0.69095	0.359275	0.0191115	0.276976
CASC4	0.681025	0.10662	0.205766	0.0189262	0.276976
MT-ATP6	5.77133	0.0895109	0.121634	0.0185532	0.276976
MT-CO1	8.10486	0.0138264	0.0806452	0.0187371	0.276976
USP49	0.52127	-0.0344569	0.101961	0.018417	0.276976
XPR1	0.787969	-0.0308971	0.0986239	0.0190634	0.276976
ZCCHC17	0.463373	-0.0606371	0.12339	0.0192769	0.277334
MRTFA	0.575602	-0.0901556	0.170775	0.0200392	0.286213
RPS6	1.06398	-0.0374589	0.0980193	0.0209154	0.296577
SHTN1	0.421995	-0.0427499	0.10841	0.0211892	0.298314
PCNX4	0.91775	-0.0532201	0.111699	0.0213769	0.298822
SRGAP3	1.07888	0.455279	0.540053	0.0217099	0.301339
ZFHX4	1.60679	-0.741282	0.373012	0.0220384	0.30376
CEP112	0.49595	0.0550752	0.117439	0.0223391	0.305767
FBXO21	0.468314	-0.0271305	0.0984091	0.0226635	0.305958
TAOK3	0.524034	0.0430699	0.105607	0.022656	0.305958
MACF1	1.19911	0.102292	0.173818	0.0232521	0.311769
TUBB	2.00201	0.459791	0.231752	0.0238601	0.317759
TUBA1A	7.18251	0.140441	0.152288	0.0244772	0.323789
APLP2	0.707007	-0.0376456	0.101502	0.025084	0.329604
NR2F1	1.56795	0.296405	0.457826	0.0260613	0.338586
PTPN1	0.436444	-0.0128636	0.094546	0.0262571	0.338586
RBBP6	0.935332	0.0332671	0.0983907	0.0262829	0.338586
PLCB1	0.441957	-0.0149371	0.0959952	0.0265345	0.339607
ARF4	0.829525	-0.756622	0.416832	0.0270926	0.341705
CANX	1.09142	-0.127925	0.229121	0.0276836	0.341705
CKB	0.825761	0.0194747	0.0936776	0.0275037	0.341705
MID1	0.549018	-0.0234282	0.0976365	0.0277442	0.341705
PDE7A	0.738329	-0.0306928	0.0989067	0.027438	0.341705
RNF165	0.686665	0.116826	0.229463	0.027912	0.341705
SON	1.23432	-0.00780189	0.0886528	0.0269821	0.341705
HNRNPUL1	0.666385	-0.0801056	0.142749	0.028336	0.344755
RPL37A	0.569158	-0.893639	0.530053	0.0288146	0.348427
C14orf132	0.502302	0.0822416	0.151593	0.0298094	0.356086
PHIP	1.28333	-0.0124144	0.0905218	0.0297769	0.356086
VIM	1.57336	-0.042025	0.102067	0.0300109	0.356334
TFDP2	0.620423	0.0943121	0.176794	0.0303867	0.358636
38961	0.764119	-0.025162	0.0953807	0.0307323	0.359884
TRIM44	0.70046	-0.0393899	0.102756	0.0308577	0.359884
DLGAP1	0.392467	0.0487726	0.112707	0.0314508	0.362512
MT-RNR2	26.8019	0.0161827	0.076799	0.0313034	0.362512
GAP43	1.46644	0.0360239	0.0978343	0.0320306	0.364927
MAP3K13	1.27709	0.0884493	0.146928	0.0318682	0.364927
ZCCHC7	0.412371	-0.0274984	0.0996747	0.032232	0.36511
ANK2	1.67616	0.0670609	0.118934	0.0328581	0.368171
KHDRBS1	1.70221	0.0509502	0.101322	0.0332493	0.368171
PCYOX1	0.400636	-0.0521215	0.114943	0.0332327	0.368171
RMST	0.659073	0.0700609	0.132605	0.0330303	0.368171
C16orf45	0.647607	-0.010245	0.0932718	0.0340404	0.372742
GOLGB1	1.26607	-0.0483571	0.108017	0.0338895	0.372742
PEG10	1.33555	-0.103409	0.198694	0.0344104	0.374712
ARPC2	0.72741	-0.0525329	0.112008	0.0348235	0.377127
IGF2BP1	0.450798	0.0614925	0.123241	0.0350743	0.377768
KLF6	0.468792	-0.0386085	0.104892	0.0360095	0.383253
SORBS2	1.39133	0.0606112	0.118323	0.0359649	0.383253
TET3	0.323391	0.0555384	0.119189	0.0361669	0.383253
KLHL35	0.373384	0.708202	0.906159	0.0366231	0.386012
PEBP1	1.08967	0.000990009	0.0898399	0.0368832	0.386685
MIA3	0.37919	-0.0481345	0.111706	0.0377065	0.387081
NAA15	0.435223	-0.00253315	0.0930586	0.0374159	0.387081
PPIL4	0.468844	-0.0300704	0.0998677	0.0373484	0.387081
TSHZ2	0.425748	0.00724989	0.0943424	0.0375304	0.387081
37500	1.08249	-0.0233205	0.0929819	0.0383223	0.391364
ZFP90	0.358552	0.0285311	0.0995926	0.0386857	0.393039
DANT2	0.667939	-0.0330013	0.102293	0.0408193	0.398958
EIF5	0.655838	-0.0919367	0.166359	0.0410425	0.398958
GNAS	6.21244	-0.0322258	0.0877821	0.0414949	0.398958
HMGCS1	2.84075	-0.131972	0.188643	0.040726	0.398958
IGSF1	0.410514	0.0686704	0.133916	0.0411375	0.398958
LDLR	0.503293	-0.0333833	0.100839	0.0411693	0.398958
MAP6	1.3532	0.322159	0.367257	0.0411341	0.398958
PLEKHA5	0.806003	0.099013	0.182276	0.0414534	0.398958
RABGAP1L	0.723884	0.000465715	0.0922559	0.040374	0.398958
XRCC6	0.439214	-0.0120114	0.0938582	0.0410449	0.398958
XRN1	0.618856	0.0187324	0.0948188	0.0404683	0.398958
CERS6	0.605154	0.00452354	0.0921825	0.0417583	0.399503
MTSS1	0.528285	-0.00557467	0.092335	0.0419569	0.399503
BASP1	3.63954	0.196761	0.205751	0.0423766	0.401146
INSIG1	0.450912	-0.0446551	0.107751	0.0427401	0.401146
OIP5-AS1	0.594379	-0.032475	0.0994835	0.0425774	0.401146
CHD1	0.75769	-0.0294066	0.0967878	0.0429882	0.401563
ELP4	0.40472	-0.0508682	0.115731	0.0433182	0.402737
SLC17A6	0.795462	0.0661823	0.127982	0.044047	0.407589
RPS4X	1.1721	0.00348707	0.0884776	0.0451226	0.414618
SNRPN	0.495222	0.0647057	0.126425	0.0452273	0.414618
ZNF518A	0.493466	0.00551078	0.0929753	0.0454547	0.414774
BACH2	1.03102	-0.0929108	0.175383	0.0469837	0.426751
RAB6B	0.414514	-0.0208704	0.0963751	0.0475444	0.429863
AKAP6	1.72257	0.190106	0.898361	0.0495912	0.440727
BAZ2B	1.19531	0.505181	0.34512	0.049361	0.440727
CASP8AP2	0.474343	-0.0333206	0.101704	0.0496405	0.440727
SLC22A23	0.352825	0.0537737	0.117263	0.0489864	0.440727
AFF3	0.73831	0.0713282	0.132203	0.0504924	0.441843
DPYSL3	2.03316	0.0868615	0.138887	0.0515596	0.441843
FDFT1	1.37456	-0.092335	0.147872	0.0504955	0.441843
PPM1L	0.52315	0.0719398	0.136991	0.0505228	0.441843
PURPL	1.07447	-0.017303	0.0961288	0.0508319	0.441843
SCAPER	0.787075	0.0655839	0.125937	0.0513895	0.441843
TMSB10	0.846442	0.123951	0.238584	0.0513934	0.441843
UBE2K	0.713278	-0.0408175	0.10279	0.0511588	0.441843
MAX	0.404666	-0.052589	0.116076	0.0529545	0.449885
TRIP11	0.515469	-0.0686633	0.13201	0.0528796	0.449885
NCOA1	0.57864	0.0176919	0.0955096	0.0533125	0.450983
CAND1	0.372607	0.000477752	0.0929718	0.0549503	0.460881
KLHL1	0.378745	-0.0333716	0.104041	0.0547437	0.460881
EIF3A	1.31821	-0.00712298	0.0896886	0.0555601	0.462063
UBE4B	0.429768	0.0160297	0.0948955	0.0555538	0.462063
CNTN5	0.47965	-0.00779044	0.0954368	0.0560139	0.46388
SCG2	0.498855	0.0744989	0.141569	0.057316	0.470708
SPAG9	1.1714	0.303105	0.524912	0.0571947	0.470708
ROCK2	0.608303	-0.0162449	0.0943983	0.0575794	0.470909
TRAK1	0.496398	0.0486582	0.110803	0.0591271	0.47961
ZFHX3	1.15708	0.052461	0.11198	0.05913	0.47961
EPB41L4A	0.341545	0.0699242	0.136103	0.0603042	0.48133
ILF3	1.20594	0.0356235	0.0964652	0.0605631	0.48133
NUP58	0.386212	-0.0259589	0.0983393	0.0604705	0.48133
TENM2	0.942317	0.0528225	0.113781	0.0598935	0.48133
XRCC5	0.791875	-0.00694596	0.0913526	0.0604955	0.48133
DIP2C	0.49313	0.0388836	0.104384	0.0621176	0.483146
EXT1	0.384672	-0.0200901	0.0970424	0.0621272	0.483146
GPR137C	1.33388	0.0723995	0.128158	0.0613873	0.483146
MTATP6P1	0.922385	0.0443168	0.102939	0.061776	0.483146
THSD7A	2.08821	0.0635444	0.120723	0.0616602	0.483146
UBC	0.563945	-0.00587613	0.091904	0.0622623	0.483146
ACVR2B	0.728404	0.100493	0.177154	0.0626186	0.484005
KCNH8	0.34004	0.0480573	0.112093	0.0640076	0.489182
RTF1	1.06328	0.0266275	0.0939876	0.0635389	0.489182
ZNF197	0.429959	0.0552841	0.1174	0.0640329	0.489182
NUCKS1	1.94839	-0.122616	0.178782	0.0643051	0.489364
FARP1	0.52039	0.0775641	0.143486	0.0648581	0.491674
DDX17	1.57456	-0.0112126	0.088554	0.0661934	0.492329
DLG2	0.537805	0.0237217	0.097451	0.0661118	0.492329
GAPDH	0.548162	-0.0763951	0.14011	0.0659596	0.492329
IARS	0.398736	-0.0591482	0.122948	0.0661285	0.492329
LINC01619	0.408811	0.0361723	0.104293	0.0660494	0.492329
DENND2A	0.574062	-0.0217019	0.0964369	0.0666772	0.494063
MT-CO2	1.81685	0.0552047	0.105076	0.0672909	0.496743
GLCCI1	0.60988	0.0525115	0.114229	0.0696832	0.512484
DAAM1	2.34083	-0.1468	0.229731	0.0704664	0.514578
TET1	0.432448	0.0353773	0.10236	0.0704901	0.514578
NOVA1	0.37284	0.0436579	0.108859	0.0713837	0.519178
PHF20L1	0.470511	-0.0288705	0.0987778	0.0719703	0.52152
UBE3A	0.760207	-0.0146285	0.0930105	0.072499	0.523427
KIF5A	0.72885	0.0458875	0.106767	0.0729304	0.524619
FBXL20	0.392371	-0.0158363	0.0955695	0.0747158	0.531642
SRP14	0.389586	-0.0234526	0.097785	0.0742064	0.531642
SRRM3	0.77628	-0.0332368	0.100211	0.0747069	0.531642
PSD3	0.94527	0.0696587	0.132842	0.0753709	0.532459
TAF1D	0.483932	0.000777584	0.0921299	0.0753428	0.532459
KC6	0.427297	0.0100348	0.0946658	0.0760263	0.533266
RSF1	1.3067	-0.00206616	0.0882675	0.0758137	0.533266
AK3	0.397323	-0.0153363	0.0949918	0.0779171	0.536565
CALM1	2.15213	-0.0237785	0.0891415	0.0784022	0.536565
PDE4D	0.336287	0.0388938	0.106179	0.0776739	0.536565
SBNO1	0.634022	-0.0631348	0.123972	0.0769004	0.536565
SRGAP1	0.452368	0.0455771	0.109955	0.0774588	0.536565
STMN1	1.86164	0.35425	0.295939	0.0782187	0.536565
YWHAQ	0.6474	0.0803095	0.142688	0.0777022	0.536565
ATP2B4	0.396897	-0.00167087	0.0936958	0.0798019	0.544254
SENP5	0.706941	-0.0900094	0.166319	0.081575	0.554429
ZXDC	0.506994	0.0262382	0.09764	0.0820197	0.555535
MACO1	0.679549	-0.0582291	0.117292	0.0832888	0.562199
CLCN3	0.461588	-0.0142309	0.0941202	0.0836067	0.562419
ZNF609	0.749103	0.0524476	0.111983	0.0841578	0.564201
CPEB3	0.328469	-0.0206465	0.0974332	0.0846224	0.564798
GNAO1	0.481157	0.0514893	0.113259	0.0848199	0.564798
AC022639.1	0.336642	0.0109012	0.0952375	0.0853192	0.565462
SRP54	0.457851	-0.0612812	0.122255	0.0854934	0.565462
RPS5	0.901871	0.00494645	0.0900319	0.0858707	0.566057
N4BP2L2	0.668866	-0.0734313	0.13667	0.0878344	0.577072
KLF12	0.520592	0.0341256	0.101648	0.0892275	0.584277
RPS16	0.571516	-0.0238907	0.096108	0.0896352	0.585003
CTNNA2	1.03978	0.0424874	0.105044	0.0906363	0.587737
DICER1	0.526829	-0.0415891	0.106164	0.0909487	0.587737
PRKAR2A	0.448344	-0.04201	0.105956	0.0908042	0.587737
NCOR1	0.996711	-0.0405269	0.103099	0.0914741	0.589201
BAG6	0.494289	-0.0666922	0.128292	0.0921656	0.589927
HSPA9	0.582956	-0.0698674	0.13233	0.0921855	0.589927
ADGRL3	1.01778	0.0450651	0.107376	0.0925255	0.590187
AKT3	0.972262	0.0424049	0.102746	0.0946192	0.596505
ATRX	1.29816	0.00139988	0.0893558	0.0941263	0.596505
CADM2	0.595083	0.012437	0.0950675	0.0955151	0.596505
GREB1L	0.5223	0.0622999	0.124193	0.0963209	0.596505
H2AFY	0.605437	0.0293771	0.0980657	0.0956748	0.596505
PGRMC1	0.570704	-0.0755536	0.138923	0.096106	0.596505
PTPRD	1.31311	-0.015536	0.0941206	0.0950411	0.596505
RPL4	1.02034	-0.123481	0.221983	0.094959	0.596505
SNHG14	2.01847	-0.350778	0.527154	0.0939951	0.596505
WNK2	0.347095	0.0479056	0.111212	0.0965424	0.596505
KLHDC10	0.790525	-0.0520054	0.110981	0.097811	0.602454
ATP1B3	0.733247	0.0789648	0.141327	0.0991359	0.607564
MYT1L	0.475614	0.0348443	0.102923	0.0992571	0.607564
ACTG1	3.36453	0.145805	0.177536	0.09986	0.609362
SV2A	0.489333	-0.0384838	0.104143	0.101682	0.618567
RPS11	1.40281	-0.0463353	0.100492	0.102755	0.621256
RUNX1T1	1.01615	0.0178207	0.0947318	0.102555	0.621256
CCDC82	0.560624	0.00341361	0.0920576	0.104918	0.625765
CXXC5	0.581939	-0.00344047	0.0925813	0.105049	0.625765
MALAT1	253.709	-0.20219	0.125989	0.104412	0.625765
NCOA2	0.501243	0.043773	0.108812	0.104502	0.625765
PLXNA2	0.381695	-0.00878074	0.0944988	0.105088	0.625765
ERC2	0.695163	0.0407614	0.10518	0.105739	0.625864
FER	0.412756	0.0078488	0.0942306	0.10569	0.625864
CADM1	1.18071	0.0332055	0.098622	0.107419	0.628255
HM13	0.622699	-0.0613365	0.123092	0.10718	0.628255
PTPRO	0.469904	0.0394691	0.106739	0.107196	0.628255
SREK1IP1	0.396405	0.0345755	0.102133	0.107233	0.628255
MT-ND1	2.01662	-0.063363	0.110527	0.108474	0.632553
CEP350	0.760345	-0.0812882	0.148464	0.110461	0.632569
CHD2	0.809578	-0.0349099	0.100209	0.110688	0.632569
PHC2	0.45251	0.0422111	0.106619	0.109657	0.632569
PPP4R3A	0.43866	0.02611	0.0978083	0.109049	0.632569
SDK1	0.387406	0.0489406	0.112475	0.110589	0.632569
TBC1D5	0.714292	0.0301301	0.0992998	0.110724	0.632569
TCERG1	0.932237	-0.00540176	0.0902904	0.109862	0.632569
CACNA2D1	1.13833	0.0709541	0.133613	0.112311	0.63794
SYT1	2.00447	0.0183118	0.0913487	0.112026	0.63794
NSG2	1.12724	0.0235654	0.0943242	0.113603	0.63856
PGK1	0.606567	-0.0702131	0.132844	0.113457	0.63856
RPL23	0.565996	0.0440505	0.105745	0.113716	0.63856
SEMA6A	0.466741	0.0433939	0.108909	0.113653	0.63856
MYO6	0.672184	0.013133	0.0924685	0.114915	0.643459
DRAXIN	0.733643	-0.0583207	0.118672	0.116093	0.644732
KTN1	0.495757	-0.00172614	0.0931133	0.116124	0.644732
SLC2A3	0.358811	-0.023818	0.0982193	0.115867	0.644732
CTBP2	0.438672	0.0668835	0.129106	0.116705	0.646139
RAB5A	0.55492	-0.0641993	0.125126	0.117179	0.646947
BRD4	0.630014	-0.0118371	0.0923262	0.118081	0.649707
MBOAT2	0.493224	0.018581	0.0955511	0.118338	0.649707
FIGN	0.572055	0.0609364	0.12212	0.119619	0.651295
KMT5B	0.563648	-0.0200923	0.0955624	0.119609	0.651295
SUN2	0.333257	0.0204379	0.0967129	0.119064	0.651295
REEP1	0.428697	0.014237	0.0950271	0.119966	0.651384
DPYSL2	1.31955	0.0663103	0.117033	0.124084	0.658358
H1FX	0.931535	0.0345565	0.0984427	0.122672	0.658358
LRBA	0.399069	-0.0254512	0.0987773	0.124256	0.658358
MARCKS	2.51283	0.11644	0.149402	0.122421	0.658358
NOP58	0.434678	-0.0134998	0.0947866	0.122731	0.658358
ONECUT2	1.1577	-0.0116886	0.0943169	0.123201	0.658358
SEMA6D	0.522908	-0.0177061	0.0966546	0.123753	0.658358
SIK3	0.389919	8.89454e-05	0.0937341	0.122211	0.658358
TRIP12	0.344992	-0.0309691	0.101078	0.123806	0.658358
STMN2	4.28459	-0.0433974	0.0950646	0.125926	0.665414
HDAC9	0.326941	0.00208111	0.0946331	0.126299	0.665601
AP3B1	0.31223	-0.00106394	0.0939293	0.128031	0.67114
LRCH3	0.42908	-0.00583203	0.0934319	0.127994	0.67114
ANKRD17	1.08139	-0.0127202	0.0904682	0.129326	0.673481
GLO1	0.403046	-0.0266647	0.0988011	0.129844	0.673481
HIPK2	0.663267	0.0232285	0.0956252	0.129102	0.673481
PKM	0.418446	-0.0228814	0.0973465	0.129718	0.673481
WIPF2	0.387719	-0.00549713	0.0936337	0.130214	0.673625
MED13L	0.446959	-0.0203826	0.0960277	0.130573	0.673714
ACSL4	0.656691	-0.00475647	0.0920095	0.131556	0.675253
BRWD1	0.522936	0.0311802	0.0994598	0.131231	0.675253
STRAP	0.422254	-0.0473333	0.110612	0.133229	0.682063
RSL1D1	0.585599	-0.0606777	0.120293	0.135128	0.689992
NTM	0.349877	-0.0243931	0.0997403	0.136622	0.695821
AKAP13	0.530754	0.0582255	0.11966	0.137649	0.697446
SND1	0.449816	-0.0327948	0.10139	0.137391	0.697446
SF3B2	0.95545	-0.0100875	0.0900944	0.138093	0.697902
FOS	0.388095	-0.0187793	0.0962195	0.13934	0.69883
MIB1	1.57619	0.051106	0.103594	0.139261	0.69883
USP10	0.409056	-0.0329477	0.101512	0.138733	0.69883
AHCYL1	0.57354	0.0133004	0.0931217	0.140083	0.700769
IGF2BP2	1.32374	0.0103731	0.0900055	0.140483	0.700993
PPP1R9A	0.374656	0.036045	0.103784	0.141326	0.703418
RGS16	0.44543	0.00730039	0.0952394	0.143195	0.709139
ZNF521	0.42251	-0.017252	0.0958788	0.143163	0.709139
DCBLD2	0.492343	0.0126358	0.0942811	0.143575	0.709239
FXYD6	0.498827	-0.00466093	0.0930501	0.145429	0.716599
FAM155A	0.726943	0.0518033	0.114401	0.146158	0.718395
UBN2	0.546554	-3.38089e-05	0.0921193	0.146624	0.718897
ZFC3H1	0.338751	-0.0198731	0.0966727	0.147311	0.720472
PHLPP1	0.383882	0.0498827	0.113493	0.148819	0.726046
CAMTA1	1.46606	-0.0309104	0.0948313	0.150009	0.726436
CREB5	0.716586	-0.0433421	0.108581	0.149903	0.726436
EBF3	0.351074	0.0510125	0.114552	0.149635	0.726436
LMO4	0.640855	-0.0100022	0.0935964	0.150373	0.726436
ACBD6	0.457504	0.00496098	0.0933118	0.151658	0.729827
EIF2AK1	0.599166	0.0358014	0.100372	0.152698	0.729827
GTF2F1	0.459396	-0.0517099	0.113206	0.15291	0.729827
RIMS2	1.32722	0.0683105	0.127781	0.152098	0.729827
TNPO1	0.523498	0.013447	0.0931816	0.152927	0.729827
ANKIB1	0.991557	0.010257	0.0909523	0.15551	0.735035
DENND5B	0.618563	0.0395159	0.103768	0.155041	0.735035
JUN	1.42694	-0.1013	0.18051	0.155404	0.735035
RPS6KA2	0.474284	0.0277724	0.0988216	0.154875	0.735035
AGO1	0.384106	0.0538915	0.116788	0.156435	0.735232
DCLK2	0.432575	0.00172469	0.0934242	0.156671	0.735232
ELF2	1.01535	0.0809403	0.141152	0.156006	0.735232
CALD1	0.390175	-0.0110495	0.0944605	0.160633	0.738633
CD24	0.657108	0.0799397	0.1435	0.160768	0.738633
CDKN1A	0.741479	-0.0439479	0.106552	0.159389	0.738633
NINL	0.482712	0.0382099	0.103653	0.159263	0.738633
PCCA	0.3956	0.0159389	0.0955322	0.159818	0.738633
PICALM	0.426125	-0.02946	0.0999005	0.15932	0.738633
PIK3C2A	0.533823	-0.0561422	0.118216	0.158025	0.738633
SF3B1	0.852739	-0.0691171	0.126912	0.15879	0.738633
SFSWAP	0.501929	-0.0192053	0.0953747	0.160395	0.738633
RFX7	0.686	0.0305724	0.0992536	0.162397	0.744381
PIGL	0.312425	-0.0188306	0.0968523	0.162919	0.745043
ARHGAP32	0.31616	-0.0237585	0.0984808	0.167505	0.751324
CHD7	0.92813	0.0651567	0.123928	0.168919	0.751324
DNAJC18	0.315629	-0.0151443	0.0956352	0.168109	0.751324
HNRNPH3	0.681026	0.0210616	0.0942541	0.166125	0.751324
LINC00662	0.547586	-0.0217935	0.0963198	0.165505	0.751324
MAP3K2	0.441403	0.00201973	0.093236	0.165604	0.751324
PSMG4	0.351954	0.0276845	0.0997741	0.168813	0.751324
RPL5	1.55408	-0.018012	0.088497	0.167071	0.751324
SCRN1	0.707352	0.0993145	0.17515	0.167068	0.751324
THUMPD3-AS1	0.43123	0.00654338	0.0931876	0.165962	0.751324
TNKS2	0.335461	-0.0279057	0.0998084	0.168134	0.751324
UBQLN1	0.51219	-0.00714541	0.092719	0.16676	0.751324
ZNF704	0.75237	0.0422062	0.104961	0.169248	0.751324
NRXN1	1.23863	0.0496303	0.110431	0.169737	0.751801
ADA2	0.322116	0.0367868	0.103737	0.173244	0.751822
ATP5F1B	0.743711	-0.0213674	0.0938443	0.170957	0.751822
CLIC4	0.347676	0.031415	0.101515	0.173219	0.751822
COPB2	0.487953	0.0424917	0.105765	0.171194	0.751822
EIF3F	0.443194	0.0441536	0.107138	0.173556	0.751822
NES	0.645876	-0.0205679	0.0959504	0.172821	0.751822
NLGN1	0.508188	0.0407707	0.106909	0.172312	0.751822
PI4KA	0.52685	0.0128058	0.0942422	0.17084	0.751822
RAB3C	0.554761	-0.0198816	0.0963819	0.171638	0.751822
SNHG5	0.360773	-0.0432908	0.108463	0.171832	0.751822
RBPJ	0.821529	0.0269276	0.0967002	0.175146	0.757047
ACSL3	0.519894	-0.0335587	0.10042	0.180184	0.758844
CCT3	0.394195	-0.0537638	0.116548	0.17926	0.758844
CSRNP3	0.973886	-0.0143806	0.0921562	0.181329	0.758844
DNER	0.463269	0.0315153	0.100312	0.176559	0.758844
EIF4G2	0.916929	0.0567329	0.112035	0.180909	0.758844
ELAVL3	1.19855	0.0269946	0.0928301	0.177613	0.758844
FTL	0.578654	-0.0476744	0.109026	0.181337	0.758844
HNRNPD	0.655019	-0.059513	0.118568	0.17969	0.758844
KHDRBS2	0.391806	-0.0354662	0.104606	0.179887	0.758844
KIF5C	2.78755	-0.0109227	0.0867921	0.178369	0.758844
NRXN3	0.639771	-0.0272609	0.100402	0.176713	0.758844
RAC1	0.759415	-0.0619144	0.119834	0.17877	0.758844
REV3L	0.634136	-0.0439362	0.107144	0.178063	0.758844
SNRNP200	0.406425	0.0158047	0.0949007	0.176781	0.758844
TTC28	0.849075	0.0384437	0.10338	0.177845	0.758844
FAM228B	0.36691	-0.0232198	0.098195	0.182907	0.761605
FSCN1	0.63469	0.0163488	0.0932038	0.184002	0.761605
H2AFZ	0.404277	-0.0112683	0.0941956	0.184716	0.761605
PCM1	1.10297	-0.0468041	0.10442	0.182717	0.761605
PDIA3	0.437613	-0.0237628	0.0972486	0.184479	0.761605
PHACTR4	0.53549	0.0112541	0.0930386	0.184518	0.761605
SLC35F1	0.36609	0.00519559	0.0938106	0.185088	0.761605
WDFY3	0.440147	0.0134551	0.0946981	0.184727	0.761605
ADD1	0.618133	0.00049476	0.0916695	0.187976	0.761967
AMER2	0.365346	0.0281084	0.0992447	0.187889	0.761967
CPEB4	0.472987	0.0173336	0.0948801	0.186366	0.761967
CYFIP2	0.38914	-0.00488696	0.0938903	0.188404	0.761967
MAML3	0.553503	0.0106216	0.0946192	0.185885	0.761967
NARS	0.364038	-0.0553655	0.11805	0.188655	0.761967
RTN1	0.825137	0.0753952	0.136709	0.188515	0.761967
SACS	0.411358	0.0526272	0.114664	0.188221	0.761967
TULP4	0.545158	-0.0141434	0.0942394	0.18744	0.761967
ELOVL6	0.78111	-0.0628947	0.123343	0.189968	0.765699
GNAI2	0.447932	0.00328329	0.0929751	0.192245	0.767329
GOLM1	0.390424	0.0443346	0.108474	0.193487	0.767329
L1CAM	0.340364	0.0221923	0.0972978	0.191664	0.767329
NCKAP5	0.414553	0.00109553	0.0943392	0.192452	0.767329
TET2	0.413679	0.0331375	0.101442	0.19282	0.767329
ZFR	0.909014	0.0512509	0.108993	0.191585	0.767329
ZNF106	0.442442	-0.00433591	0.0932752	0.193161	0.767329
ZNF608	0.946818	-0.00797662	0.0914458	0.190773	0.767329
CEBPZ	0.327927	-0.0336253	0.102715	0.195439	0.767808
FRMD5	0.488066	-0.0221853	0.0981547	0.196409	0.767808
GREM2	0.376343	0.0377247	0.105203	0.194086	0.767808
NAP1L1	1.30307	-0.00674793	0.0888338	0.195356	0.767808
PCDH7	0.341611	-0.0103113	0.0952239	0.196497	0.767808
RNF11	0.359309	0.0194579	0.0961181	0.195819	0.767808
USP14	0.373689	-0.00115492	0.0933988	0.196724	0.767808
ZC3H14	0.605381	-0.046062	0.108974	0.195581	0.767808
AGO3	0.435828	-0.0307819	0.100791	0.197282	0.768465
HNRNPU	1.28799	0.052467	0.105333	0.197848	0.76915
FBXW11	0.447046	0.0417947	0.106267	0.19895	0.771911
RNMT	0.517842	-0.0307935	0.0996724	0.199381	0.772064
RPS3	1.11326	-0.00366284	0.0890285	0.200336	0.774239
ABAT	0.531778	-0.0484213	0.11076	0.201292	0.776413
NOP53	0.426467	0.0171663	0.09455	0.201975	0.777524
CBX1	0.876765	-0.0861228	0.149413	0.202598	0.778403
PCBP1	0.706816	-0.00425235	0.0907011	0.203135	0.778949
MBD5	1.51082	0.0293148	0.0953594	0.204254	0.779013
37865	0.598429	-0.00198928	0.0920068	0.204473	0.779013
SETX	0.418246	-0.0167214	0.095404	0.204369	0.779013
STK38	0.476192	0.0563662	0.117545	0.204733	0.779013
GRIA1	0.605349	-0.0153165	0.0958118	0.205463	0.780283
MAGED1	0.956788	-0.00910053	0.0911848	0.207374	0.78338
MAGI2	0.918312	0.0140905	0.0932014	0.207868	0.78338
NUFIP2	0.632082	-0.0453524	0.106533	0.207747	0.78338
RPL3	0.624704	-0.059411	0.117813	0.207675	0.78338
KPNA1	0.368763	-0.00743427	0.0941107	0.208776	0.785301
AC104041.1	0.388059	0.0136819	0.0952106	0.215428	0.785428
APP	0.791194	-0.00983354	0.0917927	0.214475	0.785428
DNAJA1	1.12405	-0.0410442	0.100202	0.21226	0.785428
EIF4G3	1.1013	0.039488	0.100172	0.214537	0.785428
GNG2	0.559126	0.0261147	0.097566	0.215013	0.785428
KIAA0232	0.636884	0.0031569	0.0924954	0.214114	0.785428
KIAA1549	0.399853	0.0104447	0.0943638	0.210089	0.785428
KIF1A	1.24341	-0.0436091	0.101906	0.214009	0.785428
KIF21B	0.434794	0.0520234	0.114217	0.214042	0.785428
KLC1	0.805463	0.051737	0.108795	0.213367	0.785428
MAP4K5	0.438435	-0.00100679	0.0929933	0.210048	0.785428
MYCBP2	0.853472	-0.0630451	0.123312	0.211317	0.785428
MYH10	0.886159	-0.05986	0.116141	0.210487	0.785428
PABPC1	2.3013	-0.1147	0.167259	0.21139	0.785428
PAK5	0.559193	-0.00341645	0.093586	0.215983	0.785428
ROBO1	0.766243	0.0509744	0.113497	0.215918	0.785428
RPN2	0.362297	-0.0337328	0.102036	0.215354	0.785428
TUG1	0.559657	0.00038858	0.0921089	0.213725	0.785428
EVL	0.768919	0.0427794	0.104359	0.217557	0.789697
FAM57B	0.382045	-0.038418	0.104553	0.218049	0.790026
TUBB2A	1.09455	0.00949693	0.0901903	0.21863	0.790678
ARID1A	0.70196	0.0818577	0.145465	0.227289	0.798295
BICD1	1.0242	0.0705395	0.129349	0.226799	0.798295
CALM3	0.656159	0.0255254	0.0959354	0.229647	0.798295
CAMK2D	0.524345	-0.0222979	0.0964856	0.228001	0.798295
CAMSAP2	0.826876	0.00742717	0.0911279	0.221697	0.798295
CAP1	0.398953	-0.0390212	0.105246	0.226464	0.798295
CHD9	0.947184	-0.0806179	0.143438	0.228004	0.798295
DCLK1	1.18115	0.0535893	0.11055	0.224387	0.798295
DTNA	0.61411	-0.0363152	0.10383	0.225377	0.798295
GOLGA4	1.53675	-0.0740985	0.129918	0.225999	0.798295
HSPA4	0.514281	0.0287083	0.09865	0.229058	0.798295
IGF1R	0.539324	-0.00875958	0.0932944	0.229364	0.798295
KLHL7	0.414322	-0.0135773	0.0945665	0.226432	0.798295
MAP1B	14.2266	0.0766731	0.0986471	0.223746	0.798295
N4BP2	0.455487	-0.0152009	0.0947768	0.226851	0.798295
NFASC	0.486641	0.0401521	0.104326	0.228454	0.798295
PKD2	0.601468	0.0225966	0.096423	0.228451	0.798295
PPP6R3	0.422979	-0.0015893	0.0936672	0.221332	0.798295
PRRC2B	0.916841	0.0292183	0.0955656	0.224417	0.798295
RPL8	1.24079	-0.0250255	0.09237	0.224578	0.798295
TOX	0.440929	-0.0335896	0.102878	0.229336	0.798295
YWHAB	1.34334	0.0144443	0.0918461	0.22286	0.798295
MAP1A	0.409777	0.0510277	0.114433	0.231367	0.798643
SRRM4	1.10423	0.0705692	0.128973	0.231017	0.798643
TAGLN3	0.728859	0.0532286	0.11276	0.231115	0.798643
UTP23	0.383676	-0.0112309	0.0943688	0.23129	0.798643
MT-CO3	2.93274	0.0716382	0.112805	0.231893	0.799059
CCNI	4.10276	0.02852	0.0841174	0.232912	0.799773
MICU2	0.514538	0.0354021	0.101791	0.232837	0.799773
PPIP5K2	0.53367	-0.0307802	0.100174	0.234374	0.802335
RPS14	0.777306	-0.0110775	0.0918167	0.234472	0.802335
STOX2	0.897819	-0.0242678	0.095277	0.235284	0.803256
Z99774.1	0.609671	0.0241737	0.0966328	0.235557	0.803256
DNM3	0.494408	-0.00155637	0.0937269	0.236406	0.803541
MBTD1	0.374018	0.0124617	0.0947064	0.236863	0.803541
WDR17	0.363913	0.00515621	0.0943123	0.23655	0.803541
BRAF	0.503044	0.0479031	0.110246	0.239645	0.80367
CALU	0.533813	-0.0365306	0.102588	0.241794	0.80367
DOCK4	0.4273	0.00643543	0.0938099	0.23877	0.80367
FAM117B	0.589414	0.0182173	0.0948223	0.239498	0.80367
NAPB	0.388456	-0.0412105	0.106712	0.238202	0.80367
PDS5A	0.574374	0.0183827	0.0947782	0.240136	0.80367
RNF130	1.48971	0.0619811	0.117214	0.240939	0.80367
SERBP1	0.488688	-0.000217944	0.0920573	0.241794	0.80367
SMARCC2	0.541688	0.0678645	0.12868	0.241185	0.80367
STXBP5	0.569622	-0.0197073	0.0962444	0.240654	0.80367
SUPT3H	0.353289	0.0132603	0.095188	0.24172	0.80367
TERF2IP	2.88021	0.0024475	0.0833996	0.240244	0.80367
MT-CYB	3.05933	0.0045533	0.0848573	0.242377	0.80425
PTGES3	0.305857	-0.0487711	0.113251	0.242985	0.804912
EXOC5	0.557713	0.0561623	0.116834	0.245444	0.811278
MSL1	0.706462	-0.0443821	0.105346	0.24573	0.811278
PLCB4	0.377665	-0.0276015	0.0997022	0.246242	0.811611
MAPK1	0.477899	-0.00782471	0.0933301	0.249622	0.821377
ZMYM2	0.703988	-0.0309966	0.0986452	0.250229	0.822002
ACIN1	0.528028	-0.00680353	0.0930754	0.25118	0.822386
TMPO	0.310639	0.0288954	0.100086	0.250786	0.822386
UBR3	0.472886	0.029197	0.0990848	0.251773	0.822959
PAK2	0.61118	-0.00544513	0.0922115	0.254654	0.829182
RABGAP1	0.671523	0.0253635	0.0963051	0.254552	0.829182
RPS2	0.678365	-0.0340182	0.0993552	0.254939	0.829182
AARS	0.370392	-0.0451074	0.11001	0.256097	0.830288
CELF1	1.41308	0.108416	0.169874	0.256663	0.830288
DYM	0.378703	-0.0116493	0.0950196	0.257535	0.830288
NRP1	0.402368	0.0274296	0.0998321	0.257806	0.830288
SLC38A1	1.15181	0.0446873	0.103266	0.257602	0.830288
SLC4A7	0.791872	0.00488315	0.0911585	0.257069	0.830288
ERLEC1	0.313998	-0.0205458	0.0968463	0.260352	0.831224
FTH1	0.462978	0.00803735	0.0930563	0.260431	0.831224
IGDCC3	0.707928	0.0574917	0.116241	0.260627	0.831224
MON2	0.544233	-0.00431616	0.0929128	0.259838	0.831224
NR2F2-AS1	0.352952	0.036479	0.104571	0.259498	0.831224
ZC4H2	0.423574	-0.0214557	0.0972119	0.258971	0.831224
PSIP1	0.760732	0.0333732	0.0985463	0.261482	0.831258
TMED9	0.322547	-0.0258968	0.0990292	0.26132	0.831258
ATP2B1	0.357991	-0.0254006	0.0988595	0.262701	0.833791
SLC1A2	0.445417	-0.0355381	0.103674	0.26404	0.836694
SMARCA5	1.20857	0.0119517	0.0897596	0.264567	0.837017
DNMT3A	0.472282	0.038365	0.103738	0.265262	0.837685
PIAS1	0.741963	-0.0107038	0.0919158	0.265628	0.837685
C1orf21	0.362011	0.0172103	0.0957583	0.267117	0.840634
PCBP2	0.843549	-0.0336099	0.0980973	0.267803	0.840634
PCLO	0.833413	-0.0161391	0.0932175	0.267843	0.840634
MAPT	1.23193	-0.0486153	0.105835	0.268538	0.841477
SYNRG	0.416835	0.0414624	0.106024	0.269179	0.842145
HECW1	0.453215	0.0269811	0.0988604	0.26982	0.842814
AP3D1	0.519209	-9.84834e-06	0.0922641	0.270951	0.843673
MATR3	1.33839	0.0615661	0.111796	0.270639	0.843673
SRPK2	0.722211	0.00497659	0.0917854	0.272113	0.845955
C20orf194	0.841457	0.0531279	0.112271	0.273384	0.846938
NRG1	0.362272	0.0416725	0.107774	0.273128	0.846938
QKI	0.543452	0.00680764	0.093309	0.273719	0.846938
CPSF6	0.364092	-0.0115867	0.0946656	0.275415	0.847129
FNBP1L	1.88479	-0.00717514	0.0867654	0.276009	0.847129
HSPA4L	0.415048	-0.0296471	0.100349	0.276359	0.847129
IPO9	0.554262	0.0498909	0.110456	0.276134	0.847129
MT-ND4L	0.337293	0.0317	0.101049	0.274246	0.847129
SYT11	1.15324	-0.019384	0.0919983	0.274997	0.847129
TTC17	0.945205	-0.0126735	0.0922118	0.277271	0.848605
AAK1	0.50167	-0.0274852	0.0982778	0.286435	0.850245
CDK5RAP2	0.306351	-0.0328949	0.102484	0.279903	0.850245
CKAP4	0.409925	0.0252006	0.0974134	0.281357	0.850245
DCAF7	1.66817	0.023537	0.0902475	0.284489	0.850245
FGD5-AS1	0.405922	0.0450875	0.108641	0.283414	0.850245
GABPB1-AS1	0.578266	0.0118609	0.0937443	0.286367	0.850245
GPBP1	0.631644	0.00845517	0.0919658	0.28301	0.850245
HSPD1	0.454129	-0.0084458	0.0935883	0.280122	0.850245
INA	1.16748	0.0576813	0.11183	0.278908	0.850245
LRCH2	0.449664	0.0040034	0.0928619	0.278539	0.850245
NAV1	0.986158	0.0442147	0.106194	0.283831	0.850245
NPAS3	0.861938	-0.0105455	0.0938499	0.284314	0.850245
PHF21B	0.464915	0.0215117	0.0963734	0.285054	0.850245
PHF3	0.528607	0.0198465	0.0953844	0.285235	0.850245
POGZ	0.473813	0.0304458	0.099852	0.285756	0.850245
RHOQ	0.365411	0.0464058	0.110282	0.284636	0.850245
RNF38	0.641067	0.0027287	0.0918147	0.283055	0.850245
SNAPC3	0.529086	0.0444594	0.106244	0.285112	0.850245
TCP11L1	0.3065	0.0239928	0.0983265	0.279654	0.850245
ZDBF2	0.515572	-0.0445209	0.108374	0.282332	0.850245
CRMP1	2.70581	0.0615252	0.106235	0.287534	0.850944
PLEKHB2	0.511606	-0.034685	0.100968	0.287465	0.850944
CHD4	0.621943	0.0585656	0.117597	0.289556	0.855092
FADS2	0.489185	-0.0336817	0.101209	0.290757	0.855092
MAP9	0.609632	0.00199728	0.0919159	0.291386	0.855092
PAN3	0.416577	-0.0395515	0.105822	0.291171	0.855092
SMC5	0.447821	0.0199047	0.0954596	0.291538	0.855092
TSPAN3	0.508512	-0.0125387	0.0930471	0.29113	0.855092
RPL13A	0.494793	-0.0319522	0.0999524	0.294293	0.861888
TTC37	0.553224	0.0525671	0.112927	0.295051	0.862827
ADNP	0.891779	-0.0430497	0.104977	0.297963	0.864926
GGNBP2	0.623937	-0.00726619	0.0922873	0.297443	0.864926
JAKMIP2	1.51139	-0.0493363	0.103495	0.296959	0.864926
NME7	0.448853	0.029181	0.100012	0.297384	0.864926
SETD2	0.736045	0.00722314	0.0918457	0.297693	0.864926
CHD6	0.485109	-0.0292007	0.0991085	0.298949	0.866511
AMPH	0.412847	0.0104093	0.0947195	0.299799	0.867097
SLC36A4	0.52495	-0.0168031	0.0947559	0.300031	0.867097
BIRC6	0.880258	-0.00985754	0.0917138	0.309493	0.870265
CEP57	0.715374	-0.0102298	0.0921	0.307962	0.870265
DCAF5	0.725364	0.0134786	0.0927009	0.302504	0.870265
DNAJC9	0.436597	-0.0319808	0.101792	0.309239	0.870265
DNM1L	0.454227	0.00211408	0.0926862	0.309758	0.870265
FSTL5	0.348561	-0.00891928	0.0955223	0.309469	0.870265
HDGF	0.456125	0.010042	0.0935987	0.308122	0.870265
MAPK1IP1L	0.476136	-0.0521876	0.114431	0.306203	0.870265
NPEPPS	0.620663	-0.00608663	0.0919666	0.303007	0.870265
PDAP1	0.360962	0.0156887	0.0949964	0.307673	0.870265
PXDN	0.348435	-0.0123768	0.0950963	0.309231	0.870265
SCFD2	0.362717	-0.0323357	0.102679	0.309912	0.870265
TCF12	1.25501	0.0388408	0.101105	0.308071	0.870265
TRA2A	0.561584	-0.0288083	0.0982032	0.308062	0.870265
TRIO	0.776332	-0.0259387	0.0968368	0.309957	0.870265
TTBK2	0.432397	-0.0428162	0.107761	0.305319	0.870265
USP8	0.520493	-0.0225548	0.0969234	0.306415	0.870265
ZMIZ1	0.615001	0.0155548	0.0929151	0.307523	0.870265
ZMYM5	0.38737	0.0204727	0.0961754	0.303901	0.870265
ZSWIM6	0.859528	0.0224226	0.0943149	0.303994	0.870265
CCSER1	0.82868	-0.00385508	0.0941166	0.311757	0.872291
YPEL1	0.320745	0.039024	0.105635	0.311142	0.872291
ZNF462	0.695012	0.0646743	0.123359	0.312007	0.872291
GNAI3	0.330422	-0.0295792	0.100165	0.312489	0.872403
SCAMP5	0.316918	-0.0210254	0.0972956	0.313426	0.87378
ARL3	0.440119	0.0409984	0.105296	0.31762	0.87658
CEP290	0.830166	0.0452078	0.105512	0.317387	0.87658
CUL3	0.456997	-0.0257509	0.097669	0.316299	0.87658
DIS3	0.35675	-0.000130582	0.0932372	0.321083	0.87658
G3BP2	0.665693	-0.0447952	0.107031	0.321546	0.87658
HSP90B1	1.26917	-0.0891782	0.149252	0.32026	0.87658
MEX3A	0.704074	0.0494044	0.109227	0.316689	0.87658
MLEC	0.520657	-0.0480769	0.109814	0.315223	0.87658
NF1	0.544027	0.00499446	0.0928597	0.317153	0.87658
PNPLA8	0.471897	-0.0365381	0.102908	0.31622	0.87658
PPFIA2	1.07636	0.0210139	0.095095	0.320097	0.87658
RAD21	1.19368	-0.0764626	0.130853	0.31855	0.87658
RND2	0.357373	0.02918	0.100008	0.3214	0.87658
SETD5	1.32618	-0.0447177	0.100773	0.320949	0.87658
SLC30A9	0.350607	-0.0220469	0.0970474	0.320916	0.87658
ZNF33A	0.582599	-0.00876988	0.092892	0.319302	0.87658
DOCK3	0.653303	-0.0212413	0.0964707	0.323302	0.878935
MYO9B	0.358429	-0.00824869	0.0943277	0.322872	0.878935
SOS2	0.33333	0.000497305	0.0937293	0.325019	0.882387
ZNF292	1.04082	-0.00622916	0.0900675	0.32621	0.884403
KIF1B	2.16723	0.0410668	0.0939626	0.327187	0.884616
NLRP1	0.394344	0.00445606	0.0930855	0.327161	0.884616
TOMM20	1.05635	-0.0434821	0.103167	0.327656	0.88467
NUCB2	0.358472	0.0138305	0.0949365	0.328179	0.884871
TRIM2	1.2658	0.0729438	0.125423	0.329039	0.885978
BRD3	0.909186	0.0533814	0.111197	0.330851	0.886796
KIAA1551	0.454015	0.0337069	0.101025	0.330692	0.886796
PTPRF	0.412067	-0.0187381	0.0959177	0.331142	0.886796
RPS20	0.674182	0.0490143	0.10827	0.330911	0.886796
RYBP	0.500421	-0.0232286	0.0972517	0.331979	0.88783
ANP32A	0.635467	0.0139599	0.0933831	0.333331	0.890237
AKAP12	1.05492	0.0300653	0.0971563	0.334251	0.890281
CLASP2	1.6383	0.0353031	0.0956225	0.334123	0.890281
PUM2	0.697425	-0.0132039	0.0931705	0.334839	0.890645
MLLT3	0.403007	-0.00973918	0.0945783	0.335469	0.891119
NCL	1.20629	-0.0369864	0.0988824	0.335962	0.891225
BEX1	0.43659	-0.00768842	0.0933225	0.339421	0.896627
DPYSL5	0.645103	-0.0086356	0.0922631	0.340848	0.896627
DZIP3	0.316135	-0.0407284	0.107298	0.340281	0.896627
MARK3	0.642251	0.0359065	0.100401	0.341182	0.896627
MXI1	0.386493	-0.0151062	0.0951307	0.34032	0.896627
RPL24	0.507074	-0.00981733	0.0928984	0.339705	0.896627
SYP	0.32593	-0.0133008	0.0954343	0.339115	0.896627
CFDP1	0.324578	0.0339447	0.102276	0.342931	0.896641
GSE1	0.372324	0.048314	0.111539	0.343917	0.896641
KIAA0930	0.434435	0.00939627	0.0939014	0.343767	0.896641
MIR124-2HG	0.476062	0.0523828	0.113791	0.342347	0.896641
MIR325HG	0.386695	0.0218968	0.0975397	0.341734	0.896641
SENP6	0.637782	0.0434685	0.105613	0.343525	0.896641
GABRB3	0.623974	0.00731004	0.0931997	0.344846	0.897876
SH3GLB1	0.504839	0.0345775	0.101319	0.345939	0.898349
TENM4	0.307532	-0.00418213	0.0944973	0.345567	0.898349
ACTB	0.584328	0.0384696	0.102679	0.349237	0.898744
ACVR2A	0.378049	-0.0282566	0.0996248	0.350774	0.898744
ANKS1A	0.600597	-0.0361051	0.103024	0.347314	0.898744
ARF1	1.33846	-0.0486825	0.103535	0.349764	0.898744
CEP68	0.322377	0.0261394	0.0989636	0.349214	0.898744
EPC1	0.641377	0.0343358	0.100006	0.347076	0.898744
GCC2	0.585311	-0.00828308	0.0932627	0.350958	0.898744
GPATCH2L	0.797495	0.00759689	0.0922721	0.351108	0.898744
OGA	1.48031	0.027818	0.0913803	0.349957	0.898744
RAB2A	0.858145	-0.00468022	0.0913479	0.347999	0.898744
SPEN	0.706837	-0.020063	0.0942711	0.350546	0.898744
TM9SF3	0.483404	-0.049526	0.112016	0.352951	0.902292
ZC3H6	0.399108	0.00110058	0.0933008	0.35414	0.904159
HNRNPA1	0.363933	0.0155161	0.0947999	0.354853	0.904808
ZFAND3	0.566144	0.0202378	0.0960122	0.355332	0.904857
FADS1	1.01462	0.0441293	0.103754	0.35754	0.904957
H1F0	0.427408	0.0114877	0.0939155	0.360881	0.904957
HSPA5	0.558038	0.0134211	0.093637	0.358626	0.904957
LCORL	0.739878	-0.0201459	0.095402	0.357878	0.904957
MAPK10	0.912057	0.0461076	0.105863	0.360415	0.904957
NDUFS1	0.441573	-0.0123555	0.0942535	0.360209	0.904957
NR2C2	0.338479	0.0299183	0.10048	0.360779	0.904957
PHACTR1	0.568309	-0.00983309	0.0938924	0.357244	0.904957
RBM6	0.842774	-0.019779	0.0933657	0.35943	0.904957
RPL18	1.30073	-0.0123569	0.088325	0.359783	0.904957
TUBA1B	0.601763	-0.00786729	0.0921073	0.356267	0.904957
WAC	0.74469	-0.0378445	0.101843	0.360211	0.904957
KMT2E	1.53204	-0.0567367	0.108639	0.362688	0.908333
DDX46	0.374631	-0.00669104	0.0940613	0.363331	0.908789
ARFGEF3	0.655788	-0.022915	0.0969709	0.365001	0.908967
CDK8	0.536686	0.0173882	0.0953515	0.365247	0.908967
SLC8A1	0.423356	-0.015491	0.0957617	0.364943	0.908967
VEZT	0.628496	0.0481012	0.108666	0.364637	0.908967
TMBIM6	1.39126	-0.0435564	0.0993694	0.366099	0.909302
XIAP	0.460949	-0.0129786	0.0936616	0.366304	0.909302
CBR4	0.521933	0.0229757	0.0962401	0.369689	0.90936
CDK12	0.372355	-0.00661075	0.093903	0.368051	0.90936
DBN1	0.324242	0.0317308	0.101339	0.369705	0.90936
ELAVL2	0.529968	0.0561957	0.116396	0.369483	0.90936
KANSL1	0.621598	0.0354185	0.100815	0.370019	0.90936
RALGAPA1	0.339945	-0.00574337	0.0940076	0.369203	0.90936
TMSB4X	0.354334	0.0085141	0.0941356	0.369284	0.90936
TNKS	0.687197	-0.029018	0.0984957	0.36828	0.90936
JPH4	0.313396	-0.00208515	0.0940517	0.371697	0.912348
RIF1	0.487812	-0.00894854	0.0933387	0.372677	0.913615
TCF4	0.76037	0.0317375	0.10084	0.373268	0.913926
ARL6IP1	0.43144	-0.0478328	0.110631	0.381743	0.915529
AUTS2	1.46577	0.0585297	0.114604	0.380701	0.915529
CASTOR3	0.507404	-0.00143326	0.0927754	0.381088	0.915529
CDC5L	0.33978	0.00303431	0.0939033	0.376483	0.915529
DDB1	0.479587	0.0107343	0.0934798	0.375364	0.915529
DYNC1LI2	0.851321	0.0139686	0.0911075	0.385241	0.915529
DYNLL2	0.609197	-0.0162968	0.0937076	0.377136	0.915529
EBLN3P	0.337282	0.0136885	0.0950359	0.379189	0.915529
FAM219A	0.406872	-0.0103555	0.0940244	0.376885	0.915529
FOXJ3	0.387702	-0.00579101	0.0936572	0.383521	0.915529
GFPT1	0.561317	-0.0519144	0.112952	0.385575	0.915529
GNAQ	0.683066	0.0137473	0.0936859	0.386012	0.915529
HIP1	0.8203	0.0187269	0.094239	0.38448	0.915529
HOOK3	0.659129	0.00654172	0.0923363	0.384442	0.915529
KLHL20	0.357349	0.0196985	0.0969895	0.380001	0.915529
MARK1	0.400412	0.00183615	0.0935804	0.377618	0.915529
MSMO1	0.867148	-0.0370412	0.10062	0.377527	0.915529
MUM1	0.370961	0.0307852	0.100075	0.383595	0.915529
NAP1L4	0.448218	0.0459835	0.108371	0.386464	0.915529
NTRK2	0.405334	-0.00920001	0.0943175	0.375105	0.915529
PITPNC1	0.387684	0.0125002	0.0953234	0.380676	0.915529
PPP2R3A	0.661825	-0.0174422	0.0951899	0.38385	0.915529
PRKX	0.795397	0.0487407	0.107534	0.382114	0.915529
RAPGEF2	0.455011	-0.0154252	0.0950744	0.382515	0.915529
SMARCC1	1.20852	0.0712913	0.124004	0.385798	0.915529
SNAP25	0.744482	-0.00633046	0.0921777	0.382609	0.915529
STRBP	0.497672	-0.00040162	0.0928989	0.380332	0.915529
PNPLA3	0.329779	-0.00525048	0.0938622	0.387358	0.916545
DDX21	0.305768	0.00976046	0.0945724	0.388731	0.917056
HUWE1	0.37095	0.00700934	0.093817	0.388753	0.917056
MYO5A	0.584163	-0.0121285	0.0929895	0.389063	0.917056
RDX	0.649933	0.0352097	0.100232	0.389435	0.917056
RPS23	0.807618	-0.0160589	0.0923155	0.391367	0.920506
FXR1	0.934275	-0.0278917	0.0950349	0.391843	0.920529
ALDH7A1	0.325276	0.0290063	0.100665	0.394343	0.920668
APPBP2	0.359461	-0.00525224	0.0939558	0.405539	0.920668
ARL4C	0.550504	0.0337556	0.100808	0.405795	0.920668
ATF7IP	0.969505	0.0198639	0.0922975	0.394722	0.920668
ATP2C1	0.360337	-0.031596	0.101436	0.403824	0.920668
CMIP	0.702765	0.0379494	0.100728	0.392683	0.920668
CSNK2A1	0.745341	0.00906225	0.091678	0.405599	0.920668
EIF4G1	0.420548	-0.0145067	0.0945863	0.402744	0.920668
ENSA	0.926162	-0.0266747	0.0955623	0.404838	0.920668
EWSR1	0.330066	0.00565237	0.0938088	0.403253	0.920668
FOXO3	0.362899	-0.0291254	0.100464	0.404554	0.920668
HNRNPDL	0.749471	0.0173619	0.0925808	0.404664	0.920668
ITFG1	1.12817	0.00259308	0.0909687	0.40197	0.920668
KANTR	0.452036	0.0386758	0.104936	0.394752	0.920668
LCOR	0.964123	-0.0550381	0.113343	0.401054	0.920668
NFAT5	0.337289	0.0293451	0.100493	0.398344	0.920668
NIN	0.777032	0.0136855	0.094079	0.404256	0.920668
NMNAT2	0.697788	0.0499858	0.110622	0.398189	0.920668
ODF2L	0.360989	0.0302073	0.100305	0.396691	0.920668
OLFM1	0.740947	-0.0489537	0.108908	0.405611	0.920668
OSBPL8	1.09269	0.0549759	0.110302	0.400724	0.920668
PAM	1.24048	0.036298	0.101399	0.395833	0.920668
PARP1	0.470171	0.0490438	0.110613	0.396368	0.920668
PCDH9	1.0347	-0.0254771	0.09887	0.395477	0.920668
RBBP7	0.378799	0.0234697	0.0972106	0.400683	0.920668
TAF7	1.04697	-0.0682809	0.123237	0.405275	0.920668
THOC2	0.476028	0.0183474	0.0957722	0.393208	0.920668
TIMP2	0.395998	-0.0241368	0.098008	0.40466	0.920668
TNRC6B	1.48735	0.0182076	0.0902726	0.394839	0.920668
UNC79	0.348249	0.0252667	0.0985247	0.405916	0.920668
AP1S2	0.540948	-0.0114624	0.0935811	0.409481	0.921555
CBFA2T2	0.854864	-0.00203493	0.0915186	0.409617	0.921555
GNAL	0.350246	-0.0220831	0.097925	0.41145	0.921555
MAP4	0.889202	0.023757	0.0935352	0.410723	0.921555
PCMT1	0.493012	-0.025712	0.0971025	0.408873	0.921555
PRDM2	0.512264	0.00596397	0.0928828	0.410471	0.921555
RAB11A	0.347106	0.0131583	0.0947969	0.410141	0.921555
SEC31A	1.19564	-0.0512564	0.107272	0.411367	0.921555
UBA6	0.413886	-0.00988462	0.0936028	0.408831	0.921555
UVRAG	0.566681	-0.0492321	0.110944	0.409165	0.921555
ZC2HC1A	0.445446	0.021378	0.0960115	0.408516	0.921555
ATP6V1A	0.59128	-0.0202595	0.095221	0.416838	0.922392
BCLAF1	0.696365	-0.0154361	0.0929803	0.415454	0.922392
COPB1	0.426665	-0.0122054	0.0941664	0.416765	0.922392
EIF1	1.3381	-0.0411318	0.0995112	0.416803	0.922392
ELAVL1	0.403512	0.0120416	0.0941586	0.414662	0.922392
GRB2	0.628532	0.0275515	0.0971031	0.413631	0.922392
RPS6KA3	0.358062	-0.00348539	0.0943746	0.416972	0.922392
SRSF11	1.2607	0.0138008	0.0895273	0.416853	0.922392
TUBB2B	3.36059	0.0907473	0.129911	0.412549	0.922392
XPO1	0.531158	0.0183482	0.0943532	0.415046	0.922392
YY1	1.03379	-0.0383305	0.100199	0.416742	0.922392
MAN1A2	0.633243	-0.0376033	0.101884	0.419166	0.926208
AP2A2	0.31746	-0.013997	0.0952683	0.424062	0.92737
C6orf62	0.362383	-0.0200501	0.0963065	0.432	0.92737
CACUL1	0.424304	-0.000510891	0.093384	0.427033	0.92737
CCT2	0.624603	-0.00564182	0.0920108	0.4308	0.92737
DHX9	0.386537	-0.010063	0.0941874	0.42862	0.92737
EPB41L1	0.327796	0.00629496	0.0940306	0.42235	0.92737
FBXL17	0.435232	0.00168334	0.0938582	0.428383	0.92737
FBXO11	1.42202	0.0170512	0.0918494	0.429041	0.92737
FEM1B	0.367554	-0.00802539	0.0939289	0.428951	0.92737
GPHN	1.22528	-0.00771676	0.0908804	0.431456	0.92737
H3F3B	2.93645	0.0524078	0.0944804	0.425919	0.92737
JPT1	0.87175	0.0312934	0.0964854	0.428834	0.92737
KATNBL1	0.347239	0.00369242	0.0935256	0.428616	0.92737
KIAA1958	0.863525	0.0382389	0.101331	0.429072	0.92737
36951	0.429213	-0.00808589	0.094787	0.425964	0.92737
MTCH1	0.444226	-0.0395522	0.105217	0.421965	0.92737
MYO9A	0.759558	0.0198779	0.0942746	0.428154	0.92737
NASP	0.370451	-0.00358261	0.0935788	0.424338	0.92737
NLN	0.628503	-0.011005	0.0934179	0.420316	0.92737
NREP	1.70966	0.0798598	0.128313	0.429223	0.92737
NT5C2	0.38431	-0.00724228	0.0938264	0.430433	0.92737
PTP4A2	0.573382	-0.0172062	0.0939698	0.423395	0.92737
RBM25	1.03645	-0.0358084	0.0983129	0.43142	0.92737
RLF	0.667549	-0.0109628	0.0935053	0.429514	0.92737
RPLP1	0.652937	-0.0143995	0.0925871	0.431439	0.92737
SARAF	1.31748	-0.0230654	0.0920068	0.432396	0.92737
VCP	0.466853	0.00337505	0.0929174	0.42953	0.92737
VIRMA	0.336199	-0.0147896	0.0956961	0.43361	0.928963
TENM3	0.45333	-0.0182371	0.0964769	0.434818	0.930539
APBB2	0.539427	-0.0128833	0.0940261	0.44029	0.932308
DDX42	0.497063	-0.00892779	0.0930441	0.43811	0.932308
HINT3	0.324598	-0.0370819	0.104331	0.436835	0.932308
HNRNPC	0.796226	-0.0121345	0.0916849	0.438951	0.932308
KNOP1	0.350507	0.00264661	0.0936161	0.44211	0.932308
MED13	0.460557	0.00950056	0.0935362	0.438898	0.932308
OAZ1	0.616926	0.0129606	0.0925171	0.443054	0.932308
PAPOLA	0.710943	-0.0173786	0.0933111	0.440412	0.932308
PSME4	0.309409	-0.00272187	0.0940118	0.440857	0.932308
RBMX	0.426193	0.0379808	0.103704	0.440616	0.932308
RHOA	0.392352	-0.034537	0.102476	0.443213	0.932308
SCLT1	0.559324	0.0284085	0.0986535	0.441777	0.932308
TMED8	0.334087	-0.0163261	0.0960902	0.44093	0.932308
UBE2H	0.959968	-0.0447942	0.104349	0.44263	0.932308
USP11	0.776934	0.00506557	0.090866	0.440358	0.932308
ZRANB1	0.383928	-0.00159989	0.093265	0.438325	0.932308
ARPP19	0.57056	-0.0142901	0.0933431	0.445611	0.933368
FTX	2.40083	-0.0199195	0.0897389	0.445294	0.933368
NIPBL	1.19992	0.016176	0.0916777	0.444957	0.933368
SLTM	0.606959	0.039666	0.102915	0.444379	0.933368
NEDD4L	0.799669	1.63097e-06	0.0914336	0.446691	0.934637
CELF4	0.545296	0.00377665	0.092874	0.449179	0.935868
DFFA	0.43431	-0.024101	0.097347	0.448993	0.935868
NRG3	0.504768	0.0239697	0.0987455	0.447882	0.935868
SMURF2	0.311556	0.0213818	0.0979709	0.448311	0.935868
PANK3	0.459703	-0.0291173	0.0988625	0.451083	0.938842
ADGRG1	0.584778	0.0160488	0.0935925	0.454295	0.940549
ARGLU1	0.517085	0.0188529	0.0945053	0.456573	0.940549
KIF5B	1.19242	-0.00447417	0.0888314	0.457382	0.940549
NONO	0.425986	0.0384632	0.103781	0.455939	0.940549
PSPC1	0.380368	0.0228786	0.097388	0.457629	0.940549
RPL30	0.646364	-0.0160172	0.0926398	0.456105	0.940549
SBF2	0.721747	0.0233282	0.0964703	0.454899	0.940549
SINHCAF	0.30797	0.00622265	0.0941333	0.457589	0.940549
SRP72	0.371107	0.00535805	0.0935773	0.454217	0.940549
SSB	0.403842	0.00935472	0.0935117	0.457409	0.940549
TMOD2	0.453107	-0.0177074	0.095862	0.454969	0.940549
UBE2R2	0.902901	0.0174174	0.0915681	0.455809	0.940549
BAZ2A	0.709754	0.0255897	0.0957046	0.458714	0.941796
DOP1A	0.496137	-0.00184346	0.0932224	0.459666	0.942769
DPY19L3	0.322855	-0.0326662	0.102371	0.462386	0.944417
POU2F1	0.520034	0.0232428	0.0970995	0.461922	0.944417
PSMA4	0.416506	0.0110038	0.0939527	0.46191	0.944417
SET	1.01929	0.0100522	0.0906436	0.461786	0.944417
LRRFIP1	0.639676	0.0212056	0.0956414	0.463458	0.944853
SENP2	0.388521	-0.0193855	0.0957422	0.463558	0.944853
NACA	0.518187	-0.0174995	0.0944621	0.464878	0.946565
AC097103.2	0.313222	-0.00991419	0.0950257	0.470485	0.94672
ADAM10	0.421844	-0.0333895	0.102146	0.473961	0.94672
EIF2AK4	0.381411	0.0105938	0.0942957	0.476963	0.94672
FAM193A	0.425158	-0.0205223	0.0967719	0.468099	0.94672
GNL3	0.310079	0.0013646	0.0937314	0.471295	0.94672
GPATCH8	0.892429	-0.0121229	0.0922643	0.47235	0.94672
HACD3	0.914214	0.00771571	0.0908835	0.47103	0.94672
HK1	0.376061	-0.00685774	0.0939083	0.472895	0.94672
KDM1A	0.865743	0.0536751	0.109878	0.472602	0.94672
LARP1	0.571777	-0.0290352	0.0977452	0.469302	0.94672
LARP7	0.306191	0.00621566	0.094236	0.471315	0.94672
LINC00461	0.774615	0.0245042	0.0961103	0.475965	0.94672
N4BP1	0.43952	0.0272216	0.09891	0.472714	0.94672
NBEA	1.27433	0.0464821	0.105249	0.473486	0.94672
NOVA2	0.478518	-0.00292977	0.0926199	0.465661	0.94672
NSD3	1.75683	-0.0103421	0.0874538	0.471408	0.94672
PCMTD1	0.498069	0.00435855	0.0929626	0.475264	0.94672
PLEKHA8	0.42777	-0.0159688	0.0953059	0.476358	0.94672
POU2F2	1.3506	-0.00247845	0.0904119	0.471481	0.94672
PPP2R2A	0.44822	-0.0341328	0.10181	0.476162	0.94672
RTN3	1.12122	-0.0615573	0.115635	0.473245	0.94672
SREBF2	1.1407	0.00881778	0.0907754	0.476513	0.94672
ST8SIA1	0.336583	0.0234565	0.097886	0.475095	0.94672
SUCO	0.612275	-0.0349133	0.101073	0.474655	0.94672
VDAC1	0.325383	-0.0345172	0.103198	0.471959	0.94672
EPRS	0.692749	-0.0425114	0.105111	0.478093	0.947057
HNRNPAB	0.414713	-0.0167079	0.0950449	0.477794	0.947057
SERP1	0.413871	-0.0351673	0.102704	0.478588	0.947086
ACLY	0.348362	-0.0145093	0.095204	0.481635	0.952159
ACAP2	0.53222	0.0275942	0.0977442	0.494367	0.953726
ACBD3	0.557651	-0.0296938	0.0993775	0.488558	0.953726
ATP2A2	0.356651	0.0339217	0.101963	0.487506	0.953726
CAMK1D	0.448818	-0.0161491	0.0958115	0.489752	0.953726
COPA	0.678585	-0.0454752	0.106432	0.485587	0.953726
DDX6	0.599891	0.0156578	0.0934828	0.488064	0.953726
FAM172A	0.390623	-0.00048984	0.0936397	0.488067	0.953726
FOXN3	0.355077	-0.0233514	0.0977339	0.49509	0.953726
FSD1L	0.342353	-0.0131494	0.0950598	0.492586	0.953726
GARS	0.359194	-0.00388509	0.093383	0.493651	0.953726
KPNA3	0.70722	-0.00171392	0.0914372	0.485104	0.953726
LRRN3	0.43364	0.0198841	0.0961325	0.494294	0.953726
MAGI3	0.610266	0.0385637	0.103825	0.489246	0.953726
MAPK14	0.352882	-0.00701202	0.0944216	0.482913	0.953726
MT-ND4	4.49788	-0.0110995	0.0844286	0.486699	0.953726
NCKAP1	0.448833	-0.00237729	0.0930683	0.492025	0.953726
PNN	0.670313	-0.0430475	0.105611	0.492361	0.953726
PRXL2A	0.478946	0.0462781	0.108288	0.486629	0.953726
RAB6A	0.464087	-0.019616	0.095781	0.491405	0.953726
RNF157	0.452225	-0.0133168	0.094075	0.494167	0.953726
RPL13	1.05462	0.0105698	0.0895355	0.496839	0.953726
RPL7A	0.354562	0.00197074	0.0930508	0.488965	0.953726
SCAI	0.331763	0.00475352	0.093886	0.493736	0.953726
SCG3	0.396602	0.0382118	0.104244	0.496944	0.953726
SHOC2	0.403993	-0.0194162	0.0963059	0.496073	0.953726
SUGP2	0.549185	-0.0454515	0.107657	0.490572	0.953726
SUGT1	0.331605	-0.0317596	0.101232	0.484086	0.953726
SVIL	0.318043	-0.000254885	0.0944599	0.49507	0.953726
SYAP1	0.595623	0.00382143	0.0919998	0.49681	0.953726
YWHAH	0.395915	-0.00374995	0.0931803	0.493417	0.953726
FAM168B	0.502312	0.0241794	0.0965798	0.498535	0.953776
FAT3	0.435613	-0.00890584	0.0948677	0.498905	0.953776
SSH2	0.60138	0.00581236	0.0938336	0.497748	0.953776
TOP2B	0.955742	0.0260329	0.0947622	0.497939	0.953776
CCDC112	0.607145	0.0290609	0.097878	0.500587	0.956063
MAGEF1	0.521829	-0.0426024	0.105567	0.501133	0.956179
CDKN1C	0.637286	0.0392586	0.102812	0.502595	0.957117
PSMA7	0.74566	0.0198512	0.0932121	0.502546	0.957117
AASDHPPT	0.374017	-0.0426025	0.107312	0.505753	0.957759
ATP9A	0.386683	-0.0209266	0.0970489	0.50574	0.957759
COG6	0.423141	-0.00620109	0.0937029	0.504869	0.957759
DYRK1A	0.422532	-0.015685	0.0953939	0.50455	0.957759
FBXO22	0.503701	0.0230686	0.0970464	0.505848	0.957759
YME1L1	0.853616	0.00211395	0.090723	0.503875	0.957759
MORF4L1	0.943863	-0.0535556	0.109443	0.507138	0.95836
PAXBP1	0.581619	-0.00980822	0.0923427	0.507	0.95836
EPHB2	0.400538	-0.00735795	0.0937501	0.511533	0.963159
GPR161	0.434759	0.0281002	0.0995052	0.511632	0.963159
39326	0.741501	-0.0496064	0.108248	0.510778	0.963159
YWHAG	0.956528	0.0486201	0.106134	0.511193	0.963159
AKAP9	2.34009	-0.0127671	0.0889792	0.514464	0.966644
SMARCAD1	0.315662	-0.00322988	0.0937412	0.514391	0.966644
FEZ1	0.611612	0.00751444	0.0924074	0.516468	0.966907
GLG1	1.10239	0.0139242	0.090155	0.517738	0.966907
NSA2	0.325862	0.00552422	0.0936151	0.517906	0.966907
PTBP2	0.614892	0.0236097	0.0960845	0.516316	0.966907
SLC39A6	0.443873	-0.0203717	0.0957018	0.518038	0.966907
SORBS1	0.39918	-0.0114967	0.094972	0.517388	0.966907
ZNF503	0.402473	0.0176797	0.0963452	0.517148	0.966907
ACTR2	0.640687	-0.0272394	0.0965869	0.518711	0.967247
ACTR1A	0.341784	-0.0113801	0.094279	0.520846	0.967809
AEBP2	0.373606	0.0049063	0.0942206	0.520433	0.967809
UBE2G1	0.346855	0.0186661	0.0965676	0.520977	0.967809
UBR5	0.466428	-0.00143763	0.0928204	0.519536	0.967809
MT-ND5	3.54476	0.0122714	0.086675	0.522151	0.969077
AGPAT5	0.361445	-0.0334632	0.102334	0.523461	0.970595
UBE2E2	0.341045	-0.0134985	0.0958938	0.524003	0.970687
ARL5B	0.333264	-0.0162269	0.0956812	0.525466	0.971839
GIGYF2	0.560721	-0.0201382	0.0950078	0.527325	0.971839
KMT2A	0.858711	0.0182138	0.0932222	0.526549	0.971839
PAFAH1B3	0.373017	0.0197102	0.0963965	0.525739	0.971839
SMIM14	0.389793	-0.00407748	0.0931865	0.527239	0.971839
UCHL1	0.959016	-0.0230715	0.0934921	0.527584	0.971839
CCDC50	0.461165	-0.00889256	0.0936542	0.528118	0.971915
DCAF10	0.763481	0.00750919	0.0926233	0.529229	0.972144
RNF111	0.378499	0.0202959	0.0961584	0.529161	0.972144
TRIM24	0.396691	-0.00831363	0.0938897	0.529782	0.972254
RFX3	0.87889	-0.0115215	0.0928963	0.530447	0.972569
ABR	0.410105	-0.0134572	0.0945789	0.531471	0.972768
ARRDC3	0.34961	0.0354476	0.102407	0.538864	0.972768
C11orf80	0.385646	0.00284948	0.0934593	0.539272	0.972768
COL4A3BP	0.614117	0.0167682	0.094048	0.539883	0.972768
CSNK1A1	0.68909	-0.00362089	0.0920005	0.533305	0.972768
DHX36	0.894059	0.0184019	0.0927386	0.534555	0.972768
DLEU2	0.533186	-0.0118143	0.094722	0.538026	0.972768
EBF2	0.493456	0.0113525	0.095099	0.537721	0.972768
EP300	0.443438	-0.0290005	0.0992983	0.538008	0.972768
FDPS	0.690801	-0.0174897	0.0932815	0.537146	0.972768
GAB2	0.32424	-0.00200831	0.0942657	0.536484	0.972768
MAPK6	0.488766	-0.0357421	0.101719	0.532315	0.972768
ODC1	0.453978	-0.0102805	0.0933607	0.539634	0.972768
RBM8A	0.476302	0.00847503	0.0929129	0.539933	0.972768
RPL37	1.17463	-0.0184822	0.0911442	0.538728	0.972768
SNX9	0.323526	-0.0193934	0.0972681	0.53704	0.972768
TBCK	0.454203	0.0129291	0.0949674	0.537717	0.972768
USP47	0.806665	0.0167087	0.0931363	0.53238	0.972768
YLPM1	0.559888	0.0130705	0.0937927	0.537317	0.972768
ARL6IP5	0.540178	0.00926734	0.0927029	0.547531	0.973551
EXOC4	0.607857	0.0119853	0.094088	0.547229	0.973551
LINC00888	0.308127	-0.0348471	0.103475	0.541659	0.973551
ORAI2	0.324861	0.0208553	0.0965406	0.545456	0.973551
PARD3	0.468832	0.0163039	0.0954078	0.548631	0.973551
PDIA6	0.37075	-0.0127367	0.0944961	0.544691	0.973551
PRMT2	0.679269	-0.00147719	0.091613	0.545787	0.973551
PTPN12	0.53075	0.013591	0.0935158	0.549753	0.973551
R3HDM1	0.530139	0.000173512	0.09303	0.54887	0.973551
RPL6	0.499471	0.0105877	0.0929285	0.544086	0.973551
RSBN1	0.377912	-0.000153101	0.0934785	0.544294	0.973551
SFPQ	0.548541	0.0242197	0.0964126	0.549483	0.973551
SLIT1	0.432206	0.00906851	0.0941933	0.548731	0.973551
SMARCA4	1.21084	0.0434024	0.102094	0.544597	0.973551
SRSF5	0.858211	-0.0111655	0.0911727	0.546223	0.973551
TUSC3	0.321899	-0.0237739	0.0978887	0.543529	0.973551
UBE2D3	0.7964	0.032153	0.0978309	0.546854	0.973551
WDFY1	0.355398	-0.0195088	0.0964448	0.54575	0.973551
WDR6	0.334241	0.0032852	0.0935972	0.547037	0.973551
CLIP1	0.61166	0.0121762	0.0931051	0.550765	0.974468
DNAJA2	0.317084	-0.0217371	0.0976412	0.55339	0.974716
GPR107	0.426768	-0.0234485	0.0973778	0.554167	0.974716
KIF3A	1.01027	0.00549946	0.0901561	0.552219	0.974716
NEMF	0.498855	0.0085102	0.0932213	0.553678	0.974716
SCN3A	0.929222	0.00904497	0.0919309	0.554213	0.974716
SIPA1L2	0.345798	-0.00672771	0.0943202	0.554303	0.974716
TMEM161B-AS1	0.71092	0.0351932	0.102208	0.554367	0.974716
ATL1	0.323216	0.0004113	0.0939885	0.55768	0.978538
NSL1	0.322035	-0.0242649	0.0987617	0.559023	0.978538
PLD3	0.484784	-0.0216258	0.0961598	0.558687	0.978538
QPRT	0.338569	-0.010194	0.0944986	0.55825	0.978538
SYN3	0.401815	-0.0179266	0.0968403	0.558307	0.978538
CCT6A	0.530915	-0.0428137	0.105578	0.560929	0.979892
RNF150	0.392533	0.01367	0.095155	0.560973	0.979892
ZRANB2	0.448687	0.0190569	0.0955061	0.561287	0.979892
ANK3	2.09038	0.014299	0.0912549	0.572373	0.981783
APBA2	0.435696	0.00879731	0.0936184	0.571266	0.981783
ARMH4	0.592888	0.0153222	0.0937377	0.578315	0.981783
ATF4	0.689853	0.0128579	0.0920685	0.564351	0.981783
CAB39	0.412762	0.0160391	0.0952068	0.567481	0.981783
CCT8	0.385184	-0.036848	0.103483	0.567124	0.981783
CELF2	0.673945	0.0220024	0.0959335	0.562894	0.981783
CXXC4	0.430139	0.00248081	0.0932802	0.565585	0.981783
EIF2AK3	0.499276	-0.0267842	0.0992604	0.57495	0.981783
FAM49B	0.324225	-0.0271057	0.0995958	0.574192	0.981783
FMNL2	1.01327	0.0249355	0.0950061	0.578706	0.981783
FRYL	0.534188	0.00608708	0.0931614	0.578808	0.981783
GSTA4	0.327718	0.00446511	0.0939421	0.576979	0.981783
HMBOX1	0.426185	-0.0279959	0.099527	0.576925	0.981783
KCNQ1OT1	2.67368	-0.0376433	0.100799	0.57172	0.981783
KIAA1191	0.389043	-0.0149835	0.0946781	0.572587	0.981783
LARGE1	0.410891	0.00536396	0.0941487	0.577523	0.981783
LNPK	0.346879	0.0342629	0.102651	0.571316	0.981783
LRRTM4	0.456507	-0.0136664	0.0957362	0.573599	0.981783
MPHOSPH10	0.368827	-0.00961779	0.0942291	0.56417	0.981783
NCBP3	0.339725	-0.0143214	0.095562	0.575962	0.981783
NDFIP1	0.471739	0.0409918	0.10483	0.568438	0.981783
NHLH1	0.337255	0.0218432	0.0979761	0.564821	0.981783
PBX1	1.04545	0.0286814	0.0959031	0.568389	0.981783
PNMA2	0.400183	-0.00463855	0.0933183	0.568088	0.981783
PPFIBP1	0.393286	-0.0175137	0.0961355	0.567141	0.981783
RAB3GAP2	0.369541	-0.0222382	0.0973023	0.576105	0.981783
RALGPS2	0.35073	0.0238838	0.0981723	0.57463	0.981783
SBK1	0.930962	0.0266207	0.0942526	0.567446	0.981783
SCFD1	0.499291	0.000861418	0.0924934	0.570368	0.981783
TSC22D2	0.32327	0.0194554	0.096442	0.573179	0.981783
ZNF281	0.491064	-0.000372021	0.0923152	0.576172	0.981783
ZNRF1	0.40093	0.0145081	0.0947026	0.570853	0.981783
EMSY	0.387764	0.00360559	0.0934232	0.581746	0.985195
SPIRE1	0.463934	0.0167806	0.095141	0.58182	0.985195
RERE	1.31356	-0.0192379	0.0927594	0.582764	0.985947
SUZ12P1	0.445525	-0.0247989	0.0980559	0.583272	0.985959
ATXN10	0.458644	0.0244651	0.0975146	0.584001	0.986346
EGFEM1P	0.352871	0.0120106	0.0953533	0.585336	0.987754
FMN2	0.406932	0.0231045	0.0977054	0.587142	0.989955
ABCC5	0.34023	-0.00679664	0.0943223	0.616602	0.994129
AC097376.2	0.456476	-0.000622674	0.0935631	0.629342	0.994129
ADGRL2	0.39561	0.00766523	0.0943329	0.63236	0.994129
AMN1	0.325663	0.0158432	0.0954445	0.630047	0.994129
ANKRD11	1.20713	-0.0322328	0.0971438	0.613642	0.994129
ARHGAP5	0.700716	-0.00742462	0.0918893	0.631943	0.994129
ARHGEF7	0.573088	-0.0361989	0.101584	0.592034	0.994129
ARIH1	0.911792	-0.0226157	0.0948569	0.625144	0.994129
BCL7A	0.382372	0.0151156	0.0951429	0.624554	0.994129
BLOC1S6	0.494727	-0.0303173	0.0993744	0.625902	0.994129
CCAR1	0.512533	-0.000115202	0.0920262	0.595157	0.994129
CCDC144NL-AS1	1.39773	0.00579403	0.0886722	0.6135	0.994129
CCNH	0.617007	-0.0219685	0.0965916	0.62205	0.994129
CCT7	0.35526	-0.0278686	0.0992421	0.630875	0.994129
CDK19	0.433302	0.0133622	0.0940606	0.608462	0.994129
CKAP5	0.559009	-0.0205556	0.0951794	0.632161	0.994129
CNBP	0.386042	0.00951712	0.0939629	0.606181	0.994129
CORO1C	0.45659	-0.00618429	0.0928172	0.60154	0.994129
CTIF	0.430407	-0.000106578	0.092822	0.599079	0.994129
CXADR	0.874522	0.0275222	0.0948635	0.625254	0.994129
DCP1A	0.512138	0.00714261	0.092846	0.604	0.994129
EIF3H	0.493499	-0.0301918	0.0994269	0.610864	0.994129
EPM2AIP1	0.519709	-0.00464016	0.0921373	0.60101	0.994129
EXOC1	0.460055	0.000965461	0.0925701	0.631736	0.994129
FCHSD2	0.617085	0.00964231	0.0941162	0.629827	0.994129
GNB1	1.30559	0.0375829	0.0970768	0.621105	0.994129
GNG4	0.651777	-0.0259879	0.0970694	0.598238	0.994129
H2AFY2	0.358067	0.0209912	0.0970416	0.6023	0.994129
HNRNPA0	0.547027	0.0102388	0.0926271	0.603265	0.994129
INSR	0.393168	-0.00110558	0.0936921	0.602786	0.994129
IRAK1BP1	0.465126	-0.000275991	0.0936008	0.616977	0.994129
IRS2	0.318052	0.00297292	0.0941042	0.612424	0.994129
KDM4B	0.471463	0.0270397	0.0980157	0.611112	0.994129
KIFAP3	0.474498	-0.000700313	0.0925708	0.596677	0.994129
KMT2C	0.947634	-0.00394731	0.0916036	0.616189	0.994129
LRRTM2	0.313151	0.0256026	0.0988589	0.593066	0.994129
MAGI1	1.08222	0.0352242	0.0992553	0.604384	0.994129
MPDZ	0.361947	0.00645693	0.0936237	0.618159	0.994129
MPHOSPH8	0.618174	0.0037352	0.09177	0.6294	0.994129
MRPL19	0.323967	0.00878926	0.094535	0.612982	0.994129
MT-ND2	1.29238	-0.0402035	0.0995221	0.614834	0.994129
MT-RNR1	3.59621	-0.0241245	0.0897935	0.624187	0.994129
MTF2	0.786777	-0.00625347	0.0909686	0.616917	0.994129
MYEF2	0.4914	-0.0148499	0.0943429	0.616434	0.994129
NDRG4	0.609775	-0.0135226	0.093138	0.623344	0.994129
NFE2L2	0.345609	-0.0122903	0.0952994	0.600781	0.994129
NOL4L	0.351229	0.020142	0.0964181	0.621562	0.994129
NR2F2	1.24205	0.00538706	0.092508	0.624465	0.994129
NSG1	0.461498	0.012786	0.0939875	0.632995	0.994129
PALM	0.543419	0.0300589	0.0981994	0.602014	0.994129
PDS5B	0.408571	0.033015	0.100937	0.609863	0.994129
PGBD1	0.323545	0.0245715	0.0984693	0.618234	0.994129
PHF20	0.494969	0.0249205	0.0973344	0.608238	0.994129
PNISR	1.36318	-0.0118307	0.0882814	0.608547	0.994129
POLR2B	0.385848	-0.0379554	0.104109	0.617027	0.994129
PPP3CA	0.571456	-0.0110928	0.0941993	0.59443	0.994129
PSAP	1.00447	-0.0346254	0.0979867	0.615597	0.994129
QSER1	0.412675	-0.00747519	0.0936724	0.60709	0.994129
RALY	0.364176	0.0225819	0.0969018	0.591313	0.994129
RAPH1	0.357037	-0.0173438	0.0955261	0.623669	0.994129
RASA1	0.402238	0.0225475	0.0971999	0.63291	0.994129
RIOK3	0.308371	-0.0144418	0.0957368	0.597296	0.994129
RPL11	0.57286	-0.0195549	0.0942756	0.629096	0.994129
RPS13	0.368885	-0.0158301	0.095226	0.59584	0.994129
SEC13	0.488096	-0.0312133	0.0998274	0.599445	0.994129
SEC62	0.99242	-0.0238344	0.0934679	0.615211	0.994129
SEC63	0.682297	-0.0131559	0.0933077	0.614608	0.994129
40787	0.855047	-0.00976863	0.0910004	0.607633	0.994129
TANC2	0.419849	-0.0217321	0.0972812	0.631665	0.994129
TCAIM	0.351524	0.0088666	0.0946126	0.632712	0.994129
TMEM131	0.375684	-0.0113532	0.0946534	0.590882	0.994129
TMEM59	0.368239	0.0229173	0.0969004	0.625742	0.994129
TMEM87A	0.479149	0.00344509	0.0932817	0.598305	0.994129
TNIK	0.594967	-0.0272474	0.0987529	0.627774	0.994129
TRA2B	0.404086	-0.0314909	0.100964	0.627604	0.994129
TRIB2	0.349202	-0.0267835	0.0986434	0.598054	0.994129
UBA1	0.568259	0.00495241	0.0921784	0.61789	0.994129
UBR1	0.484117	-0.00367227	0.0932322	0.591502	0.994129
UNC13A	0.307125	0.000495899	0.0940308	0.592196	0.994129
VPS35	0.360592	0.034168	0.102172	0.609578	0.994129
WNT2B	0.319175	0.0117772	0.0952983	0.623525	0.994129
WTAP	0.325129	0.0225139	0.0974823	0.597651	0.994129
XPC	0.370182	0.00795004	0.0939441	0.627963	0.994129
YWHAZ	0.802279	-0.00285608	0.0900247	0.595445	0.994129
ZNF207	0.312602	-0.0188304	0.0962317	0.624341	0.994129
ZNF644	0.4203	0.00921391	0.093794	0.617243	0.994129
AC132008.2	0.320313	0.0324943	0.101709	0.63658	0.995027
CCP110	0.443841	-0.0286745	0.0991187	0.640343	0.995027
CIRBP	0.594342	-0.00140475	0.0917995	0.635444	0.995027
DUSP16	0.433305	-0.0273662	0.0994467	0.637583	0.995027
GPR173	0.42218	-0.00250908	0.0935573	0.639846	0.995027
LINC01876	0.370334	0.00784499	0.0947541	0.64124	0.995027
LSAMP	1.24364	0.0171964	0.0943096	0.64164	0.995027
NKAP	0.379485	-0.0173555	0.0960451	0.640577	0.995027
PTK2	0.601293	-0.00889305	0.0934454	0.634455	0.995027
SAP18	0.331749	-0.0166327	0.0955733	0.639342	0.995027
SHPRH	0.430106	0.0172046	0.0955627	0.640523	0.995027
SSRP1	0.504725	0.00493278	0.0924205	0.641644	0.995027
STAG1	0.424107	0.0234041	0.0981769	0.637478	0.995027
TAB2	0.337726	0.0148867	0.0956339	0.639802	0.995027
TEAD1	0.429051	-0.0156646	0.0958035	0.635262	0.995027
TOMM70	0.330605	-0.00463822	0.0937715	0.636835	0.995027
BNIP3L	1.24781	0.00518335	0.0888098	0.642167	0.995057
ACACA	0.357003	0.000569807	0.0936623	0.685334	0.99617
ADGRB3	0.612705	-0.00413564	0.0940717	0.720587	0.99617
AFDN	0.950215	0.0114694	0.0919319	0.683604	0.99617
AGAP3	0.33209	-0.0302184	0.100516	0.676774	0.99617
AGO2	0.497907	0.0245854	0.0966053	0.646058	0.99617
AGTPBP1	0.495	0.00072269	0.09257	0.701855	0.99617
APLP1	0.565035	-0.0198351	0.0949526	0.675901	0.99617
ARL15	0.385897	0.0177816	0.0961573	0.649772	0.99617
ATCAY	1.26087	0.0178815	0.090427	0.65244	0.99617
ATP1B1	0.804949	-0.00891352	0.0922206	0.71208	0.99617
ATP6V1G1	0.653009	0.0125297	0.0924657	0.712805	0.99617
AVL9	0.365356	0.0045641	0.0937022	0.709235	0.99617
BBX	0.977544	0.0372999	0.100161	0.675271	0.99617
BICRAL	0.315186	0.0216818	0.0976915	0.65614	0.99617
BLCAP	0.515156	-0.0226876	0.0962677	0.702786	0.99617
CADPS	0.637326	0.0254957	0.0979272	0.65177	0.99617
CCDC18-AS1	0.368738	0.00440503	0.0942177	0.704449	0.99617
CCDC92	0.306838	0.0272709	0.0998249	0.664059	0.99617
CCNT2	0.414147	0.0241323	0.0971537	0.698796	0.99617
CDK5R1	0.478715	0.00355975	0.0923451	0.725147	0.99617
CEP97	0.379291	0.0228479	0.0970434	0.71786	0.99617
COG5	0.339804	-0.0111951	0.0950355	0.690676	0.99617
CTCF	0.326812	0.00204768	0.0939539	0.693665	0.99617
CTTNBP2NL	0.544813	0.0334839	0.100364	0.659238	0.99617
CUL5	0.487693	-0.00777665	0.0931661	0.680984	0.99617
CWC27	0.419774	-0.0335965	0.101928	0.644916	0.99617
DDR1	0.330884	0.014776	0.0953397	0.657245	0.99617
DEK	0.490172	-0.0126958	0.0937657	0.708217	0.99617
DHCR24	0.341861	-0.0323428	0.101845	0.709364	0.99617
DLGAP4	0.904655	0.0160287	0.0916813	0.676593	0.99617
DST	1.714	0.0291832	0.0942705	0.698654	0.99617
DTNB	0.311275	0.0120278	0.0951302	0.644561	0.99617
DYNC1H1	1.12027	-0.0148661	0.0915548	0.661614	0.99617
EDIL3	0.30576	0.00234066	0.0942617	0.71312	0.99617
EFNB2	0.322278	0.0107753	0.0947487	0.682051	0.99617
EHBP1	1.22251	0.0322826	0.0974808	0.667159	0.99617
EIF4A2	1.17481	0.0231602	0.0921465	0.654809	0.99617
EIF4B	0.518315	-0.0106981	0.0930144	0.691227	0.99617
ENAH	0.988546	0.0178731	0.0909527	0.657384	0.99617
ETNK1	0.356243	0.00361941	0.093274	0.646915	0.99617
FAF1	0.632491	-0.012824	0.0943961	0.68875	0.99617
FAM177A1	0.372735	-0.00816512	0.0938099	0.65379	0.99617
FBXW7	0.321579	0.000952628	0.0937326	0.674602	0.99617
FOXK2	0.360497	-0.0110555	0.0943726	0.708842	0.99617
FTO	0.415252	0.0145772	0.0954174	0.669845	0.99617
GBF1	0.378503	-7.50861e-05	0.093927	0.653753	0.99617
GDAP1	0.391093	0.00123138	0.0934556	0.716351	0.99617
GDI2	0.365561	-0.00987736	0.0943956	0.657128	0.99617
GOLT1B	0.312742	-0.0326703	0.102263	0.644967	0.99617
GPM6A	1.63226	-0.0366495	0.0988205	0.679719	0.99617
GRK3	0.537349	0.0006287	0.0930258	0.664156	0.99617
GSPT1	0.381844	-0.0272965	0.0989863	0.677088	0.99617
HABP4	0.400217	-0.00108126	0.0929413	0.717659	0.99617
HCG17	0.330734	0.0182601	0.0963295	0.710349	0.99617
HDGFL3	0.998717	-0.010929	0.0910981	0.69999	0.99617
HERC1	1.06056	-0.0435546	0.10279	0.665221	0.99617
HLTF	0.461609	0.00571456	0.0926563	0.718507	0.99617
HMGB1	0.38467	0.0167253	0.0951093	0.676232	0.99617
HMGN1	0.38427	0.0127428	0.0940056	0.671587	0.99617
HNRNPA3	0.522877	0.0140239	0.0938569	0.66126	0.99617
HNRNPH1	0.428035	0.0235175	0.0968849	0.691643	0.99617
HP1BP3	0.75211	0.0251807	0.0951463	0.655269	0.99617
HS6ST2	0.317133	-0.00816021	0.0951156	0.72292	0.99617
HTATSF1	0.553878	-0.0200131	0.0953384	0.669066	0.99617
IPO7	0.470407	-0.0184294	0.0947759	0.719875	0.99617
JAM3	0.353378	0.00696637	0.0941013	0.652573	0.99617
JPX	0.722757	0.0104414	0.0930357	0.702317	0.99617
KCNT2	0.468332	0.0262961	0.098579	0.646197	0.99617
KDM2A	0.443881	0.0102547	0.0941611	0.65108	0.99617
KDM5A	0.471916	0.0183984	0.0949841	0.662002	0.99617
KDM5B	1.63841	0.0540744	0.104455	0.688098	0.99617
KIAA1324L	0.351831	0.0242851	0.097889	0.697802	0.99617
KLHL28	0.316411	-0.0193452	0.096766	0.697987	0.99617
LARP4B	0.326947	0.000976616	0.0937723	0.649605	0.99617
MAPK8	0.772878	0.00962936	0.0924753	0.703537	0.99617
MAPRE2	0.74996	0.0193756	0.0947332	0.693813	0.99617
39142	0.377412	-0.0105734	0.0944923	0.721343	0.99617
MCF2L2	0.310854	0.0232097	0.0982985	0.675277	0.99617
MEF2A	0.466995	-0.00214295	0.093268	0.684106	0.99617
MEGF9	0.505045	-0.0120048	0.0940623	0.707687	0.99617
MEIS3	0.341498	-0.00512183	0.0936226	0.710597	0.99617
MFSD14C	0.307538	0.0063734	0.0940967	0.658878	0.99617
MICU1	0.467953	0.0159212	0.0956971	0.708238	0.99617
MINDY2	0.671948	-0.0159974	0.0935172	0.687679	0.99617
MIR100HG	0.474339	0.00892512	0.0935589	0.682228	0.99617
MKLN1	0.612138	-0.00480644	0.0925208	0.724321	0.99617
MTDH	0.902695	0.0152071	0.0917729	0.717384	0.99617
MTURN	0.311973	-0.0325783	0.102009	0.697403	0.99617
NCAN	0.315886	0.000259061	0.0938999	0.691968	0.99617
NFX1	0.364036	-0.00143464	0.0933775	0.695246	0.99617
NIPSNAP1	0.460115	-0.00246483	0.0928418	0.693283	0.99617
NLGN4X	0.710515	-0.0212668	0.0962959	0.658388	0.99617
NORAD	0.783468	-0.0339796	0.0985902	0.711301	0.99617
NR2F1-AS1	0.368153	0.0138452	0.0951717	0.687348	0.99617
NT5C3A	0.345253	-0.0178739	0.0965185	0.708976	0.99617
OPTN	0.432677	0.00249841	0.0926165	0.694146	0.99617
OSBPL9	0.35274	-0.00967387	0.0946163	0.695312	0.99617
P4HB	0.346295	-0.0279779	0.0993994	0.718873	0.99617
PDE10A	0.410901	-0.015437	0.0955996	0.669439	0.99617
PGD	0.348638	0.01314	0.0946883	0.653995	0.99617
PKIA	0.879183	-0.0341584	0.0998079	0.720406	0.99617
PPP2R5C	0.371739	0.00710638	0.0935424	0.725774	0.99617
PPP2R5E	0.709038	0.0145131	0.0928001	0.662166	0.99617
PPP4R3B	0.367058	-0.0161906	0.0953619	0.723657	0.99617
PRKACB	0.367076	-0.0190282	0.0965679	0.670758	0.99617
PRKCI	0.465115	-0.0262124	0.0980387	0.659025	0.99617
PRRC2C	2.14391	0.00315609	0.0854785	0.722739	0.99617
PSMD2	0.563175	0.0338157	0.100079	0.725566	0.99617
PSMD7	0.378543	0.00259792	0.0931319	0.696941	0.99617
PTPN11	0.554962	0.0230405	0.0962511	0.704439	0.99617
RACK1	1.56537	0.0148538	0.0881089	0.696812	0.99617
RAD23B	0.364221	-0.0180554	0.0957647	0.698594	0.99617
RBM26	0.394814	-0.0102972	0.0936828	0.707394	0.99617
RHOBTB3	0.724565	0.0420118	0.103876	0.653521	0.99617
RNF115	0.310333	0.00319654	0.0939426	0.70407	0.99617
RNF24	0.810743	0.0248817	0.0958741	0.694238	0.99617
RPL19	0.556365	0.0341839	0.100136	0.660042	0.99617
RUSC2	0.312849	0.01182	0.0951316	0.722963	0.99617
SCAF11	0.56133	-0.00799636	0.0930856	0.70477	0.99617
SDC3	0.357427	0.00706886	0.0938678	0.702796	0.99617
SDK2	0.328195	0.0104097	0.0945726	0.677878	0.99617
SECISBP2	0.486272	-0.0294635	0.099438	0.724628	0.99617
SGIP1	0.718125	-0.0283621	0.0984298	0.661136	0.99617
SLC25A3	0.849154	-0.0171665	0.0926734	0.664834	0.99617
SLC25A36	0.760824	-0.00185212	0.0906572	0.682045	0.99617
SLC25A6	0.422801	0.00112329	0.0928631	0.669228	0.99617
SLC4A8	0.340571	0.0167754	0.0958956	0.709825	0.99617
SLMAP	0.33062	-0.00607291	0.0941618	0.713512	0.99617
SMAP2	0.336641	-0.0122274	0.0950876	0.65775	0.99617
SMYD3	0.483528	0.0147515	0.0950117	0.69319	0.99617
SNTG1	0.326502	0.00767954	0.09539	0.667414	0.99617
SOS1	1.02101	-0.0303576	0.0980937	0.701869	0.99617
SPIN1	0.42191	0.0320885	0.100796	0.693199	0.99617
SPTAN1	0.408516	-0.0145617	0.0945065	0.649977	0.99617
SRRM2	0.835283	-0.0014687	0.0904966	0.705996	0.99617
STAU1	0.424422	-0.0125837	0.0943573	0.712287	0.99617
STMN4	1.00683	-0.0278675	0.0949547	0.700932	0.99617
STRN3	0.328092	-0.00536059	0.0942629	0.663005	0.99617
STXBP5L	0.641149	-0.0132545	0.0949011	0.674977	0.99617
SUMF1	0.336276	0.0324652	0.101743	0.682356	0.99617
TAOK1	1.14032	0.036439	0.0974063	0.658696	0.99617
TAX1BP1	1.05788	0.0258112	0.094118	0.673579	0.99617
TIAM1	0.469696	-0.0261029	0.0986931	0.682239	0.99617
TMEM167A	0.351696	-0.00652645	0.0936943	0.678077	0.99617
TMEM178B	0.674705	-0.0220679	0.0961933	0.688272	0.99617
TNRC6C	0.819868	0.0203389	0.0949996	0.679389	0.99617
TPST1	0.607704	-0.000453693	0.0932995	0.690062	0.99617
TSG101	0.320071	0.00921637	0.0945895	0.715121	0.99617
TUT7	0.341769	-0.00939497	0.0945813	0.704956	0.99617
TXNIP	2.05331	-0.018856	0.0897057	0.668671	0.99617
TXNL4A	0.323494	-0.0179101	0.0961892	0.662421	0.99617
UFL1	0.320163	-0.0179652	0.0963367	0.723001	0.99617
UFM1	0.353199	-0.0221233	0.0972126	0.667087	0.99617
USP9X	0.512946	-0.0327799	0.100178	0.717858	0.99617
VASH2	0.377898	-0.0226718	0.0975007	0.705151	0.99617
VPS45	0.346297	0.028501	0.099938	0.720513	0.99617
VPS8	0.353305	-0.0137781	0.0949342	0.716724	0.99617
WSB1	1.87455	0.0471038	0.101478	0.669156	0.99617
YEATS2	0.562931	-0.0106567	0.0929021	0.686718	0.99617
YIPF4	0.344691	-0.0162766	0.0956929	0.651439	0.99617
YTHDC1	0.613344	-0.0112114	0.0925666	0.700463	0.99617
ZNF131	0.591786	-0.0102006	0.0929184	0.692345	0.99617
ZNF664	0.352856	0.0157211	0.0952062	0.702356	0.99617
ZNF91	0.692376	0.0113145	0.092462	0.714337	0.99617
ARID4A	0.63426	0.0208813	0.095077	0.726632	0.996654
AC093752.1	0.402167	-0.0160693	0.095628	0.73957	0.997153
ANTXR1	0.332116	0.0232491	0.0984538	0.735092	0.997153
CCDC88A	1.6261	0.0279629	0.0930675	0.734559	0.997153
CDK13	0.7101	-0.0147926	0.0942213	0.727654	0.997153
CLASP1	0.528498	0.0107729	0.0935896	0.733085	0.997153
CNKSR2	0.409482	-0.00104248	0.0936426	0.730928	0.997153
CREBBP	0.576896	-0.0171605	0.0943539	0.735325	0.997153
EEF2	1.57268	-0.00789375	0.0870834	0.732013	0.997153
FAM171A1	0.473733	0.0150999	0.0949413	0.732663	0.997153
GRIP1	0.407034	0.00650709	0.094418	0.738727	0.997153
HSD17B12	0.392396	-0.0155378	0.0948556	0.737218	0.997153
IDS	0.5046	-0.0272368	0.0977308	0.739789	0.997153
ITCH	0.401393	0.0106273	0.0939936	0.739303	0.997153
KPNA4	0.355048	0.0288931	0.100073	0.730633	0.997153
MAGED2	0.425112	0.00772376	0.0930088	0.736122	0.997153
MMP16	0.372132	0.0196108	0.0967297	0.740234	0.997153
MRFAP1L1	0.319451	-0.00188654	0.0935786	0.736033	0.997153
PTPN4	0.385954	0.0070874	0.0943288	0.736248	0.997153
PTPRS	1.20148	0.0210794	0.0912391	0.730011	0.997153
RAB1A	0.61968	-0.0115666	0.0924427	0.728871	0.997153
RPS27L	0.334895	0.0113383	0.0944915	0.739799	0.997153
TOM1L2	0.39708	-0.0160386	0.0954127	0.740655	0.997153
USP22	0.973696	-0.00170377	0.0895958	0.738851	0.997153
USP34	0.642936	-0.00889633	0.0925092	0.734574	0.997153
VAT1	0.43391	-0.00083486	0.0927001	0.734452	0.997153
WNK1	0.924983	-0.0358991	0.0998589	0.731229	0.997153
ZC3H13	1.18804	-0.0104457	0.0896626	0.730547	0.997153
FZD3	0.75029	-0.00012273	0.0913285	0.74189	0.997902
SRRM1	0.426735	-0.00316053	0.0930164	0.742224	0.997902
H2AFV	0.650804	-0.000582977	0.0915275	0.743908	0.998009
NUDT21	0.432857	0.0156547	0.0944333	0.743397	0.998009
PTPRA	0.693482	0.00982476	0.0925533	0.744329	0.998009
STAG2	0.326677	0.0119578	0.0945015	0.743574	0.998009
CREBRF	0.388178	-0.0229805	0.0972697	0.744978	0.998199
ANKRD12	1.39886	0.0167233	0.0906716	0.74555	0.998287
ZNF445	0.375553	0.00235404	0.0930249	0.746666	0.999102
A1BG	0.00380962	-0.000189419	0.0953161	1	1
A1BG-AS1	0.0402714	-0.0017525	0.0953156	1	1
A1CF	0.00237507	0.000785273	0.0953166	1	1
A2M	0.00890586	0.000808442	0.0953054	1	1
A2M-AS1	0.00644215	-0.00012078	0.0953173	1	1
A2ML1	0.00227892	0.000784378	0.0953165	1	1
A2ML1-AS1	0.0197127	-0.000767483	0.0953198	1	1
A2MP1	0.00744635	-0.000216747	0.0953162	1	1
A3GALT2	0.0129274	-0.000700972	0.0953188	1	1
A4GALT	0.00441345	0.00160116	0.095327	1	1
AAAS	0.0337405	-0.00129606	0.0953071	1	1
AACS	0.063424	-0.00311174	0.0953242	1	1
AADAT	0.0554871	0.00316096	0.0953442	1	1
AAGAB	0.154726	-0.013578	0.0965086	1	1
AAMDC	0.138472	0.00814455	0.0953585	1	1
AAMP	0.0974708	-0.00383519	0.09524	1	1
AAR2	0.104769	-0.00221988	0.0951407	1	1
AARS2	0.0385198	-0.000321198	0.09527	1	1
AARSD1	0.0189689	-0.000706496	0.0953175	1	1
AASDH	0.142007	-0.00181033	0.0948952	1	1
AASS	0.0900368	0.00632395	0.0954474	1	1
AATBC	0.00389232	-0.000483966	0.095317	1	1
AATF	0.120964	-0.00928355	0.0957882	1	1
AATK	0.0299384	0.000150022	0.0952924	1	1
AB015752.1	0.0126939	-0.000680842	0.0953175	1	1
ABALON	0.00254424	-0.000111501	0.095317	1	1
ABCA1	0.0767067	0.00212917	0.0951655	1	1
ABCA11P	0.0125533	-0.000677283	0.0953175	1	1
ABCA12	0.00508848	-0.000118836	0.0953172	1	1
ABCA13	0.00682042	-9.97889e-05	0.0953172	1	1
ABCA17P	0.0245333	0.000375257	0.0952889	1	1
ABCA2	0.0201385	0.000853431	0.0952923	1	1
ABCA3	0.194592	0.00529048	0.0947771	1	1
ABCA5	0.0739093	-0.00367114	0.0953373	1	1
ABCA7	0.039035	-0.00107665	0.0952941	1	1
ABCA9	0.00562163	-0.000203583	0.0953162	1	1
ABCA9-AS1	0.00353252	-0.000189373	0.0953161	1	1
ABCB1	0.0182668	0.00060292	0.0953163	1	1
ABCB10	0.0520623	-0.00106993	0.0952575	1	1
ABCB11	0.00752421	-0.000194073	0.0953161	1	1
ABCB6	0.00316991	-0.000466472	0.0953167	1	1
ABCB7	0.120574	0.00863099	0.0955745	1	1
ABCB8	0.0100902	-0.00061453	0.0953168	1	1
ABCB9	0.14673	0.00397608	0.0950722	1	1
ABCC1	0.141331	0.00707521	0.0953495	1	1
ABCC10	0.0621703	-0.00204639	0.0952381	1	1
ABCC11	0.00265187	-0.000110591	0.0953171	1	1
ABCC2	0.00321174	-0.000183196	0.0953161	1	1
ABCC3	0.00275705	-0.00011955	0.0953171	1	1
ABCC4	0.0297376	0.000701823	0.0952867	1	1
ABCC8	0.0617531	0.000452197	0.0952784	1	1
ABCC9	0.00583656	0.000854004	0.0953199	1	1
ABCD1	0.0113505	-0.000289296	0.0953164	1	1
ABCD2	0.00214882	-0.000179738	0.0953159	1	1
ABCD3	0.0928563	-0.00139193	0.0951413	1	1
ABCD4	0.170839	-0.00449283	0.0949964	1	1
ABCE1	0.12957	-6.68055e-05	0.0949901	1	1
ABCF1	0.239298	0.0102207	0.0950304	1	1
ABCF2	0.0605155	-0.00377789	0.0953656	1	1
ABCF3	0.0256094	0.00145753	0.0953157	1	1
ABCG1	0.0879423	0.000327322	0.0951555	1	1
ABCG4	0.0132527	-5.64782e-06	0.0953005	1	1
ABCG5	0.00373887	-0.000113972	0.0953172	1	1
ABHD1	0.00478104	-0.000584898	0.0953161	1	1
ABHD10	0.10307	-0.00348306	0.0951691	1	1
ABHD11	0.00652719	-0.000532022	0.0953168	1	1
ABHD12	0.192418	0.00915603	0.0954063	1	1
ABHD12B	0.0089752	0.000198659	0.09531	1	1
ABHD13	0.0564403	0.00322409	0.0953147	1	1
ABHD14A	0.0156216	-0.000676286	0.0953174	1	1
ABHD14A-ACY1	0.00768465	-0.000243059	0.0953161	1	1
ABHD14B	0.0294911	-0.00109556	0.0953138	1	1
ABHD15-AS1	0.0478661	-0.00100172	0.0952631	1	1
ABHD16A	0.0125159	0.000703347	0.0953176	1	1
ABHD17A	0.0215619	0.000502662	0.0953036	1	1
ABHD17AP6	0.00404163	-0.000117613	0.0953172	1	1
ABHD17B	0.130202	0.00839429	0.0954326	1	1
ABHD17C	0.0253606	-0.000333124	0.0952984	1	1
ABHD18	0.297786	0.00342686	0.0941468	0.978462	1
ABHD2	0.185671	-0.00102288	0.0946564	1	1
ABHD3	0.177278	-0.00177787	0.0949044	1	1
ABHD4	0.0287848	-0.0012589	0.0953117	1	1
ABHD5	0.153279	0.0037714	0.0950105	1	1
ABHD6	0.0940799	-0.00177271	0.0951889	1	1
ABHD8	0.0581187	-0.00265522	0.095288	1	1
ABI1	0.146368	-0.00843827	0.0955826	1	1
ABI2	1.25673	0.0335991	0.09578	0.859273	1
ABI3BP	0.0326836	-0.00153262	0.0953152	1	1
ABL1	0.26302	0.0244026	0.0986908	0.883034	1
ABL2	0.328252	-0.00786927	0.0945313	0.997639	1
ABLIM1	0.191729	-0.00337471	0.0948112	1	1
ABLIM2	0.101969	-0.00208942	0.095169	1	1
ABLIM3	0.0609699	-0.00243555	0.0953211	1	1
ABO	0.00848249	-0.000263813	0.0953162	1	1
ABRACL	0.0572806	-0.000939188	0.0952217	1	1
ABRAXAS1	0.0346887	-0.00171387	0.0953114	1	1
ABRAXAS2	0.114124	-0.00109598	0.0951062	1	1
ABT1	0.0413705	0.000497135	0.0952651	1	1
ABTB2	0.104666	0.00487149	0.0952481	1	1
AC000058.1	0.00295948	-0.000188617	0.0953161	1	1
AC000068.1	0.00336704	-0.000184406	0.0953161	1	1
AC000120.3	0.0931031	0.000644381	0.0951969	1	1
AC000372.1	0.00486807	-0.000204354	0.0953162	1	1
AC001226.2	0.0158347	0.000254911	0.0953113	1	1
AC002044.2	0.00214271	-0.000127367	0.095317	1	1
AC002056.1	0.00765595	0.000546705	0.0953143	1	1
AC002064.2	0.00394306	0.0010417	0.0953211	1	1
AC002066.1	0.00304932	0.00100448	0.09532	1	1
AC002070.1	0.00613991	-0.00059807	0.0953169	1	1
AC002074.1	0.00299692	-0.000169577	0.095316	1	1
AC002094.3	0.00368331	0.000781033	0.095318	1	1
AC002094.4	0.00763567	-0.000590103	0.095317	1	1
AC002116.2	0.0354634	-0.000279985	0.0952706	1	1
AC002310.1	0.00827009	0.000132138	0.0953095	1	1
AC002310.2	0.0252743	-0.00029499	0.0953006	1	1
AC002310.4	0.0488978	0.00173979	0.0952719	1	1
AC002310.5	0.00405286	0.00104091	0.0953212	1	1
AC002398.1	0.00927487	-0.000584607	0.0953171	1	1
AC002401.1	0.00365781	0.000813785	0.0953181	1	1
AC002401.4	0.00295517	0.000766766	0.0953172	1	1
AC002429.2	0.0163986	0.000124024	0.0953105	1	1
AC002454.1	0.00376546	-0.000514172	0.095317	1	1
AC002456.1	0.00917143	-0.000636233	0.0953181	1	1
AC002463.1	0.00318834	-0.000102467	0.0953171	1	1
AC002472.2	0.0645806	-0.0013281	0.0952699	1	1
AC002519.2	0.00744017	-0.000272411	0.0953162	1	1
AC002550.1	0.0108834	0.000128751	0.0953047	1	1
AC002558.1	0.0146112	0.000486287	0.0953139	1	1
AC002558.3	0.0188981	0.000214046	0.0953103	1	1
AC002985.1	0.00819646	0.000557293	0.0953141	1	1
AC002996.1	0.0132201	-0.000640377	0.0953186	1	1
AC003002.1	0.0116914	-0.000685093	0.0953187	1	1
AC003002.2	0.0231932	9.81928e-05	0.0953068	1	1
AC003005.2	0.00627157	-0.000248958	0.0953161	1	1
AC003006.1	0.0342953	-0.000988311	0.0952974	1	1
AC003072.1	0.0100171	-0.000652533	0.0953171	1	1
AC003102.1	0.00225116	-0.000175805	0.0953159	1	1
AC003666.1	0.00664197	-0.000558364	0.0953164	1	1
AC003681.1	0.0173089	0.000233193	0.0953061	1	1
AC003682.1	0.0313079	-0.000158977	0.0952909	1	1
AC003688.1	0.00858323	-0.000232678	0.0953033	1	1
AC003991.1	0.00613183	-0.000585231	0.0953165	1	1
AC004024.1	0.00391548	-0.000189973	0.0953161	1	1
AC004034.1	0.00617019	0.000366419	0.0953111	1	1
AC004039.1	0.0939101	0.00542334	0.0953212	1	1
AC004053.1	0.00817703	0.000694152	0.0953166	1	1
AC004076.1	0.230847	-0.00765214	0.0949375	0.842062	1
AC004076.2	0.0346341	0.0011043	0.095299	1	1
AC004080.1	0.00660799	0.000305595	0.0953108	1	1
AC004112.1	0.0223861	-0.00120155	0.0953221	1	1
AC004130.1	0.00680459	-0.000214025	0.0953162	1	1
AC004148.2	0.0176703	0.000527475	0.0953146	1	1
AC004158.1	0.0134186	-2.76869e-05	0.0953053	1	1
AC004160.1	0.0876085	0.00756928	0.0955874	1	1
AC004223.3	0.0032931	-0.000189425	0.0953161	1	1
AC004224.2	0.0245092	0.000391026	0.0953118	1	1
AC004231.1	0.00243404	-0.000178829	0.095316	1	1
AC004233.4	0.00446495	0.000804166	0.0953186	1	1
AC004253.1	0.0080635	0.00031459	0.0953116	1	1
AC004257.1	0.0237986	0.000552568	0.0953136	1	1
AC004381.1	0.00571978	-0.000241821	0.095316	1	1
AC004448.2	0.00678198	-0.000560879	0.0953165	1	1
AC004461.1	0.00257591	0.000757025	0.0953169	1	1
AC004466.1	0.00299243	-0.00049024	0.0953165	1	1
AC004471.1	0.00724219	0.000112466	0.0953059	1	1
AC004477.1	0.0092247	0.00052766	0.095314	1	1
AC004477.2	0.00416233	-0.000518613	0.0953171	1	1
AC004477.3	0.00778264	-0.000264413	0.0953161	1	1
AC004491.1	0.00222392	-0.000127791	0.095317	1	1
AC004494.1	0.0206458	-0.000324287	0.0953166	1	1
AC004540.1	0.0915072	0.00717803	0.0955405	1	1
AC004540.2	0.0291856	0.000580098	0.0952986	1	1
AC004542.2	0.015938	0.00123849	0.0953098	1	1
AC004551.1	0.00244268	-0.000177945	0.095316	1	1
AC004556.1	0.00289713	0.000750435	0.0953173	1	1
AC004584.3	0.00389085	-0.000191494	0.0953161	1	1
AC004593.1	0.00325047	-0.00011235	0.0953171	1	1
AC004593.2	0.00642348	-0.000205727	0.0953162	1	1
AC004593.3	0.00280433	0.000755165	0.0953172	1	1
AC004594.1	0.0375943	-0.000994096	0.095319	1	1
AC004596.1	0.0193852	0.00125115	0.0953209	1	1
AC004623.1	0.00415154	0.000823711	0.0953185	1	1
AC004656.1	0.035162	-0.000950683	0.0953041	1	1
AC004691.2	0.00388347	-0.00011488	0.0953172	1	1
AC004692.2	0.00373111	-0.000508886	0.0953169	1	1
AC004704.1	0.00406943	-0.000517611	0.0953171	1	1
AC004706.3	0.0030638	-0.000181586	0.0953161	1	1
AC004754.1	0.00315723	-0.000108455	0.0953171	1	1
AC004771.2	0.00432704	-0.000115336	0.0953172	1	1
AC004784.1	0.00244268	-0.000177945	0.095316	1	1
AC004801.4	0.00400976	-0.000112342	0.0953172	1	1
AC004801.6	0.00336403	0.000770342	0.0953177	1	1
AC004803.1	0.018539	0.00118538	0.0953129	1	1
AC004805.1	0.100187	0.00224376	0.0952234	1	1
AC004812.2	0.0123324	-0.000625053	0.0953173	1	1
AC004816.1	0.0757649	9.74167e-05	0.0951371	1	1
AC004824.1	0.0100744	-0.000273154	0.0953163	1	1
AC004828.1	0.0038964	-0.000512253	0.095317	1	1
AC004830.1	0.00578948	0.000654114	0.0953155	1	1
AC004834.1	0.0102932	-0.00100633	0.0953213	1	1
AC004840.1	0.0109258	-0.00100651	0.0953199	1	1
AC004846.2	0.00805654	0.0016337	0.09533	1	1
AC004852.2	0.0119777	0.000501746	0.0953135	1	1
AC004865.2	0.00219528	-0.00049789	0.0953157	1	1
AC004877.1	0.00689528	0.00157262	0.0953279	1	1
AC004888.1	0.00399962	0.00157502	0.0953261	1	1
AC004890.2	0.00430795	0.0008277	0.0953186	1	1
AC004898.1	0.00716313	0.00226326	0.0953437	1	1
AC004917.1	0.00999106	5.67354e-05	0.0953052	1	1
AC004918.1	0.00782882	-0.000557339	0.0953184	1	1
AC004922.1	0.00310154	-0.000468371	0.0953166	1	1
AC004943.1	0.0163895	-0.00028725	0.0953165	1	1
AC004943.2	0.19606	0.0204661	0.0976606	1	1
AC004947.2	0.00633685	0.00054012	0.095314	1	1
AC004949.1	0.0111078	0.000547312	0.0953142	1	1
AC004951.1	0.0064377	0.000661539	0.0953157	1	1
AC004951.4	0.00927532	-0.000259184	0.0953162	1	1
AC004967.1	0.00531587	-0.0005614	0.095316	1	1
AC004967.2	0.00907858	-8.63169e-07	0.095305	1	1
AC004980.1	0.166504	0.00221236	0.0948158	1	1
AC004982.1	0.00423189	-0.000187399	0.0953161	1	1
AC004982.2	0.00435157	-0.000519372	0.0953172	1	1
AC004987.2	0.00309819	0.000763125	0.0953175	1	1
AC005009.2	0.00312167	-0.000182259	0.0953161	1	1
AC005014.2	0.00222392	-0.000127791	0.095317	1	1
AC005020.2	0.00665325	-0.000620811	0.095317	1	1
AC005037.1	0.0460868	0.00100031	0.0952471	1	1
AC005041.1	0.00896389	-0.000621821	0.0953174	1	1
AC005042.1	0.00407721	-0.000191269	0.0953161	1	1
AC005042.2	0.00411926	-0.000198817	0.0953161	1	1
AC005052.1	0.00785894	-0.000223946	0.0953163	1	1
AC005062.1	0.0212199	0.0011422	0.0953179	1	1
AC005070.3	0.00889973	-0.000250633	0.0953162	1	1
AC005072.1	0.00986755	0.000544049	0.0953146	1	1
AC005076.1	0.00972969	-0.00098371	0.0953208	1	1
AC005089.1	0.00220784	-0.000496852	0.0953157	1	1
AC005104.1	0.00263263	-0.000178854	0.095316	1	1
AC005104.2	0.00591774	-0.000504554	0.0953178	1	1
AC005154.4	0.00210413	-0.000473317	0.0953158	1	1
AC005154.5	0.0168773	0.00128166	0.0953214	1	1
AC005156.1	0.0142415	-0.000675255	0.0953179	1	1
AC005162.3	0.00219528	-0.00049789	0.0953157	1	1
AC005165.1	0.00295517	0.000766766	0.0953172	1	1
AC005180.1	0.0107094	0.000633605	0.0953156	1	1
AC005186.1	0.0174151	-0.000617408	0.0953082	1	1
AC005197.1	0.00322435	-0.000473845	0.0953167	1	1
AC005224.3	0.0023198	-0.000110013	0.095317	1	1
AC005225.2	0.00235241	-0.000181673	0.0953159	1	1
AC005225.3	0.0651023	0.000497205	0.0952357	1	1
AC005229.4	0.00604108	0.000630278	0.095315	1	1
AC005237.1	0.0483322	-0.00304998	0.0953572	1	1
AC005253.1	0.00733171	0.000624072	0.0953151	1	1
AC005258.1	0.0985328	0.00692915	0.095461	1	1
AC005261.1	0.304952	0.0186871	0.0963605	0.889234	1
AC005261.2	0.00309819	0.000763125	0.0953175	1	1
AC005261.3	0.0494171	-0.00254125	0.0953149	1	1
AC005261.5	0.0267193	8.86069e-05	0.0953052	1	1
AC005262.2	0.00249627	-0.000178373	0.095316	1	1
AC005288.1	0.00446271	-0.000188973	0.0953161	1	1
AC005300.1	0.00391441	-0.000513004	0.095317	1	1
AC005306.1	0.0148252	-0.000281486	0.0953072	1	1
AC005324.4	0.0163627	-0.000743748	0.0953189	1	1
AC005329.1	0.00684332	-0.000553101	0.095317	1	1
AC005329.2	0.0301165	-0.000806479	0.0953203	1	1
AC005332.3	0.0108245	0.00044941	0.0953041	1	1
AC005332.4	0.0185887	-0.000220142	0.0953063	1	1
AC005332.5	0.0243776	0.000504141	0.0952998	1	1
AC005332.6	0.0953921	-0.000776073	0.0951102	1	1
AC005332.7	0.0180321	0.00150886	0.0953264	1	1
AC005355.1	0.00446495	0.000804166	0.0953186	1	1
AC005393.1	0.0279473	-0.000778617	0.0953007	1	1
AC005410.1	0.00915678	-0.000636634	0.0953171	1	1
AC005410.2	0.0121608	9.10111e-05	0.0953094	1	1
AC005480.1	0.132198	-0.00553068	0.0952496	1	1
AC005481.1	0.00859941	0.000451353	0.0953087	1	1
AC005487.1	0.00698752	-0.000219545	0.0953162	1	1
AC005498.3	0.0362242	-0.000227267	0.095303	1	1
AC005519.1	0.0100802	-0.000242724	0.0953161	1	1
AC005520.2	0.00405286	0.00104091	0.0953212	1	1
AC005520.5	0.013982	0.000858593	0.0953071	1	1
AC005521.1	0.00243094	-0.000469984	0.0953161	1	1
AC005523.2	0.0138496	0.0020759	0.0953371	1	1
AC005532.1	0.013108	0.00165692	0.0953209	1	1
AC005534.1	0.00252436	-0.000112176	0.095317	1	1
AC005537.1	0.0263213	0.0025036	0.0953439	1	1
AC005544.2	0.0197596	0.000184773	0.095309	1	1
AC005548.1	0.00236478	-0.000111271	0.095317	1	1
AC005580.1	0.00393045	0.000812921	0.0953185	1	1
AC005586.1	0.00318016	-0.000111013	0.0953171	1	1
AC005586.2	0.00396895	-0.000511856	0.095317	1	1
AC005592.1	0.00360804	-0.000188006	0.0953161	1	1
AC005593.1	0.00349559	-0.000478705	0.0953169	1	1
AC005597.1	0.00243404	-0.000178829	0.095316	1	1
AC005606.2	0.00671974	-0.000608992	0.0953164	1	1
AC005609.5	0.0961721	0.000264879	0.095135	1	1
AC005614.2	0.0820487	-0.00503735	0.0954657	1	1
AC005618.3	0.00345915	-0.000182129	0.0953161	1	1
AC005632.2	0.0100903	0.000513356	0.0953135	1	1
AC005670.2	0.0156649	0.000287988	0.0953066	1	1
AC005695.1	0.00266505	-0.000124132	0.0953171	1	1
AC005696.1	0.00262255	-0.000181299	0.095316	1	1
AC005696.2	0.0427857	0.000843924	0.0952645	1	1
AC005696.4	0.0161212	0.000537053	0.0952985	1	1
AC005697.1	0.0191236	-0.000691227	0.0953191	1	1
AC005702.1	0.0123709	-0.00070825	0.0953179	1	1
AC005703.4	0.00269006	-0.000115446	0.0953171	1	1
AC005726.1	0.0351929	-0.00116091	0.0952983	1	1
AC005726.2	0.00236478	-0.000111271	0.095317	1	1
AC005726.3	0.00660125	-0.000643953	0.0953172	1	1
AC005726.5	0.0036815	-0.000196341	0.0953161	1	1
AC005736.1	0.00222392	-0.000127791	0.095317	1	1
AC005740.2	0.00411926	-0.000198817	0.0953161	1	1
AC005740.3	0.00243404	-0.000178829	0.095316	1	1
AC005740.4	0.00683096	-0.000120508	0.0953173	1	1
AC005746.2	0.00345362	-0.000112114	0.0953171	1	1
AC005759.1	0.0303198	-0.000371153	0.0952945	1	1
AC005785.2	0.00582851	-0.000601475	0.0953163	1	1
AC005786.3	0.0130177	0.000951678	0.0953083	1	1
AC005828.1	0.00425639	0.000831289	0.0953186	1	1
AC005828.3	0.00360804	-0.000188006	0.0953161	1	1
AC005832.4	0.00942835	-0.000321972	0.0953041	1	1
AC005833.1	0.135155	-0.00139346	0.094991	1	1
AC005837.1	0.0125692	0.000115199	0.0953107	1	1
AC005837.2	0.0255515	0.00143381	0.0952948	1	1
AC005838.2	0.0146246	-0.000656254	0.0953173	1	1
AC005841.1	0.00258968	-0.00049672	0.0953162	1	1
AC005842.1	0.00878052	1.03159e-05	0.0953068	1	1
AC005845.1	0.00373887	-0.000113972	0.0953172	1	1
AC005865.2	0.00353667	-0.000186207	0.0953161	1	1
AC005871.2	0.00258381	-0.000150209	0.0953159	1	1
AC005884.1	0.0022173	-0.00011867	0.095317	1	1
AC005899.1	0.00559133	-0.000589502	0.0953166	1	1
AC005899.3	0.00252436	-0.000112176	0.095317	1	1
AC005899.4	0.06169	0.00131994	0.0952231	1	1
AC005899.5	0.0250161	0.000111711	0.0952988	1	1
AC005899.6	0.00368331	0.000781033	0.095318	1	1
AC005899.7	0.00660228	0.000557363	0.0953143	1	1
AC005899.8	0.0167695	0.000256386	0.0953129	1	1
AC005920.1	0.00684692	-0.000572268	0.0953168	1	1
AC005920.2	0.0125152	-0.00062773	0.0953173	1	1
AC005921.2	0.0119506	-0.000678748	0.0953182	1	1
AC005921.3	0.00930921	-0.000624835	0.0953167	1	1
AC005943.1	0.00652397	-0.000548711	0.0953181	1	1
AC005944.1	0.00254324	-0.000178548	0.095316	1	1
AC005962.1	0.00328585	-0.000498946	0.0953167	1	1
AC005972.3	0.0169586	-0.000303581	0.0953164	1	1
AC005993.1	0.00265404	-0.000467261	0.0953163	1	1
AC005999.2	0.00258381	-0.000150209	0.0953159	1	1
AC006001.3	0.187963	-0.0106031	0.0956934	1	1
AC006011.2	0.0129621	-0.000235496	0.0953163	1	1
AC006013.1	0.00841104	-0.000257509	0.0953162	1	1
AC006030.1	0.0994417	-0.00456295	0.0953346	1	1
AC006042.1	0.00239988	-0.000111394	0.095317	1	1
AC006042.3	0.00549099	0.000191867	0.095306	1	1
AC006058.1	0.00326199	-0.000497767	0.0953167	1	1
AC006059.1	0.176941	-0.00312988	0.0948394	1	1
AC006059.2	0.0268076	3.67289e-05	0.0953028	1	1
AC006064.2	0.0167177	6.7156e-05	0.0952994	1	1
AC006064.4	0.0151839	-0.00073797	0.0953181	1	1
AC006077.2	0.00792977	-0.000668108	0.0953178	1	1
AC006111.1	0.0114045	0.000667958	0.095317	1	1
AC006115.1	0.00265187	-0.000110591	0.0953171	1	1
AC006116.10	0.00397203	0.000816737	0.0953183	1	1
AC006116.8	0.0146215	-0.000276752	0.0953164	1	1
AC006128.1	0.00393792	-0.000484941	0.095317	1	1
AC006130.1	0.0077357	-0.00061754	0.0953177	1	1
AC006141.1	0.106657	0.0075792	0.0954343	1	1
AC006145.1	0.00521276	-0.000205315	0.0953162	1	1
AC006146.1	0.0201822	0.00226371	0.0953463	1	1
AC006148.1	0.00256711	-0.000178467	0.095316	1	1
AC006160.1	0.0220819	0.00156784	0.0953244	1	1
AC006206.2	0.00658621	-0.000215055	0.0953162	1	1
AC006210.2	0.00262512	-0.000497382	0.0953162	1	1
AC006213.2	0.0342804	0.000743067	0.0952897	1	1
AC006213.3	0.069083	-0.00402329	0.0954199	1	1
AC006213.4	0.0114784	0.000674645	0.0953171	1	1
AC006213.6	0.00268153	-0.00011046	0.0953171	1	1
AC006252.1	0.00288352	-0.000179494	0.095316	1	1
AC006270.1	0.0028722	-0.000113603	0.0953171	1	1
AC006305.1	0.00841476	0.0014732	0.095314	1	1
AC006330.1	0.00832582	0.000191591	0.0953059	1	1
AC006333.1	0.0318628	0.000519144	0.0953131	1	1
AC006333.2	0.0210287	-0.00087541	0.0953185	1	1
AC006369.1	0.0151109	-0.000762557	0.0953184	1	1
AC006372.3	0.0091613	-0.000221358	0.0953163	1	1
AC006378.1	0.0128064	0.00137548	0.0953135	1	1
AC006387.1	0.0163634	0.000178979	0.0953125	1	1
AC006441.3	0.0090772	0.00066125	0.0953161	1	1
AC006449.2	0.0042086	-0.000490467	0.0953172	1	1
AC006449.6	0.00317425	0.00150742	0.0953241	1	1
AC006449.7	0.00262799	-0.000180915	0.095316	1	1
AC006452.1	0.00512865	0.000551303	0.0953139	1	1
AC006453.1	0.00279127	-0.000179578	0.095316	1	1
AC006453.2	0.00252232	-0.000112392	0.095317	1	1
AC006460.2	0.0212444	-0.000799845	0.0953199	1	1
AC006480.1	0.00358074	0.000758642	0.0953177	1	1
AC006486.1	0.00404965	-0.000191446	0.0953161	1	1
AC006486.2	0.00780624	-0.000219216	0.0953162	1	1
AC006487.1	0.017547	-0.00108534	0.0953225	1	1
AC006504.1	0.00507308	-0.000575646	0.0953164	1	1
AC006504.2	0.00304006	-0.000145937	0.095316	1	1
AC006504.5	0.0573011	0.000284641	0.0952609	1	1
AC006504.8	0.0127022	0.00164555	0.0953289	1	1
AC006511.3	0.0066583	-0.000907061	0.0953187	1	1
AC006511.5	0.0564567	-0.00149544	0.0952907	1	1
AC006512.1	0.00382889	-0.000114393	0.0953172	1	1
AC006538.1	0.0121744	0.000327544	0.0953118	1	1
AC006538.2	0.00295394	-0.000184795	0.0953161	1	1
AC006547.1	0.0122811	0.00050014	0.0953139	1	1
AC006547.2	0.00559789	-0.00057241	0.0953161	1	1
AC006547.3	0.00225116	-0.000175805	0.0953159	1	1
AC006557.1	0.00351254	0.000775051	0.0953179	1	1
AC006581.2	0.022886	0.00083936	0.0953065	1	1
AC006942.1	0.00265187	-0.000110591	0.0953171	1	1
AC006963.1	0.00312916	-0.000469112	0.0953167	1	1
AC006974.2	0.00288825	-0.0001766	0.095316	1	1
AC006978.1	0.020849	-0.00111925	0.0953221	1	1
AC006978.2	0.0391151	0.00141136	0.0952984	1	1
AC006994.2	0.00602622	0.000585364	0.0953147	1	1
AC007000.1	0.00708872	-0.000270163	0.0953162	1	1
AC007000.3	0.0741826	-0.000757693	0.0951858	1	1
AC007036.2	0.0108263	0.000611986	0.0953151	1	1
AC007038.1	0.0189527	0.00140861	0.0953253	1	1
AC007038.2	0.00294401	0.000776394	0.0953173	1	1
AC007040.2	0.0668668	0.00460089	0.0953595	1	1
AC007041.1	0.00766902	-0.000950841	0.0953197	1	1
AC007066.2	0.00976037	0.000298982	0.0953108	1	1
AC007091.1	0.00275705	-0.00011955	0.0953171	1	1
AC007092.1	0.0135629	-0.000183091	0.0953065	1	1
AC007098.1	0.0246904	0.000969135	0.095301	1	1
AC007098.2	0.00334712	-0.000499057	0.0953167	1	1
AC007114.1	0.00663131	-0.000536564	0.0953162	1	1
AC007128.1	0.0289084	0.0022239	0.0953381	1	1
AC007160.1	0.00360949	-0.00011273	0.0953171	1	1
AC007191.1	0.00757346	0.000874004	0.0953206	1	1
AC007192.2	0.0280093	0.00085721	0.0953162	1	1
AC007193.1	0.00265187	-0.000110591	0.0953171	1	1
AC007216.1	0.00404965	-0.000191446	0.0953161	1	1
AC007216.3	0.00568226	-0.000563604	0.0953163	1	1
AC007216.4	0.146692	-0.0028678	0.0949949	1	1
AC007220.1	0.00971967	0.00055285	0.0953096	1	1
AC007238.1	0.0101875	-0.000694303	0.0953175	1	1
AC007255.1	0.0083128	0.000399673	0.0953123	1	1
AC007262.2	0.0188932	0.000456183	0.0953134	1	1
AC007277.1	0.00526312	-0.000541682	0.0953178	1	1
AC007279.1	0.00404965	-0.000191446	0.0953161	1	1
AC007285.1	0.0214938	0.000164158	0.0953075	1	1
AC007285.2	0.00705783	-0.000943014	0.0953193	1	1
AC007292.2	0.0102677	-0.00011722	0.0953173	1	1
AC007292.3	0.00682275	-0.000247935	0.095316	1	1
AC007308.1	0.00288825	-0.0001766	0.095316	1	1
AC007314.1	0.00645237	0.000738583	0.0953167	1	1
AC007318.2	0.0878946	0.000585162	0.0951422	1	1
AC007319.1	0.00946387	0.000520473	0.0953132	1	1
AC007325.4	0.00389088	-0.000489901	0.0953171	1	1
AC007342.6	0.00791848	0.000693429	0.0953165	1	1
AC007347.1	0.0023198	-0.000110013	0.095317	1	1
AC007349.1	0.00388347	-0.00011488	0.0953172	1	1
AC007364.1	0.00416233	-0.000518613	0.0953171	1	1
AC007365.1	0.00388212	0.000778515	0.0953181	1	1
AC007368.1	0.00872494	-0.000687344	0.0953171	1	1
AC007376.2	0.0072205	0.000874724	0.0953205	1	1
AC007382.1	0.0243587	0.00349843	0.095392	1	1
AC007383.1	0.00277722	-0.000175899	0.095316	1	1
AC007383.3	0.0129916	0.000123077	0.0953103	1	1
AC007384.1	0.0051794	0.0014839	0.0953249	1	1
AC007388.1	0.150319	0.00133956	0.0949773	1	1
AC007389.1	0.0156755	0.000451523	0.0953137	1	1
AC007389.3	0.00257591	0.000757025	0.0953169	1	1
AC007390.2	0.00345362	-0.000112114	0.0953171	1	1
AC007394.1	0.00391548	-0.000189973	0.0953161	1	1
AC007402.1	0.0460927	0.000177917	0.0953125	1	1
AC007405.1	0.00226282	-0.000162687	0.0953159	1	1
AC007405.3	0.00216248	-0.000175882	0.0953159	1	1
AC007406.3	0.00634626	0.00156828	0.0953275	1	1
AC007406.5	0.0330279	0.00238782	0.0953419	1	1
AC007448.4	0.0139153	-0.000680123	0.0953181	1	1
AC007450.1	0.0063991	0.000758718	0.0953171	1	1
AC007485.2	0.0342282	-7.5629e-05	0.0952734	1	1
AC007490.1	0.0130855	-0.000641203	0.0953177	1	1
AC007494.2	0.00238495	-0.000177063	0.0953159	1	1
AC007495.1	0.0334488	0.00335105	0.095378	1	1
AC007527.1	0.00796379	-0.000257286	0.0953161	1	1
AC007527.2	0.00301925	-0.000100576	0.0953171	1	1
AC007533.1	0.0188473	-0.000317002	0.0953165	1	1
AC007541.1	0.00257112	-0.000470924	0.0953163	1	1
AC007546.1	0.00263222	-0.000496174	0.0953162	1	1
AC007563.2	0.0332297	0.00114948	0.0953052	1	1
AC007566.1	0.128972	-0.00271373	0.0951482	1	1
AC007569.1	0.00353252	-0.000189373	0.0953161	1	1
AC007608.4	0.00301862	-0.000172835	0.095316	1	1
AC007610.2	0.00704018	-0.000215417	0.0953162	1	1
AC007610.4	0.00249627	-0.000178373	0.095316	1	1
AC007611.1	0.00257591	0.000757025	0.0953169	1	1
AC007614.1	0.0215376	-0.00120177	0.0953223	1	1
AC007619.1	0.0373443	0.000366565	0.0953059	1	1
AC007620.2	0.00325493	-0.000112173	0.0953171	1	1
AC007620.3	0.00552378	0.00068924	0.0953157	1	1
AC007622.2	0.0220024	0.000737351	0.0953034	1	1
AC007656.1	0.00259816	-0.000493356	0.0953162	1	1
AC007663.1	0.00345362	-0.000112114	0.0953171	1	1
AC007666.1	0.00396039	-0.000194832	0.0953161	1	1
AC007679.1	0.0353875	-6.175e-05	0.0953034	1	1
AC007686.2	0.00286286	-0.000461809	0.0953165	1	1
AC007686.3	0.00291828	0.000749967	0.0953173	1	1
AC007686.4	0.0239381	0.000367074	0.0953129	1	1
AC007688.1	0.00351103	-0.000187087	0.0953161	1	1
AC007728.1	0.0149812	0.000489402	0.0953136	1	1
AC007751.2	0.00758977	0.00228135	0.0953446	1	1
AC007773.1	0.00308658	-0.000471298	0.0953167	1	1
AC007780.1	0.0259432	-0.000853215	0.0953003	1	1
AC007785.1	0.00369128	0.000806965	0.0953181	1	1
AC007785.3	0.00787075	-0.000584222	0.095317	1	1
AC007823.1	0.00259816	-0.000493356	0.0953162	1	1
AC007834.2	0.0073916	0.000567863	0.0953125	1	1
AC007842.1	0.0119183	-1.33635e-05	0.0953051	1	1
AC007861.1	0.00726666	-0.000587643	0.0953165	1	1
AC007878.1	0.00392947	-0.000186469	0.0953161	1	1
AC007879.1	0.00285404	-0.000180866	0.095316	1	1
AC007879.3	0.0022173	-0.00011867	0.095317	1	1
AC007906.2	0.00263222	-0.000496174	0.0953162	1	1
AC007938.1	0.00404496	-0.000479639	0.095317	1	1
AC007938.2	0.0121303	0.000670358	0.0953172	1	1
AC007938.3	0.0736806	-0.00530346	0.0954856	1	1
AC007966.1	0.00518649	-0.000244152	0.095316	1	1
AC007967.3	0.00710038	0.000259856	0.0953109	1	1
AC007969.1	0.00678948	0.00158889	0.0953283	1	1
[truncated: 18,571 more rows]
