# Supplementary material for: A Circular RNA Expressed from the FAT3 Locus Regulates Neural Development
Source: Mol Neurobiol. 2023 Feb 25;60(6):3239–60. doi: 10.1007/s12035-023-03253-7 (PMC10122638; doi:10.1007/s12035-023-03253-7)
Supplement: Supplementary file 8 — Supplementary file8 (XLSX 34 KB) [file 12035_2023_3253_MOESM8_ESM.xlsx]

## Sheet: NPCs-circFAT3 vs NPCsII
A circular RNA expressed from the FAT3 locus regulates neural development
Sabine Seeler1,2,+, Maria Schertz Andersen1,+, Tamas Sztanka-Toth3, Mateja Rybiczka-Tešulov4, Marleen H. van den Munkhof4, Chi-Chih Chang1, Muyesier Maimaitili2,5, Morten Trillingsgaard Venø1,6, Thomas Birkballe Hansen1, R. Jeroen Pasterkamp4, Agnieszka Rybak-Wolf3, Mark Denham2,5, Nikolaus Rajewsky3, Lasse Sommer Kristensen1,2,#,*, and Jørgen Kjems1,#,*
1- Interdisciplinary Nanoscience Center, Department of Molecular Biology and Genetics, Aarhus University, 8000 Aarhus C, Denmark; 2- Department of Biomedicine, The Skou Building, Aarhus University, 8000 Aarhus C, Denmark; 3- Berlin Institute for Medical Systems Biology (BIMSB), MDC Berlin-Mitte, 10115 Berlin, Germany; 4- Department of Translational Neuroscience, University Medical Center Utrecht …
#, +These authors contributed equally to this work. *Correspondence: jk@mbg.au.dk
Results of KEGG pathway and GO analysis upon circFAT3 KD in cerebral organoid neural progenitor (NPC) or neuron clusters
Category	Term	Count	%	PValue	Genes	List Total	Pop Hits	Pop Total	Fold Enrichment	Bonferroni	Benjamini	FDR
KEGG_PATHWAY	hsa04360:Axon guidance	5	8.77193	0.00120644	ROBO2, EPHA4, DCC, UNC5C, EPHA3	22	123	5313	9.81707	0.1105	0.0640124	0.0640124
KEGG_PATHWAY	hsa04310:Wnt signaling pathway	5	8.77193	0.00131984	MAPK10, CCND1, DAAM1, WNT7B, CXXC4	22	126	5313	9.58333	0.120243	0.0640124	0.0640124
KEGG_PATHWAY	hsa04390:Hippo signaling pathway	4	7.01754	0.0188097	SOX2, CCND1, WNT7B, CTNNA2	22	146	5313	6.61644	0.841488	0.556506	0.556506
KEGG_PATHWAY	hsa05210:Colorectal cancer	3	5.26316	0.0229487	MAPK10, CCND1, DCC	22	60	5313	12.075	0.894807	0.556506	0.556506
KEGG_PATHWAY	hsa04012:ErbB signaling pathway	3	5.26316	0.0427086	MAPK10, NRG3, ERBB4	22	84	5313	8.625	0.985503	0.800908	0.800908
KEGG_PATHWAY	hsa05200:Pathways in cancer	5	8.77193	0.0495407	MAPK10, CCND1, DCC, WNT7B, CTNNA2	22	360	5313	3.35417	0.992763	0.800908	0.800908
KEGG_PATHWAY	hsa04550:Signaling pathways regulating pluripotency of stem cells	3	5.26316	0.0946544	SOX2, WNT7B, LIFR	22	132	5313	5.48864	0.999935	1	1

## Sheet: Neurons-circFAT3II vs. NeuronsI
Category	Term	Count	%	PValue	Genes	List Total	Pop Hits	Pop Total	Fold Enrichment	Bonferroni	Benjamini	FDR
GOTERM_BP_ALL	GO:0007399~nervous system development	14	41.1765	8.57041e-05	RBFOX1, DCC, SOX11, NAV2, KALRN, POU3F2, ZEB1, LHX2, ENC1, CNTN2, INSM1, SSBP3, SOX4, LHX9	33	2170	16792	3.28289	0.115425	0.0245114	0.02398
GOTERM_BP_ALL	GO:0045595~regulation of cell differentiation	12	35.2941	8.00343e-05	RBFOX1, ZEB1, HSP90AB1, DCC, MORF4L2, ENC1, CNTN2, SOX11, INSM1, MEIS2, KALRN, POU3F2	33	1544	16792	3.95478	0.108218	0.0245114	0.02398
GOTERM_BP_ALL	GO:0030182~neuron differentiation	11	32.3529	6.04945e-05	ZEB1, LHX2, DCC, ENC1, CNTN2, SOX11, INSM1, KALRN, POU3F2, SOX4, LHX9	33	1226	16792	4.56552	0.0829289	0.0245114	0.02398
GOTERM_BP_ALL	GO:0048483~autonomic nervous system development	4	11.7647	6.86128e-05	SOX11, NAV2, INSM1, SOX4	33	42	16792	48.4618	0.0935218	0.0245114	0.02398
GOTERM_BP_ALL	GO:0003357~noradrenergic neuron differentiation	3	8.82353	7.34454e-05	SOX11, INSM1, SOX4	33	7	16792	218.078	0.0997693	0.0245114	0.02398
GOTERM_BP_ALL	GO:0048699~generation of neurons	11	32.3529	0.000142033	ZEB1, LHX2, DCC, ENC1, CNTN2, SOX11, INSM1, KALRN, POU3F2, SOX4, LHX9	33	1357	16792	4.12479	0.183937	0.0338512	0.0331173
GOTERM_BP_ALL	GO:0022008~neurogenesis	11	32.3529	0.000241345	ZEB1, LHX2, DCC, ENC1, CNTN2, SOX11, INSM1, KALRN, POU3F2, SOX4, LHX9	33	1447	16792	3.86823	0.292067	0.0431403	0.0422051
GOTERM_BP_ALL	GO:0007417~central nervous system development	9	26.4706	0.000226266	ZEB1, LHX2, DCC, CNTN2, SOX11, NAV2, SSBP3, POU3F2, SOX4	33	904	16792	5.06597	0.276622	0.0431403	0.0422051
GOTERM_BP_ALL	GO:0030154~cell differentiation	17	50	0.000392635	RBFOX1, HSP90AB1, DCC, SOX11, KALRN, POU3F2, MEIS2, ALKBH5, ZEB1, LHX2, MORF4L2, ENC1, CNTN2, INSM1, SSBP3, SOX4, LHX9	33	3652	16792	2.36868	0.429916	0.0623853	0.0610329
GOTERM_BP_ALL	GO:0021782~glial cell development	4	11.7647	0.000484851	CNTN2, SOX11, POU3F2, SOX4	33	81	16792	25.1283	0.500421	0.0693337	0.0678307
GOTERM_BP_ALL	GO:0045944~positive regulation of transcription from RNA polymerase II promoter	9	26.4706	0.0005866	ZEB1, LHX2, MORF4L2, EBF1, SOX11, SSBP3, MEIS2, POU3F2, SOX4	33	1041	16792	4.39927	0.568147	0.0699031	0.0683877
GOTERM_BP_ALL	GO:0045664~regulation of neuron differentiation	7	20.5882	0.000579177	ZEB1, DCC, ENC1, CNTN2, SOX11, KALRN, POU3F2	33	560	16792	6.36061	0.563533	0.0699031	0.0683877
GOTERM_BP_ALL	GO:0048485~sympathetic nervous system development	3	8.82353	0.000722314	SOX11, INSM1, SOX4	33	21	16792	72.6926	0.64442	0.0794546	0.0777321
GOTERM_BP_ALL	GO:0048869~cellular developmental process	17	50	0.00111895	RBFOX1, HSP90AB1, DCC, SOX11, KALRN, POU3F2, MEIS2, ALKBH5, ZEB1, LHX2, MORF4L2, ENC1, CNTN2, INSM1, SSBP3, SOX4, LHX9	33	3992	16792	2.16694	0.798529	0.114293	0.111815
GOTERM_BP_ALL	GO:0050767~regulation of neurogenesis	7	20.5882	0.00161129	ZEB1, DCC, ENC1, CNTN2, SOX11, KALRN, POU3F2	33	682	16792	5.22279	0.900502	0.15361	0.15028
GOTERM_BP_ALL	GO:0048666~neuron development	8	23.5294	0.00192172	LHX2, DCC, ENC1, CNTN2, INSM1, KALRN, POU3F2, LHX9	33	965	16792	4.21843	0.936239	0.171753	0.16803
GOTERM_BP_ALL	GO:0044767~single-organism developmental process	19	55.8824	0.00488326	RBFOX1, HSP90AB1, DCC, RPLP0, EBF1, SOX11, NAV2, KALRN, POU3F2, MEIS2, ZEB1, LHX2, MORF4L2, ENC1, CNTN2, INSM1, SSBP3, SOX4, LHX9	33	5475	16792	1.76587	0.999093	0.179053	0.175171
GOTERM_BP_ALL	GO:0048856~anatomical structure development	19	55.8824	0.00486198	RBFOX1, HSP90AB1, DCC, RPLP0, EBF1, SOX11, NAV2, KALRN, POU3F2, MEIS2, ZEB1, LHX2, MORF4L2, ENC1, CNTN2, INSM1, SSBP3, SOX4, LHX9	33	5473	16792	1.76651	0.999065	0.179053	0.175171
GOTERM_BP_ALL	GO:0010467~gene expression	19	55.8824	0.00334342	RBFOX1, RPLP0, EBF1, SOX11, POU3F2, MEIS2, ALKBH5, ZEB1, LHX2, ZNF83, MORF4L2, ENC1, VOPP1, CNTN2, PPIG, INSM1, SSBP3, SOX4, LHX9	33	5306	16792	1.82211	0.991708	0.179053	0.175171
GOTERM_BP_ALL	GO:0007275~multicellular organism development	18	52.9412	0.00359593	RBFOX1, HSP90AB1, DCC, RPLP0, EBF1, SOX11, NAV2, KALRN, POU3F2, MEIS2, ZEB1, LHX2, ENC1, CNTN2, INSM1, SSBP3, SOX4, LHX9	33	4877	16792	1.87805	0.99423	0.179053	0.175171
GOTERM_BP_ALL	GO:0048731~system development	17	50	0.0025333	RBFOX1, HSP90AB1, DCC, RPLP0, SOX11, NAV2, KALRN, POU3F2, MEIS2, ZEB1, LHX2, ENC1, CNTN2, INSM1, SSBP3, SOX4, LHX9	33	4291	16792	2.01595	0.973477	0.179053	0.175171
GOTERM_BP_ALL	GO:0048513~animal organ development	14	41.1765	0.0031788	RBFOX1, HSP90AB1, DCC, RPLP0, SOX11, POU3F2, MEIS2, ZEB1, LHX2, CNTN2, INSM1, SSBP3, SOX4, LHX9	33	3129	16792	2.27673	0.989497	0.179053	0.175171
GOTERM_BP_ALL	GO:0050793~regulation of developmental process	11	32.3529	0.00481499	RBFOX1, ZEB1, DCC, MORF4L2, ENC1, CNTN2, SOX11, SSBP3, MEIS2, KALRN, POU3F2	33	2129	16792	2.62909	0.998999	0.179053	0.175171
GOTERM_BP_ALL	GO:0048468~cell development	11	32.3529	0.00269987	ZEB1, LHX2, DCC, ENC1, CNTN2, SOX11, INSM1, KALRN, POU3F2, SOX4, LHX9	33	1968	16792	2.84417	0.979115	0.179053	0.175171
GOTERM_BP_ALL	GO:0051173~positive regulation of nitrogen compound metabolic process	10	29.4118	0.00460198	ZEB1, HSP90AB1, LHX2, MORF4L2, EBF1, SOX11, SSBP3, MEIS2, POU3F2, SOX4	33	1767	16792	2.87973	0.99864	0.179053	0.175171
GOTERM_BP_ALL	GO:0009891~positive regulation of biosynthetic process	10	29.4118	0.00448138	ZEB1, HSP90AB1, LHX2, MORF4L2, EBF1, SOX11, SSBP3, MEIS2, POU3F2, SOX4	33	1760	16792	2.89118	0.998383	0.179053	0.175171
GOTERM_BP_ALL	GO:0031328~positive regulation of cellular biosynthetic process	10	29.4118	0.00397715	ZEB1, HSP90AB1, LHX2, MORF4L2, EBF1, SOX11, SSBP3, MEIS2, POU3F2, SOX4	33	1729	16792	2.94302	0.996663	0.179053	0.175171
GOTERM_BP_ALL	GO:0010628~positive regulation of gene expression	10	29.4118	0.00343572	ZEB1, LHX2, MORF4L2, EBF1, CNTN2, SOX11, SSBP3, MEIS2, POU3F2, SOX4	33	1692	16792	3.00738	0.992737	0.179053	0.175171
GOTERM_BP_ALL	GO:0051254~positive regulation of RNA metabolic process	9	26.4706	0.00419122	ZEB1, LHX2, MORF4L2, EBF1, SOX11, SSBP3, MEIS2, POU3F2, SOX4	33	1415	16792	3.23649	0.997546	0.179053	0.175171
GOTERM_BP_ALL	GO:1902680~positive regulation of RNA biosynthetic process	9	26.4706	0.00341878	ZEB1, LHX2, MORF4L2, EBF1, SOX11, SSBP3, MEIS2, POU3F2, SOX4	33	1369	16792	3.34524	0.992558	0.179053	0.175171
GOTERM_BP_ALL	GO:0045893~positive regulation of transcription, DNA-templated	9	26.4706	0.00312019	ZEB1, LHX2, MORF4L2, EBF1, SOX11, SSBP3, MEIS2, POU3F2, SOX4	33	1349	16792	3.39484	0.988575	0.179053	0.175171
GOTERM_BP_ALL	GO:1903508~positive regulation of nucleic acid-templated transcription	9	26.4706	0.00312019	ZEB1, LHX2, MORF4L2, EBF1, SOX11, SSBP3, MEIS2, POU3F2, SOX4	33	1349	16792	3.39484	0.988575	0.179053	0.175171
GOTERM_BP_ALL	GO:0060284~regulation of cell development	7	20.5882	0.00486337	ZEB1, DCC, ENC1, CNTN2, SOX11, KALRN, POU3F2	33	851	16792	4.18559	0.999066	0.179053	0.175171
GOTERM_BP_ALL	GO:0045597~positive regulation of cell differentiation	7	20.5882	0.00459103	ZEB1, HSP90AB1, MORF4L2, ENC1, SOX11, INSM1, KALRN	33	841	16792	4.23536	0.998619	0.179053	0.175171
GOTERM_BP_ALL	GO:0031175~neuron projection development	7	20.5882	0.00398394	LHX2, DCC, ENC1, CNTN2, KALRN, POU3F2, LHX9	33	817	16792	4.35978	0.996695	0.179053	0.175171
GOTERM_BP_ALL	GO:0051960~regulation of nervous system development	7	20.5882	0.00295238	ZEB1, DCC, ENC1, CNTN2, SOX11, KALRN, POU3F2	33	769	16792	4.63191	0.985464	0.179053	0.175171
GOTERM_BP_ALL	GO:0010001~glial cell differentiation	4	11.7647	0.00485524	CNTN2, SOX11, POU3F2, SOX4	33	181	16792	11.2453	0.999055	0.179053	0.175171
GOTERM_BP_ALL	GO:0021915~neural tube development	4	11.7647	0.00349888	LHX2, SOX11, SSBP3, SOX4	33	161	16792	12.6422	0.993367	0.179053	0.175171
GOTERM_BP_ALL	GO:0060563~neuroepithelial cell differentiation	3	8.82353	0.0034558	SOX11, INSM1, SOX4	33	46	16792	33.1858	0.992944	0.179053	0.175171
GOTERM_BP_ALL	GO:0006366~transcription from RNA polymerase II promoter	10	29.4118	0.00560102	ZEB1, LHX2, MORF4L2, EBF1, SOX11, INSM1, SSBP3, MEIS2, POU3F2, SOX4	33	1820	16792	2.79587	0.999677	0.200237	0.195896
GOTERM_BP_ALL	GO:0016070~RNA metabolic process	17	50	0.00602189	RBFOX1, RPLP0, EBF1, SOX11, POU3F2, MEIS2, ALKBH5, ZEB1, LHX2, ZNF83, MORF4L2, VOPP1, PPIG, INSM1, SSBP3, SOX4, LHX9	33	4648	16792	1.86111	0.999824	0.205031	0.200586
GOTERM_BP_ALL	GO:0006357~regulation of transcription from RNA polymerase II promoter	10	29.4118	0.00591278	ZEB1, LHX2, MORF4L2, EBF1, SOX11, INSM1, SSBP3, MEIS2, POU3F2, SOX4	33	1835	16792	2.77302	0.999794	0.205031	0.200586
GOTERM_BP_ALL	GO:0032502~developmental process	19	55.8824	0.00682318	RBFOX1, HSP90AB1, DCC, RPLP0, EBF1, SOX11, NAV2, KALRN, POU3F2, MEIS2, ZEB1, LHX2, MORF4L2, ENC1, CNTN2, INSM1, SSBP3, SOX4, LHX9	33	5632	16792	1.71664	0.999944	0.22691	0.221991
GOTERM_BP_ALL	GO:0010975~regulation of neuron projection development	5	14.7059	0.00752214	DCC, ENC1, CNTN2, KALRN, POU3F2	33	413	16792	6.16039	0.99998	0.244469	0.23917
GOTERM_BP_ALL	GO:0010468~regulation of gene expression	16	47.0588	0.00831466	RBFOX1, EBF1, SOX11, POU3F2, MEIS2, ZEB1, LHX2, ZNF83, MORF4L2, ENC1, VOPP1, CNTN2, INSM1, SSBP3, SOX4, LHX9	33	4345	16792	1.87378	0.999994	0.258191	0.252594
GOTERM_BP_ALL	GO:0010605~negative regulation of macromolecule metabolic process	11	32.3529	0.00902765	ZEB1, HSP90AB1, MORF4L2, ENC1, CBLB, SOX11, INSM1, MEIS2, POU3F2, SOX4, LHX9	33	2326	16792	2.40642	0.999998	0.258191	0.252594
GOTERM_BP_ALL	GO:0010557~positive regulation of macromolecule biosynthetic process	9	26.4706	0.00866838	ZEB1, LHX2, MORF4L2, EBF1, SOX11, SSBP3, MEIS2, POU3F2, SOX4	33	1597	16792	2.86765	0.999996	0.258191	0.252594
GOTERM_BP_ALL	GO:0097485~neuron projection guidance	4	11.7647	0.00873596	LHX2, DCC, CNTN2, LHX9	33	224	16792	9.08658	0.999996	0.258191	0.252594
GOTERM_BP_ALL	GO:0007411~axon guidance	4	11.7647	0.00863004	LHX2, DCC, CNTN2, LHX9	33	223	16792	9.12733	0.999996	0.258191	0.252594
GOTERM_BP_ALL	GO:0031016~pancreas development	3	8.82353	0.00895267	INSM1, MEIS2, SOX4	33	75	16792	20.3539	0.999997	0.258191	0.252594
GOTERM_BP_ALL	GO:0051171~regulation of nitrogen compound metabolic process	16	47.0588	0.00947891	RBFOX1, HSP90AB1, EBF1, SOX11, POU3F2, MEIS2, ZEB1, LHX2, ZNF83, MORF4L2, ENC1, VOPP1, INSM1, SSBP3, SOX4, LHX9	33	4404	16792	1.84868	0.999999	0.265781	0.26002
GOTERM_BP_ALL	GO:0042063~gliogenesis	4	11.7647	0.0105359	CNTN2, SOX11, POU3F2, SOX4	33	240	16792	8.48081	1	0.289738	0.283457
GOTERM_BP_ALL	GO:0045935~positive regulation of nucleobase-containing compound metabolic process	9	26.4706	0.0107865	ZEB1, LHX2, MORF4L2, EBF1, SOX11, SSBP3, MEIS2, POU3F2, SOX4	33	1658	16792	2.76214	1	0.291033	0.284724
GOTERM_BP_ALL	GO:0065007~biological regulation	29	85.2941	0.0131625	RAB3B, HSP90AB1, RPLP0, AGAP1, CBLB, KALRN, SYNE2, ENOX2, NKAIN3, ZNF83, ENC1, SOX4, RBFOX1, DCC, EBF1, AFAP1, SOX11, NAV2, POU3F2, MEIS2, NELL2, ZEB1, LHX2, MORF4L2, VOPP1, CNTN2, INSM1, SSBP3, LHX9	33	11548	16792	1.27785	1	0.341247	0.333849
GOTERM_BP_ALL	GO:2000026~regulation of multicellular organismal development	9	26.4706	0.0133635	RBFOX1, ZEB1, DCC, ENC1, CNTN2, SOX11, MEIS2, KALRN, POU3F2	33	1721	16792	2.66103	1	0.341247	0.333849
GOTERM_BP_ALL	GO:0000904~cell morphogenesis involved in differentiation	6	17.6471	0.0131787	LHX2, DCC, CNTN2, KALRN, POU3F2, LHX9	33	753	16792	4.05457	1	0.341247	0.333849
GOTERM_BP_ALL	GO:0048667~cell morphogenesis involved in neuron differentiation	5	14.7059	0.0140496	LHX2, DCC, CNTN2, KALRN, LHX9	33	496	16792	5.12952	1	0.352472	0.344831
GOTERM_BP_ALL	GO:0051252~regulation of RNA metabolic process	14	41.1765	0.0158218	RBFOX1, EBF1, SOX11, POU3F2, MEIS2, ZEB1, LHX2, ZNF83, MORF4L2, VOPP1, INSM1, SSBP3, SOX4, LHX9	33	3762	16792	1.89364	1	0.353519	0.345856
GOTERM_BP_ALL	GO:0009892~negative regulation of metabolic process	11	32.3529	0.0156737	ZEB1, HSP90AB1, MORF4L2, ENC1, CBLB, SOX11, INSM1, MEIS2, POU3F2, SOX4, LHX9	33	2522	16792	2.2194	1	0.353519	0.345856
GOTERM_BP_ALL	GO:0051094~positive regulation of developmental process	7	20.5882	0.0155374	ZEB1, MORF4L2, ENC1, SOX11, SSBP3, KALRN, POU3F2	33	1089	16792	3.27084	1	0.353519	0.345856
GOTERM_BP_ALL	GO:0002065~columnar/cuboidal epithelial cell differentiation	3	8.82353	0.0157996	SOX11, INSM1, SOX4	33	101	16792	15.1143	1	0.353519	0.345856
GOTERM_BP_ALL	GO:0017015~regulation of transforming growth factor beta receptor signaling pathway	3	8.82353	0.015505	ZEB1, HSP90AB1, SOX11	33	100	16792	15.2655	1	0.353519	0.345856
GOTERM_BP_ALL	GO:1903844~regulation of cellular response to transforming growth factor beta stimulus	3	8.82353	0.015505	ZEB1, HSP90AB1, SOX11	33	100	16792	15.2655	1	0.353519	0.345856
GOTERM_BP_ALL	GO:0021510~spinal cord development	3	8.82353	0.0152128	DCC, SOX11, SOX4	33	99	16792	15.4197	1	0.353519	0.345856
GOTERM_BP_ALL	GO:0001841~neural tube formation	3	8.82353	0.0166978	LHX2, SOX11, SOX4	33	104	16792	14.6783	1	0.367351	0.359388
GOTERM_BP_ALL	GO:0090304~nucleic acid metabolic process	17	50	0.0173731	RBFOX1, RPLP0, EBF1, SOX11, POU3F2, MEIS2, ALKBH5, ZEB1, LHX2, ZNF83, MORF4L2, VOPP1, PPIG, INSM1, SSBP3, SOX4, LHX9	33	5158	16792	1.67709	1	0.376417	0.368257
GOTERM_BP_ALL	GO:0048522~positive regulation of cellular process	16	47.0588	0.0190865	RAB3B, HSP90AB1, EBF1, SOX11, KALRN, POU3F2, MEIS2, SYNE2, ZEB1, LHX2, MORF4L2, ENC1, CNTN2, INSM1, SSBP3, SOX4	33	4744	16792	1.71618	1	0.384418	0.376085
GOTERM_BP_ALL	GO:0031326~regulation of cellular biosynthetic process	15	44.1176	0.018818	HSP90AB1, EBF1, SOX11, POU3F2, MEIS2, ZEB1, LHX2, ZNF83, MORF4L2, ENC1, VOPP1, INSM1, SSBP3, SOX4, LHX9	33	4284	16792	1.78168	1	0.384418	0.376085
GOTERM_BP_ALL	GO:0048812~neuron projection morphogenesis	5	14.7059	0.0189812	LHX2, DCC, CNTN2, KALRN, LHX9	33	543	16792	4.68553	1	0.384418	0.376085
GOTERM_BP_ALL	GO:0060174~limb bud formation	2	5.88235	0.0188991	SOX11, SOX4	33	10	16792	101.77	1	0.384418	0.376085
GOTERM_BP_ALL	GO:0003211~cardiac ventricle formation	2	5.88235	0.0188991	SOX11, SOX4	33	10	16792	101.77	1	0.384418	0.376085
GOTERM_BP_ALL	GO:0010629~negative regulation of gene expression	8	23.5294	0.0196283	ZEB1, MORF4L2, ENC1, SOX11, INSM1, MEIS2, POU3F2, LHX9	33	1485	16792	2.74127	1	0.389841	0.381389
GOTERM_BP_ALL	GO:0044260~cellular macromolecule metabolic process	23	67.6471	0.0245918	RAB3B, RBFOX1, HSP90AB1, RPLP0, EBF1, CBLB, SOX11, KALRN, POU3F2, MEIS2, ALKBH5, ZEB1, LHX2, ZNF83, MORF4L2, ENC1, VOPP1, CNTN2, PPIG, INSM1, SSBP3, SOX4, LHX9	33	8387	16792	1.39544	1	0.40454	0.395771
GOTERM_BP_ALL	GO:0031323~regulation of cellular metabolic process	18	52.9412	0.025311	RBFOX1, HSP90AB1, EBF1, CBLB, SOX11, POU3F2, MEIS2, ZEB1, LHX2, ZNF83, MORF4L2, ENC1, VOPP1, CNTN2, INSM1, SSBP3, SOX4, LHX9	33	5844	16792	1.5673	1	0.40454	0.395771
GOTERM_BP_ALL	GO:0060255~regulation of macromolecule metabolic process	18	52.9412	0.0240813	RBFOX1, HSP90AB1, EBF1, CBLB, SOX11, POU3F2, MEIS2, ZEB1, LHX2, ZNF83, MORF4L2, ENC1, VOPP1, CNTN2, INSM1, SSBP3, SOX4, LHX9	33	5815	16792	1.57511	1	0.40454	0.395771
GOTERM_BP_ALL	GO:0080090~regulation of primary metabolic process	18	52.9412	0.0233832	RBFOX1, HSP90AB1, EBF1, CBLB, SOX11, POU3F2, MEIS2, ZEB1, LHX2, ZNF83, MORF4L2, ENC1, VOPP1, CNTN2, INSM1, SSBP3, SOX4, LHX9	33	5798	16792	1.57973	1	0.40454	0.395771
GOTERM_BP_ALL	GO:0009889~regulation of biosynthetic process	15	44.1176	0.0209944	HSP90AB1, EBF1, SOX11, POU3F2, MEIS2, ZEB1, LHX2, ZNF83, MORF4L2, ENC1, VOPP1, INSM1, SSBP3, SOX4, LHX9	33	4339	16792	1.7591	1	0.40454	0.395771
GOTERM_BP_ALL	GO:2000112~regulation of cellular macromolecule biosynthetic process	14	41.1765	0.0254606	EBF1, SOX11, POU3F2, MEIS2, ZEB1, LHX2, ZNF83, MORF4L2, ENC1, VOPP1, INSM1, SSBP3, SOX4, LHX9	33	3991	16792	1.78499	1	0.40454	0.395771
GOTERM_BP_ALL	GO:0032774~RNA biosynthetic process	14	41.1765	0.0214167	RPLP0, EBF1, SOX11, POU3F2, MEIS2, ZEB1, LHX2, ZNF83, MORF4L2, VOPP1, INSM1, SSBP3, SOX4, LHX9	33	3905	16792	1.8243	1	0.40454	0.395771
GOTERM_BP_ALL	GO:0040011~locomotion	8	23.5294	0.0227675	LHX2, DCC, CNTN2, INSM1, KALRN, POU3F2, SYNE2, LHX9	33	1530	16792	2.66065	1	0.40454	0.395771
GOTERM_BP_ALL	GO:0009792~embryo development ending in birth or egg hatching	5	14.7059	0.0239393	ZEB1, LHX2, SOX11, SSBP3, SOX4	33	583	16792	4.36405	1	0.40454	0.395771
GOTERM_BP_ALL	GO:0035295~tube development	5	14.7059	0.0235425	ZEB1, LHX2, SOX11, SSBP3, SOX4	33	580	16792	4.38662	1	0.40454	0.395771
GOTERM_BP_ALL	GO:0043009~chordate embryonic development	5	14.7059	0.0231497	ZEB1, LHX2, SOX11, SSBP3, SOX4	33	577	16792	4.40943	1	0.40454	0.395771
GOTERM_BP_ALL	GO:0031344~regulation of cell projection organization	5	14.7059	0.0225042	DCC, ENC1, CNTN2, KALRN, POU3F2	33	572	16792	4.44798	1	0.40454	0.395771
GOTERM_BP_ALL	GO:0001654~eye development	4	11.7647	0.0252678	ZEB1, LHX2, SOX11, MEIS2	33	334	16792	6.09399	1	0.40454	0.395771
GOTERM_BP_ALL	GO:0045666~positive regulation of neuron differentiation	4	11.7647	0.0208174	ZEB1, ENC1, SOX11, KALRN	33	310	16792	6.56579	1	0.40454	0.395771
GOTERM_BP_ALL	GO:0035270~endocrine system development	3	8.82353	0.025353	INSM1, POU3F2, SOX4	33	130	16792	11.7427	1	0.40454	0.395771
GOTERM_BP_ALL	GO:0072175~epithelial tube formation	3	8.82353	0.0242774	LHX2, SOX11, SOX4	33	127	16792	12.02	1	0.40454	0.395771
GOTERM_BP_ALL	GO:0001838~embryonic epithelial tube formation	3	8.82353	0.0239232	LHX2, SOX11, SOX4	33	126	16792	12.1154	1	0.40454	0.395771
GOTERM_BP_ALL	GO:0003207~cardiac chamber formation	2	5.88235	0.0226372	SOX11, SOX4	33	12	16792	84.8081	1	0.40454	0.395771
GOTERM_BP_ALL	GO:0010769~regulation of cell morphogenesis involved in differentiation	4	11.7647	0.0262551	DCC, CNTN2, KALRN, POU3F2	33	339	16792	6.00411	1	0.41258	0.403636
GOTERM_BP_ALL	GO:0044271~cellular nitrogen compound biosynthetic process	16	47.0588	0.0278083	HSP90AB1, RPLP0, EBF1, SOX11, POU3F2, MEIS2, ZEB1, LHX2, ZNF83, MORF4L2, ENC1, VOPP1, INSM1, SSBP3, SOX4, LHX9	33	4947	16792	1.64576	1	0.420937	0.411812
GOTERM_BP_ALL	GO:0006351~transcription, DNA-templated	13	38.2353	0.0282587	EBF1, SOX11, POU3F2, MEIS2, ZEB1, LHX2, ZNF83, MORF4L2, VOPP1, INSM1, SSBP3, SOX4, LHX9	33	3605	16792	1.83496	1	0.420937	0.411812
GOTERM_BP_ALL	GO:0006355~regulation of transcription, DNA-templated	13	38.2353	0.0281445	EBF1, SOX11, POU3F2, MEIS2, ZEB1, LHX2, ZNF83, MORF4L2, VOPP1, INSM1, SSBP3, SOX4, LHX9	33	3603	16792	1.83598	1	0.420937	0.411812
GOTERM_BP_ALL	GO:0031324~negative regulation of cellular metabolic process	10	29.4118	0.027309	ZEB1, HSP90AB1, MORF4L2, ENC1, CBLB, SOX11, INSM1, MEIS2, SOX4, LHX9	33	2345	16792	2.16993	1	0.420937	0.411812
GOTERM_BP_ALL	GO:0035239~tube morphogenesis	4	11.7647	0.0280844	ZEB1, LHX2, SOX11, SOX4	33	348	16792	5.84883	1	0.420937	0.411812
GOTERM_BP_ALL	GO:0044699~single-organism process	31	91.1765	0.0286127	RAB3B, HSP90AB1, RPLP0, AGAP1, CBLB, KALRN, SYNE2, ENOX2, ALKBH5, NKAIN3, ENC1, SOX4, RBFOX1, DCC, EBF1, AFAP1, SOX11, FRMD4A, NAV2, POU3F2, MEIS2, NELL2, ZEB1, LHX2, SCD, MORF4L2, VOPP1, CNTN2, INSM1, SSBP3, LHX9	33	13377	16792	1.17921	1	0.421817	0.412673
GOTERM_BP_ALL	GO:0044707~single-multicellular organism process	18	52.9412	0.0298925	RBFOX1, HSP90AB1, DCC, RPLP0, EBF1, SOX11, NAV2, KALRN, POU3F2, MEIS2, ZEB1, LHX2, ENC1, CNTN2, INSM1, SSBP3, SOX4, LHX9	33	5943	16792	1.54119	1	0.42323	0.414055
GOTERM_BP_ALL	GO:1903506~regulation of nucleic acid-templated transcription	13	38.2353	0.0294206	EBF1, SOX11, POU3F2, MEIS2, ZEB1, LHX2, ZNF83, MORF4L2, VOPP1, INSM1, SSBP3, SOX4, LHX9	33	3625	16792	1.82484	1	0.42323	0.414055
GOTERM_BP_ALL	GO:0032535~regulation of cellular component size	4	11.7647	0.0293411	RAB3B, HSP90AB1, DCC, CNTN2	33	354	16792	5.7497	1	0.42323	0.414055
GOTERM_BP_ALL	GO:0035148~tube formation	3	8.82353	0.0298457	LHX2, SOX11, SOX4	33	142	16792	10.7503	1	0.42323	0.414055
GOTERM_BP_ALL	GO:2001141~regulation of RNA biosynthetic process	13	38.2353	0.0305575	EBF1, SOX11, POU3F2, MEIS2, ZEB1, LHX2, ZNF83, MORF4L2, VOPP1, INSM1, SSBP3, SOX4, LHX9	33	3644	16792	1.81532	1	0.428404	0.419117
GOTERM_BP_ALL	GO:0010556~regulation of macromolecule biosynthetic process	14	41.1765	0.0318217	EBF1, SOX11, POU3F2, MEIS2, ZEB1, LHX2, ZNF83, MORF4L2, ENC1, VOPP1, INSM1, SSBP3, SOX4, LHX9	33	4107	16792	1.73457	1	0.435336	0.425899
GOTERM_BP_ALL	GO:0019219~regulation of nucleobase-containing compound metabolic process	14	41.1765	0.0316432	RBFOX1, EBF1, SOX11, POU3F2, MEIS2, ZEB1, LHX2, ZNF83, MORF4L2, VOPP1, INSM1, SSBP3, SOX4, LHX9	33	4104	16792	1.73584	1	0.435336	0.425899
GOTERM_BP_ALL	GO:0033036~macromolecule localization	11	32.3529	0.0320389	RAB3B, ALKBH5, RBFOX1, HSP90AB1, RPLP0, CNTN2, AGAP1, CBLB, KALRN, SOX4, SYNE2	33	2817	16792	1.98698	1	0.435336	0.425899
GOTERM_BP_ALL	GO:0045596~negative regulation of cell differentiation	5	14.7059	0.0322697	ZEB1, DCC, CNTN2, SOX11, MEIS2	33	640	16792	3.97538	1	0.435336	0.425899
GOTERM_BP_ALL	GO:0016331~morphogenesis of embryonic epithelium	3	8.82353	0.0326029	LHX2, SOX11, SOX4	33	149	16792	10.2453	1	0.435721	0.426275
GOTERM_BP_ALL	GO:0034641~cellular nitrogen compound metabolic process	19	55.8824	0.0333837	RBFOX1, HSP90AB1, RPLP0, EBF1, SOX11, POU3F2, MEIS2, ALKBH5, ZEB1, LHX2, ZNF83, MORF4L2, ENC1, VOPP1, PPIG, INSM1, SSBP3, SOX4, LHX9	33	6505	16792	1.48626	1	0.437547	0.428061
GOTERM_BP_ALL	GO:0031325~positive regulation of cellular metabolic process	11	32.3529	0.0336289	ZEB1, HSP90AB1, LHX2, MORF4L2, EBF1, CNTN2, SOX11, SSBP3, MEIS2, POU3F2, SOX4	33	2839	16792	1.97159	1	0.437547	0.428061
GOTERM_BP_ALL	GO:0030030~cell projection organization	7	20.5882	0.0339634	LHX2, DCC, ENC1, CNTN2, KALRN, POU3F2, LHX9	33	1301	16792	2.73785	1	0.437547	0.428061
GOTERM_BP_ALL	GO:2000678~negative regulation of transcription regulatory region DNA binding	2	5.88235	0.0337688	LHX2, SOX11	33	18	16792	56.5387	1	0.437547	0.428061
GOTERM_BP_ALL	GO:0010604~positive regulation of macromolecule metabolic process	11	32.3529	0.0348965	ZEB1, HSP90AB1, LHX2, MORF4L2, EBF1, CNTN2, SOX11, SSBP3, MEIS2, POU3F2, SOX4	33	2856	16792	1.95985	1	0.445553	0.435894
GOTERM_BP_ALL	GO:2000113~negative regulation of cellular macromolecule biosynthetic process	7	20.5882	0.0365769	ZEB1, MORF4L2, ENC1, SOX11, INSM1, MEIS2, LHX9	33	1324	16792	2.69029	1	0.461409	0.451406
GOTERM_BP_ALL	GO:0050769~positive regulation of neurogenesis	4	11.7647	0.0367836	ZEB1, ENC1, SOX11, KALRN	33	387	16792	5.25942	1	0.461409	0.451406
GOTERM_BP_ALL	GO:0097659~nucleic acid-templated transcription	13	38.2353	0.0390276	EBF1, SOX11, POU3F2, MEIS2, ZEB1, LHX2, ZNF83, MORF4L2, VOPP1, INSM1, SSBP3, SOX4, LHX9	33	3771	16792	1.75418	1	0.4853	0.47478
GOTERM_BP_ALL	GO:0050770~regulation of axonogenesis	3	8.82353	0.0405664	DCC, CNTN2, POU3F2	33	168	16792	9.08658	1	0.500086	0.489245
GOTERM_BP_ALL	GO:0007163~establishment or maintenance of cell polarity	3	8.82353	0.0414438	LHX2, FRMD4A, SYNE2	33	170	16792	8.97968	1	0.506536	0.495555
GOTERM_BP_ALL	GO:0019222~regulation of metabolic process	18	52.9412	0.0429507	RBFOX1, HSP90AB1, EBF1, CBLB, SOX11, POU3F2, MEIS2, ZEB1, LHX2, ZNF83, MORF4L2, ENC1, VOPP1, CNTN2, INSM1, SSBP3, SOX4, LHX9	33	6171	16792	1.48424	1	0.515675	0.504496
GOTERM_BP_ALL	GO:0007409~axonogenesis	4	11.7647	0.0432734	LHX2, DCC, CNTN2, LHX9	33	413	16792	4.92831	1	0.515675	0.504496
GOTERM_BP_ALL	GO:0021953~central nervous system neuron differentiation	3	8.82353	0.0427735	DCC, CNTN2, SOX4	33	173	16792	8.82396	1	0.515675	0.504496
GOTERM_BP_ALL	GO:0009888~tissue development	8	23.5294	0.0440053	RBFOX1, ZEB1, LHX2, SOX11, INSM1, SSBP3, POU3F2, SOX4	33	1756	16792	2.31822	1	0.520063	0.508789
GOTERM_BP_ALL	GO:0048596~embryonic camera-type eye morphogenesis	2	5.88235	0.0466006	ZEB1, SOX11	33	25	16792	40.7079	1	0.54622	0.534379
GOTERM_BP_ALL	GO:0048518~positive regulation of biological process	16	47.0588	0.0489199	RAB3B, HSP90AB1, EBF1, SOX11, KALRN, POU3F2, MEIS2, SYNE2, ZEB1, LHX2, MORF4L2, ENC1, CNTN2, INSM1, SSBP3, SOX4	33	5285	16792	1.54051	1	0.555202	0.543166
GOTERM_BP_ALL	GO:0006928~movement of cell or subcellular component	8	23.5294	0.0486777	LHX2, DCC, CNTN2, INSM1, KALRN, POU3F2, SYNE2, LHX9	33	1795	16792	2.26785	1	0.555202	0.543166
GOTERM_BP_ALL	GO:0010558~negative regulation of macromolecule biosynthetic process	7	20.5882	0.0486233	ZEB1, MORF4L2, ENC1, SOX11, INSM1, MEIS2, LHX9	33	1418	16792	2.51195	1	0.555202	0.543166
GOTERM_BP_ALL	GO:0060429~epithelium development	6	17.6471	0.0483694	ZEB1, LHX2, SOX11, INSM1, SSBP3, SOX4	33	1060	16792	2.88027	1	0.555202	0.543166
GOTERM_BP_ALL	GO:0034654~nucleobase-containing compound biosynthetic process	14	41.1765	0.0495651	RPLP0, EBF1, SOX11, POU3F2, MEIS2, ZEB1, LHX2, ZNF83, MORF4L2, VOPP1, INSM1, SSBP3, SOX4, LHX9	33	4357	16792	1.63504	1	0.558095	0.545997
GOTERM_BP_ALL	GO:0051093~negative regulation of developmental process	5	14.7059	0.0503975	ZEB1, DCC, CNTN2, SOX11, MEIS2	33	739	16792	3.44282	1	0.563035	0.550829
GOTERM_BP_ALL	GO:0006139~nucleobase-containing compound metabolic process	17	50	0.0509815	RBFOX1, RPLP0, EBF1, SOX11, POU3F2, MEIS2, ALKBH5, ZEB1, LHX2, ZNF83, MORF4L2, VOPP1, PPIG, INSM1, SSBP3, SOX4, LHX9	33	5794	16792	1.493	1	0.565144	0.552892
GOTERM_BP_ALL	GO:0009893~positive regulation of metabolic process	11	32.3529	0.0521107	ZEB1, HSP90AB1, LHX2, MORF4L2, EBF1, CNTN2, SOX11, SSBP3, MEIS2, POU3F2, SOX4	33	3052	16792	1.83399	1	0.567048	0.554756
GOTERM_BP_ALL	GO:0009653~anatomical structure morphogenesis	10	29.4118	0.0523429	ZEB1, LHX2, DCC, CNTN2, SOX11, SSBP3, KALRN, POU3F2, SOX4, LHX9	33	2631	16792	1.93405	1	0.567048	0.554756
GOTERM_BP_ALL	GO:0061564~axon development	4	11.7647	0.0520033	LHX2, DCC, CNTN2, LHX9	33	445	16792	4.57392	1	0.567048	0.554756
GOTERM_BP_ALL	GO:0051962~positive regulation of nervous system development	4	11.7647	0.0531511	ZEB1, ENC1, SOX11, KALRN	33	449	16792	4.53317	1	0.571475	0.559086
GOTERM_BP_ALL	GO:0018130~heterocycle biosynthetic process	14	41.1765	0.0542001	RPLP0, EBF1, SOX11, POU3F2, MEIS2, ZEB1, LHX2, ZNF83, MORF4L2, VOPP1, INSM1, SSBP3, SOX4, LHX9	33	4411	16792	1.61503	1	0.57412	0.561674
GOTERM_BP_ALL	GO:0071353~cellular response to interleukin-4	2	5.88235	0.0538587	HSP90AB1, RPLP0	33	29	16792	35.093	1	0.57412	0.561674
GOTERM_BP_ALL	GO:0019438~aromatic compound biosynthetic process	14	41.1765	0.0553615	RPLP0, EBF1, SOX11, POU3F2, MEIS2, ZEB1, LHX2, ZNF83, MORF4L2, VOPP1, INSM1, SSBP3, SOX4, LHX9	33	4424	16792	1.61028	1	0.582109	0.56949
GOTERM_BP_ALL	GO:0006807~nitrogen compound metabolic process	19	55.8824	0.0640002	RBFOX1, HSP90AB1, RPLP0, EBF1, SOX11, POU3F2, MEIS2, ALKBH5, ZEB1, LHX2, ZNF83, MORF4L2, ENC1, VOPP1, PPIG, INSM1, SSBP3, SOX4, LHX9	33	6948	16792	1.3915	1	0.590453	0.577653
GOTERM_BP_ALL	GO:0046483~heterocycle metabolic process	17	50	0.0612677	RBFOX1, RPLP0, EBF1, SOX11, POU3F2, MEIS2, ALKBH5, ZEB1, LHX2, ZNF83, MORF4L2, VOPP1, PPIG, INSM1, SSBP3, SOX4, LHX9	33	5919	16792	1.46147	1	0.590453	0.577653
GOTERM_BP_ALL	GO:0008283~cell proliferation	8	23.5294	0.0573084	ZEB1, SOX11, INSM1, SSBP3, KALRN, POU3F2, SOX4, LHX9	33	1861	16792	2.18742	1	0.590453	0.577653
GOTERM_BP_ALL	GO:0051172~negative regulation of nitrogen compound metabolic process	7	20.5882	0.0619591	ZEB1, MORF4L2, ENC1, SOX11, INSM1, MEIS2, LHX9	33	1506	16792	2.36517	1	0.590453	0.577653
GOTERM_BP_ALL	GO:0009890~negative regulation of biosynthetic process	7	20.5882	0.0616334	ZEB1, MORF4L2, ENC1, SOX11, INSM1, MEIS2, LHX9	33	1504	16792	2.36831	1	0.590453	0.577653
GOTERM_BP_ALL	GO:0031327~negative regulation of cellular biosynthetic process	7	20.5882	0.0578076	ZEB1, MORF4L2, ENC1, SOX11, INSM1, MEIS2, LHX9	33	1480	16792	2.40672	1	0.590453	0.577653
GOTERM_BP_ALL	GO:0045892~negative regulation of transcription, DNA-templated	6	17.6471	0.0606466	ZEB1, MORF4L2, SOX11, INSM1, MEIS2, LHX9	33	1130	16792	2.70185	1	0.590453	0.577653
GOTERM_BP_ALL	GO:0048858~cell projection morphogenesis	5	14.7059	0.063201	LHX2, DCC, CNTN2, KALRN, LHX9	33	797	16792	3.19227	1	0.590453	0.577653
GOTERM_BP_ALL	GO:0090066~regulation of anatomical structure size	4	11.7647	0.0637178	RAB3B, HSP90AB1, DCC, CNTN2	33	484	16792	4.20536	1	0.590453	0.577653
GOTERM_BP_ALL	GO:0010720~positive regulation of cell development	4	11.7647	0.063403	ZEB1, ENC1, SOX11, KALRN	33	483	16792	4.21407	1	0.590453	0.577653
GOTERM_BP_ALL	GO:0051169~nuclear transport	4	11.7647	0.0602967	ALKBH5, HSP90AB1, CBLB, SOX4	33	473	16792	4.30316	1	0.590453	0.577653
GOTERM_BP_ALL	GO:0006913~nucleocytoplasmic transport	4	11.7647	0.057866	ALKBH5, HSP90AB1, CBLB, SOX4	33	465	16792	4.37719	1	0.590453	0.577653
GOTERM_BP_ALL	GO:0071559~response to transforming growth factor beta	3	8.82353	0.0629756	ZEB1, HSP90AB1, SOX11	33	215	16792	7.10021	1	0.590453	0.577653
GOTERM_BP_ALL	GO:0071560~cellular response to transforming growth factor beta stimulus	3	8.82353	0.0619507	ZEB1, HSP90AB1, SOX11	33	213	16792	7.16688	1	0.590453	0.577653
GOTERM_BP_ALL	GO:0090092~regulation of transmembrane receptor protein serine/threonine kinase signaling pathway	3	8.82353	0.0614405	ZEB1, HSP90AB1, SOX11	33	212	16792	7.20069	1	0.590453	0.577653
GOTERM_BP_ALL	GO:0014003~oligodendrocyte development	2	5.88235	0.0628561	CNTN2, SOX11	33	34	16792	29.9323	1	0.590453	0.577653
GOTERM_BP_ALL	GO:0048048~embryonic eye morphogenesis	2	5.88235	0.0628561	ZEB1, SOX11	33	34	16792	29.9323	1	0.590453	0.577653
GOTERM_BP_ALL	GO:0070670~response to interleukin-4	2	5.88235	0.0592671	HSP90AB1, RPLP0	33	32	16792	31.803	1	0.590453	0.577653
GOTERM_BP_ALL	GO:0014009~glial cell proliferation	2	5.88235	0.0592671	SOX11, SOX4	33	32	16792	31.803	1	0.590453	0.577653
GOTERM_BP_ALL	GO:0006725~cellular aromatic compound metabolic process	17	50	0.0654163	RBFOX1, RPLP0, EBF1, SOX11, POU3F2, MEIS2, ALKBH5, ZEB1, LHX2, ZNF83, MORF4L2, VOPP1, PPIG, INSM1, SSBP3, SOX4, LHX9	33	5965	16792	1.4502	1	0.59594	0.583021
GOTERM_BP_ALL	GO:0034645~cellular macromolecule biosynthetic process	15	44.1176	0.0666786	RPLP0, EBF1, SOX11, POU3F2, MEIS2, ZEB1, LHX2, ZNF83, MORF4L2, ENC1, VOPP1, INSM1, SSBP3, SOX4, LHX9	33	5012	16792	1.52289	1	0.59594	0.583021
GOTERM_BP_ALL	GO:1901362~organic cyclic compound biosynthetic process	14	41.1765	0.0660207	RPLP0, EBF1, SOX11, POU3F2, MEIS2, ZEB1, LHX2, ZNF83, MORF4L2, VOPP1, INSM1, SSBP3, SOX4, LHX9	33	4535	16792	1.57087	1	0.59594	0.583021
GOTERM_BP_ALL	GO:0007611~learning or memory	3	8.82353	0.0655632	CNTN2, MEIS2, KALRN	33	220	16792	6.93884	1	0.59594	0.583021
GOTERM_BP_ALL	GO:0031076~embryonic camera-type eye development	2	5.88235	0.0664318	ZEB1, SOX11	33	36	16792	28.2694	1	0.59594	0.583021
GOTERM_BP_ALL	GO:0032990~cell part morphogenesis	5	14.7059	0.0679868	LHX2, DCC, CNTN2, KALRN, LHX9	33	817	16792	3.11413	1	0.602142	0.589089
GOTERM_BP_ALL	GO:0060412~ventricular septum morphogenesis	2	5.88235	0.0682147	SOX11, SOX4	33	37	16792	27.5053	1	0.602142	0.589089
GOTERM_BP_ALL	GO:0043170~macromolecule metabolic process	23	67.6471	0.0711409	RAB3B, RBFOX1, HSP90AB1, RPLP0, EBF1, CBLB, SOX11, KALRN, POU3F2, MEIS2, ALKBH5, ZEB1, LHX2, ZNF83, MORF4L2, ENC1, VOPP1, CNTN2, PPIG, INSM1, SSBP3, SOX4, LHX9	33	9130	16792	1.28187	1	0.603991	0.590897
GOTERM_BP_ALL	GO:0032501~multicellular organismal process	19	55.8824	0.0711787	RBFOX1, HSP90AB1, DCC, RPLP0, EBF1, SOX11, NAV2, KALRN, POU3F2, MEIS2, ALKBH5, ZEB1, LHX2, ENC1, CNTN2, INSM1, SSBP3, SOX4, LHX9	33	7027	16792	1.37585	1	0.603991	0.590897
GOTERM_BP_ALL	GO:0016477~cell migration	6	17.6471	0.0712578	DCC, CNTN2, INSM1, KALRN, POU3F2, SYNE2	33	1184	16792	2.57862	1	0.603991	0.590897
GOTERM_BP_ALL	GO:1903507~negative regulation of nucleic acid-templated transcription	6	17.6471	0.0698263	ZEB1, MORF4L2, SOX11, INSM1, MEIS2, LHX9	33	1177	16792	2.59396	1	0.603991	0.590897
GOTERM_BP_ALL	GO:0007423~sensory organ development	4	11.7647	0.0711602	ZEB1, LHX2, SOX11, MEIS2	33	507	16792	4.01458	1	0.603991	0.590897
GOTERM_BP_ALL	GO:0021537~telencephalon development	3	8.82353	0.0713807	LHX2, CNTN2, POU3F2	33	231	16792	6.60842	1	0.603991	0.590897
GOTERM_BP_ALL	GO:2000677~regulation of transcription regulatory region DNA binding	2	5.88235	0.0699943	LHX2, SOX11	33	38	16792	26.7815	1	0.603991	0.590897
GOTERM_BP_ALL	GO:1902679~negative regulation of RNA biosynthetic process	6	17.6471	0.0733318	ZEB1, MORF4L2, SOX11, INSM1, MEIS2, LHX9	33	1194	16792	2.55703	1	0.614961	0.60163
GOTERM_BP_ALL	GO:0090287~regulation of cellular response to growth factor stimulus	3	8.82353	0.0735373	ZEB1, HSP90AB1, SOX11	33	235	16792	6.49594	1	0.614961	0.60163
GOTERM_BP_ALL	GO:0008284~positive regulation of cell proliferation	5	14.7059	0.0760339	SOX11, INSM1, SSBP3, POU3F2, SOX4	33	849	16792	2.99675	1	0.632142	0.618438
GOTERM_BP_ALL	GO:0034613~cellular protein localization	7	20.5882	0.0784659	HSP90AB1, RPLP0, CNTN2, CBLB, KALRN, SOX4, SYNE2	33	1600	16792	2.22621	1	0.648591	0.634531
GOTERM_BP_ALL	GO:0050768~negative regulation of neurogenesis	3	8.82353	0.0790208	DCC, CNTN2, SOX11	33	245	16792	6.2308	1	0.649424	0.635345
GOTERM_BP_ALL	GO:0050789~regulation of biological process	26	76.4706	0.0823434	RAB3B, HSP90AB1, AGAP1, CBLB, KALRN, SYNE2, ENOX2, NKAIN3, ZNF83, ENC1, SOX4, RBFOX1, DCC, EBF1, AFAP1, SOX11, POU3F2, MEIS2, ZEB1, LHX2, MORF4L2, VOPP1, CNTN2, INSM1, SSBP3, LHX9	33	10922	16792	1.21132	1	0.655086	0.640885
GOTERM_BP_ALL	GO:1901360~organic cyclic compound metabolic process	17	50	0.0840858	RBFOX1, RPLP0, EBF1, SOX11, POU3F2, MEIS2, ALKBH5, ZEB1, LHX2, ZNF83, MORF4L2, VOPP1, PPIG, INSM1, SSBP3, SOX4, LHX9	33	6149	16792	1.4068	1	0.655086	0.640885
GOTERM_BP_ALL	GO:0044249~cellular biosynthetic process	17	50	0.0807009	HSP90AB1, RPLP0, EBF1, SOX11, POU3F2, MEIS2, ZEB1, LHX2, SCD, ZNF83, MORF4L2, ENC1, VOPP1, INSM1, SSBP3, SOX4, LHX9	33	6118	16792	1.41393	1	0.655086	0.640885
GOTERM_BP_ALL	GO:0009059~macromolecule biosynthetic process	15	44.1176	0.0842908	RPLP0, EBF1, SOX11, POU3F2, MEIS2, ZEB1, LHX2, ZNF83, MORF4L2, ENC1, VOPP1, INSM1, SSBP3, SOX4, LHX9	33	5175	16792	1.47492	1	0.655086	0.640885
GOTERM_BP_ALL	GO:0008104~protein localization	9	26.4706	0.0838531	RAB3B, HSP90AB1, RPLP0, CNTN2, AGAP1, CBLB, KALRN, SOX4, SYNE2	33	2448	16792	1.87077	1	0.655086	0.640885
GOTERM_BP_ALL	GO:0070727~cellular macromolecule localization	7	20.5882	0.0809341	HSP90AB1, RPLP0, CNTN2, CBLB, KALRN, SOX4, SYNE2	33	1613	16792	2.20827	1	0.655086	0.640885
GOTERM_BP_ALL	GO:0000902~cell morphogenesis	6	17.6471	0.0833082	LHX2, DCC, CNTN2, KALRN, POU3F2, LHX9	33	1240	16792	2.46217	1	0.655086	0.640885
GOTERM_BP_ALL	GO:0051253~negative regulation of RNA metabolic process	6	17.6471	0.0833082	ZEB1, MORF4L2, SOX11, INSM1, MEIS2, LHX9	33	1240	16792	2.46217	1	0.655086	0.640885
GOTERM_BP_ALL	GO:0050890~cognition	3	8.82353	0.0834987	CNTN2, MEIS2, KALRN	33	253	16792	6.03378	1	0.655086	0.640885
GOTERM_BP_ALL	GO:0031018~endocrine pancreas development	2	5.88235	0.0823596	INSM1, SOX4	33	45	16792	22.6155	1	0.655086	0.640885
GOTERM_BP_ALL	GO:0043392~negative regulation of DNA binding	2	5.88235	0.0858632	LHX2, SOX11	33	47	16792	21.6531	1	0.660131	0.645821
GOTERM_BP_ALL	GO:0042220~response to cocaine	2	5.88235	0.0858632	HSP90AB1, KALRN	33	47	16792	21.6531	1	0.660131	0.645821
GOTERM_BP_ALL	GO:0042330~taxis	4	11.7647	0.0871747	LHX2, DCC, CNTN2, LHX9	33	553	16792	3.68064	1	0.66287	0.6485
GOTERM_BP_ALL	GO:0006935~chemotaxis	4	11.7647	0.0868111	LHX2, DCC, CNTN2, LHX9	33	552	16792	3.68731	1	0.66287	0.6485
GOTERM_BP_ALL	GO:0048168~regulation of neuronal synaptic plasticity	2	5.88235	0.0876101	CNTN2, KALRN	33	48	16792	21.202	1	0.66287	0.6485
GOTERM_BP_ALL	GO:0007610~behavior	4	11.7647	0.0886357	CNTN2, NAV2, MEIS2, KALRN	33	557	16792	3.65421	1	0.6671	0.652639
GOTERM_BP_ALL	GO:0051961~negative regulation of nervous system development	3	8.82353	0.0897819	DCC, CNTN2, SOX11	33	264	16792	5.78237	1	0.672189	0.657617
GOTERM_BP_ALL	GO:0030855~epithelial cell differentiation	4	11.7647	0.0908471	ZEB1, SOX11, INSM1, SOX4	33	563	16792	3.61526	1	0.676622	0.661954
GOTERM_BP_ALL	GO:0022604~regulation of cell morphogenesis	4	11.7647	0.092708	DCC, CNTN2, KALRN, POU3F2	33	568	16792	3.58344	1	0.686904	0.672013
GOTERM_BP_ALL	GO:0048598~embryonic morphogenesis	4	11.7647	0.0938323	ZEB1, LHX2, SOX11, SOX4	33	571	16792	3.56461	1	0.691651	0.676657
GOTERM_BP_ALL	GO:0051641~cellular localization	9	26.4706	0.0995274	RAB3B, ALKBH5, HSP90AB1, RPLP0, CNTN2, CBLB, KALRN, SOX4, SYNE2	33	2541	16792	1.8023	1	0.726143	0.710402
GOTERM_BP_ALL	GO:0050804~modulation of synaptic transmission	3	8.82353	0.0991656	RAB3B, CNTN2, KALRN	33	280	16792	5.45195	1	0.726143	0.710402
