# Supplementary material for: A Circular RNA Expressed from the FAT3 Locus Regulates Neural Development
Source: Mol Neurobiol. 2023 Feb 25;60(6):3239–60. doi: 10.1007/s12035-023-03253-7 (PMC10122638; doi:10.1007/s12035-023-03253-7)
Supplement: Supplementary file 9 — Supplementary file9 (XLSX 57 KB) [file 12035_2023_3253_MOESM9_ESM.xlsx]

## Sheet: RawData
A circular RNA expressed from the FAT3 locus regulates neural development
Sabine Seeler1,2,+, Maria Schertz Andersen1,+, Tamas Sztanka-Toth3, Mateja Rybiczka-Tešulov4, Marleen H. van den Munkhof4, Chi-Chih Chang1, Muyesier Maimaitili2,5, Morten Trillingsgaard Venø1,6, Thomas Birkballe Hansen1, R. Jeroen Pasterkamp4, Agnieszka Rybak-Wolf3, Mark Denham2,5, Nikolaus Rajewsky3, Lasse Sommer Kristensen1,2,#,*, and Jørgen Kjems1,#,*
1- Interdisciplinary Nanoscience Center, Department of Molecular Biology and Genetics, Aarhus University, 8000 Aarhus C, Denmark; 2- Department of Biomedicine, The Skou Building, Aarhus University, 8000 Aarhus C, Denmark; 3- Berlin Institute for Medical Systems Biology (BIMSB), MDC Berlin-Mitte, 10115 Berlin, Germany; 4- Department of Translational Neuroscience, University Medical Center Utrecht …
#, +These authors contributed equally to this work. *Correspondence: jk@mbg.au.dk
miRNA data (Raw data from NanoString miRNA analysis) for cerebral organoid at day 30 upon circFAT3 KD
Probe Name	Accession #	Class Name	20201128_30102532721221-01_Sample01_01.RCC	20201128_30102532721221-01_Sample02_02.RCC	20201128_30102532721221-01_Sample03_03.RCC	20201128_30102532721221-01_Sample04_04.RCC	20201128_30102532721221-01_Sample05_05.RCC	20201128_30102532721221-01_Sample06_06.RCC
			30_CTRL_I	30_circFAT3KD_I	30_CTRL_II	30_circFAT3KD_II	30_CTRL_III	30_circFAT3KD_III
hsa-let-7a-5p	MIMAT0000062	Endogenous1	3853	4352	8681	13862	8410	18222
hsa-let-7b-5p	MIMAT0000063	Endogenous1	253	259	548	1051	582	1202
hsa-let-7c-5p	MIMAT0000064	Endogenous1	1390	2455	3363	4095	2810	6294
hsa-let-7d-5p	MIMAT0000065	Endogenous1	40	75	128	344	168	383
hsa-let-7e-5p	MIMAT0000066	Endogenous1	790	682	1396	1933	1638	3178
hsa-let-7f-5p	MIMAT0000067	Endogenous1	80	72	139	162	113	270
hsa-let-7g-5p	MIMAT0000414	Endogenous1	459	639	1094	2103	1015	3049
hsa-let-7i-5p	MIMAT0000415	Endogenous1	200	272	471	913	475	1430
hsa-miR-1-3p	MIMAT0000416	Endogenous1	50	20	21	11	36	17
hsa-miR-1-5p	MIMAT0031892	Endogenous1	24	8	15	18	17	17
hsa-miR-100-5p	MIMAT0000098	Endogenous1	1323	1668	2398	3147	2172	3587
hsa-miR-101-3p	MIMAT0000099	Endogenous1	14	17	24	26	18	19
hsa-miR-103a-3p	MIMAT0000101	Endogenous1	25	26	35	26	31	42
hsa-miR-105-5p	MIMAT0000102	Endogenous1	56	28	59	76	66	87
hsa-miR-106a-5p+hsa-miR-17-5p	MIMAT0000103	Endogenous1	7523	7825	7799	4880	7598	7327
hsa-miR-106b-5p	MIMAT0000680	Endogenous1	983	1004	1028	1043	947	1480
hsa-miR-107	MIMAT0000104	Endogenous1	3320	2509	3132	2710	2781	3684
hsa-miR-10a-5p	MIMAT0000253	Endogenous1	479	404	419	33	1308	31
hsa-miR-10b-5p	MIMAT0000254	Endogenous1	868	617	418	24	1051	25
hsa-miR-1178-3p	MIMAT0005823	Endogenous1	19	13	11	23	26	18
hsa-miR-1180-3p	MIMAT0005825	Endogenous1	906	508	863	913	842	856
hsa-miR-1183	MIMAT0005828	Endogenous1	20	9	18	14	23	18
hsa-miR-1185-1-3p	MIMAT0022838	Endogenous1	37	16	24	24	27	22
hsa-miR-1185-2-3p	MIMAT0022713	Endogenous1	27	21	32	20	28	20
hsa-miR-1185-5p	MIMAT0005798	Endogenous1	36	22	32	24	32	31
hsa-miR-1193	MIMAT0015049	Endogenous1	20	10	16	18	23	18
hsa-miR-1197	MIMAT0005955	Endogenous1	52	41	41	28	46	31
hsa-miR-1200	MIMAT0005863	Endogenous1	22	11	17	17	31	15
hsa-miR-1202	MIMAT0005865	Endogenous1	17	14	16	9	15	13
hsa-miR-1203	MIMAT0005866	Endogenous1	17	13	24	21	29	20
hsa-miR-1204	MIMAT0005868	Endogenous1	13	7	12	7	16	6
hsa-miR-1205	MIMAT0005869	Endogenous1	15	20	13	19	22	7
hsa-miR-1206	MIMAT0005870	Endogenous1	42	37	62	22	58	31
hsa-miR-122-5p	MIMAT0000421	Endogenous1	14	17	13	18	75	21
hsa-miR-1224-3p	MIMAT0005459	Endogenous1	38	24	23	27	21	22
hsa-miR-1224-5p	MIMAT0005458	Endogenous1	33	12	16	16	18	19
hsa-miR-1226-3p	MIMAT0005577	Endogenous1	66	46	57	51	46	62
hsa-miR-1228-3p	MIMAT0005583	Endogenous1	39	25	30	43	33	14
hsa-miR-1233-3p	MIMAT0005588	Endogenous1	19	10	11	17	10	10
hsa-miR-1234-3p	MIMAT0005589	Endogenous1	46	45	100	20	91	43
hsa-miR-1236-3p	MIMAT0005591	Endogenous1	21	12	16	18	18	17
hsa-miR-124-3p	MIMAT0000422	Endogenous1	257	202	262	302	228	399
hsa-miR-1244	MIMAT0005896	Endogenous1	9	8	13	7	7	9
hsa-miR-1245a	MIMAT0005897	Endogenous1	17	16	14	20	25	11
hsa-miR-1245b-3p	MIMAT0019951	Endogenous1	15	9	17	11	18	10
hsa-miR-1245b-5p	MIMAT0019950	Endogenous1	29	18	17	24	24	19
hsa-miR-1246	MIMAT0005898	Endogenous1	7058	4943	5741	1693	6525	1635
hsa-miR-1247-5p	MIMAT0005899	Endogenous1	395	260	225	40	191	66
hsa-miR-1248	MIMAT0005900	Endogenous1	15	5	17	18	11	15
hsa-miR-1249-3p	MIMAT0005901	Endogenous1	35	33	41	33	48	45
hsa-miR-1249-5p	MIMAT0032029	Endogenous1	19	18	6	14	8	17
hsa-miR-1250-5p	MIMAT0005902	Endogenous1	9	16	8	8	12	4
hsa-miR-1252-5p	MIMAT0005944	Endogenous1	23	15	19	15	20	18
hsa-miR-1253	MIMAT0005904	Endogenous1	96	57	76	66	123	98
hsa-miR-1254	MIMAT0005905	Endogenous1	9	13	18	13	13	15
hsa-miR-1255a	MIMAT0005906	Endogenous1	31	27	41	46	44	33
hsa-miR-1255b-5p	MIMAT0005945	Endogenous1	34	22	18	22	25	31
hsa-miR-1257	MIMAT0005908	Endogenous1	26	19	13	18	21	18
hsa-miR-1258	MIMAT0005909	Endogenous1	19	14	20	16	30	20
hsa-miR-125a-3p	MIMAT0004602	Endogenous1	30	21	32	26	37	29
hsa-miR-125a-5p	MIMAT0000443	Endogenous1	4403	3064	5062	5411	5869	6626
hsa-miR-125b-5p	MIMAT0000423	Endogenous1	13228	13515	22970	22044	20877	30932
hsa-miR-126-3p	MIMAT0000445	Endogenous1	164	117	212	250	723	320
hsa-miR-1260a	MIMAT0005911	Endogenous1	71	39	63	102	113	158
hsa-miR-1260b	MIMAT0015041	Endogenous1	34	20	42	46	39	46
hsa-miR-1261	MIMAT0005913	Endogenous1	25	21	29	17	27	18
hsa-miR-1262	MIMAT0005914	Endogenous1	19	19	17	25	32	18
hsa-miR-1264	MIMAT0005791	Endogenous1	10	13	18	20	13	30
hsa-miR-1266-5p	MIMAT0005920	Endogenous1	9	12	11	16	13	9
hsa-miR-1268a	MIMAT0005922	Endogenous1	110	68	148	50	103	95
hsa-miR-1268b	MIMAT0018925	Endogenous1	44	33	35	31	36	27
hsa-miR-1269a	MIMAT0005923	Endogenous1	36	24	36	24	29	21
hsa-miR-1269b	MIMAT0019059	Endogenous1	30	25	23	20	24	14
hsa-miR-127-3p	MIMAT0000446	Endogenous1	37	15	31	26	30	14
hsa-miR-127-5p	MIMAT0004604	Endogenous1	14	9	13	7	10	8
hsa-miR-1270	MIMAT0005924	Endogenous1	40	22	24	33	33	34
hsa-miR-1271-3p	MIMAT0022712	Endogenous1	10	7	12	7	12	6
hsa-miR-1271-5p	MIMAT0005796	Endogenous1	30	23	16	22	19	35
hsa-miR-1272	MIMAT0005925	Endogenous1	24	20	21	19	25	9
hsa-miR-1273c	MIMAT0015017	Endogenous1	19	15	16	10	13	6
hsa-miR-1275	MIMAT0005929	Endogenous1	19	26	31	20	37	20
hsa-miR-1276	MIMAT0005930	Endogenous1	20	18	17	15	21	8
hsa-miR-1277-3p	MIMAT0005933	Endogenous1	22	15	15	16	25	10
hsa-miR-1278	MIMAT0005936	Endogenous1	28	19	25	12	33	23
hsa-miR-1279	MIMAT0005937	Endogenous1	17	19	16	18	15	9
hsa-miR-128-1-5p	MIMAT0026477	Endogenous1	17	13	19	13	28	14
hsa-miR-128-2-5p	MIMAT0031095	Endogenous1	12	11	18	15	18	14
hsa-miR-128-3p	MIMAT0000424	Endogenous1	367	232	488	387	344	597
hsa-miR-1281	MIMAT0005939	Endogenous1	24	19	26	25	28	18
hsa-miR-1283	MIMAT0005799	Endogenous1	272	83	154	127	269	271
hsa-miR-1285-3p	MIMAT0005876	Endogenous1	7	10	21	14	16	7
hsa-miR-1285-5p	MIMAT0022719	Endogenous1	127	120	96	85	92	75
hsa-miR-1286	MIMAT0005877	Endogenous1	27	14	21	31	27	25
hsa-miR-1287-3p	MIMAT0026738	Endogenous1	20	16	20	15	24	27
hsa-miR-1287-5p	MIMAT0005878	Endogenous1	33	24	37	41	39	42
hsa-miR-1288-3p	MIMAT0005942	Endogenous1	11	12	4	11	11	8
hsa-miR-1289	MIMAT0005879	Endogenous1	12	11	12	11	21	14
hsa-miR-129-2-3p	MIMAT0004605	Endogenous1	590	427	1274	1880	1473	2620
hsa-miR-129-5p	MIMAT0000242	Endogenous1	138	130	271	320	274	422
hsa-miR-1290	MIMAT0005880	Endogenous1	331	234	538	143	408	213
hsa-miR-1291	MIMAT0005881	Endogenous1	13	12	12	14	13	7
hsa-miR-1293	MIMAT0005883	Endogenous1	11	17	13	10	15	9
hsa-miR-1295a	MIMAT0005885	Endogenous1	33	32	30	29	37	26
hsa-miR-1296-3p	MIMAT0026637	Endogenous1	43	32	21	27	43	20
hsa-miR-1296-5p	MIMAT0005794	Endogenous1	43	24	31	32	37	34
hsa-miR-1297	MIMAT0005886	Endogenous1	23	23	22	30	19	30
hsa-miR-1298-5p	MIMAT0005800	Endogenous1	40	98	1337	8878	2169	9265
hsa-miR-1299	MIMAT0005887	Endogenous1	16	15	13	13	18	18
hsa-miR-1301-3p	MIMAT0005797	Endogenous1	15	18	29	32	22	19
hsa-miR-1302	MIMAT0005890	Endogenous1	20	20	19	16	14	10
hsa-miR-1303	MIMAT0005891	Endogenous1	16	17	13	17	16	9
hsa-miR-1304-3p	MIMAT0022720	Endogenous1	14	10	17	14	19	7
hsa-miR-1304-5p	MIMAT0005892	Endogenous1	13	7	8	8	26	14
hsa-miR-1305	MIMAT0005893	Endogenous1	60	47	54	39	45	40
hsa-miR-1306-3p	MIMAT0005950	Endogenous1	15	13	21	26	26	16
hsa-miR-1306-5p	MIMAT0022726	Endogenous1	194	172	199	166	213	214
hsa-miR-1307-3p	MIMAT0005951	Endogenous1	42	22	39	29	30	20
hsa-miR-1307-5p	MIMAT0022727	Endogenous1	19	11	22	19	14	18
hsa-miR-130a-3p	MIMAT0000425	Endogenous1	23380	17938	19663	19525	18678	24892
hsa-miR-130b-3p	MIMAT0000691	Endogenous1	530	448	437	270	483	397
hsa-miR-132-3p	MIMAT0000426	Endogenous1	480	306	652	606	654	618
hsa-miR-1322	MIMAT0005953	Endogenous1	22	23	24	23	23	21
hsa-miR-1323	MIMAT0005795	Endogenous1	37	30	46	20	41	27
hsa-miR-133a-3p	MIMAT0000427	Endogenous1	49	32	50	27	64	32
hsa-miR-133a-5p	MIMAT0026478	Endogenous1	26	22	24	13	24	14
hsa-miR-133b	MIMAT0000770	Endogenous1	12	8	12	7	17	9
hsa-miR-134-3p	MIMAT0026481	Endogenous1	16	18	15	17	17	17
hsa-miR-134-5p+hsa-miR-6728-5p	MIMAT0000447	Endogenous1	15	12	7	6	17	10
hsa-miR-135a-5p	MIMAT0000428	Endogenous1	8407	5305	7556	10710	6316	12509
hsa-miR-135b-5p	MIMAT0000758	Endogenous1	4026	2073	3038	4664	2138	5252
hsa-miR-136-5p	MIMAT0000448	Endogenous1	14	15	19	17	18	13
hsa-miR-137	MIMAT0000429	Endogenous1	454	334	549	291	400	451
hsa-miR-138-5p	MIMAT0000430	Endogenous1	29	14	25	14	16	12
hsa-miR-139-3p	MIMAT0004552	Endogenous1	45	36	40	41	60	39
hsa-miR-139-5p	MIMAT0000250	Endogenous1	16	10	18	19	14	11
hsa-miR-140-3p	MIMAT0004597	Endogenous1	33	13	37	37	25	40
hsa-miR-140-5p	MIMAT0000431	Endogenous1	342	313	305	360	283	433
hsa-miR-141-3p	MIMAT0000432	Endogenous1	20	10	17	13	20	10
hsa-miR-142-3p	MIMAT0000434	Endogenous1	16	12	15	19	19	14
hsa-miR-142-5p	MIMAT0000433	Endogenous1	12	10	9	11	8	6
hsa-miR-143-3p	MIMAT0000435	Endogenous1	47	34	70	45	130	45
hsa-miR-144-3p	MIMAT0000436	Endogenous1	14	10	10	13	16	9
hsa-miR-145-5p	MIMAT0000437	Endogenous1	29	32	136	84	346	48
hsa-miR-1469	MIMAT0007347	Endogenous1	27	35	36	10	29	17
hsa-miR-146a-5p	MIMAT0000449	Endogenous1	24	26	26	22	35	38
hsa-miR-146b-3p	MIMAT0004766	Endogenous1	31	29	22	38	21	38
hsa-miR-146b-5p	MIMAT0002809	Endogenous1	24	11	19	21	27	24
hsa-miR-147a	MIMAT0000251	Endogenous1	26	17	26	33	34	20
hsa-miR-147b	MIMAT0004928	Endogenous1	11	16	22	10	13	10
hsa-miR-148a-3p	MIMAT0000243	Endogenous1	870	1415	1391	880	1498	1528
hsa-miR-148b-3p	MIMAT0000759	Endogenous1	1489	1005	1310	1298	1209	1396
hsa-miR-149-5p	MIMAT0000450	Endogenous1	2762	1508	2496	1670	2148	1942
hsa-miR-150-5p	MIMAT0000451	Endogenous1	14	7	15	17	12	9
hsa-miR-151a-3p	MIMAT0000757	Endogenous1	112	63	81	63	73	71
hsa-miR-151a-5p	MIMAT0004697	Endogenous1	150	116	134	105	163	191
hsa-miR-151b	MIMAT0010214	Endogenous1	14	14	18	12	15	8
hsa-miR-152-3p	MIMAT0000438	Endogenous1	50	49	78	74	115	78
hsa-miR-152-5p	MIMAT0026479	Endogenous1	14	9	8	7	7	7
hsa-miR-153-3p	MIMAT0000439	Endogenous1	34	20	24	35	18	20
hsa-miR-1537-3p	MIMAT0007399	Endogenous1	19	28	16	20	18	13
hsa-miR-154-5p	MIMAT0000452	Endogenous1	23	22	28	17	16	26
hsa-miR-155-5p	MIMAT0000646	Endogenous1	37	24	40	33	48	31
hsa-miR-15a-5p	MIMAT0000068	Endogenous1	1746	2017	2132	2088	1585	1987
hsa-miR-15b-5p	MIMAT0000417	Endogenous1	7523	6797	7684	4498	6843	6533
hsa-miR-16-5p	MIMAT0000069	Endogenous1	3204	2315	2913	2518	3291	4286
hsa-miR-181a-2-3p	MIMAT0004558	Endogenous1	182	136	157	108	164	193
hsa-miR-181a-3p	MIMAT0000270	Endogenous1	168	120	149	153	161	173
hsa-miR-181a-5p	MIMAT0000256	Endogenous1	11741	8446	12072	12242	12211	15330
hsa-miR-181b-2-3p	MIMAT0031893	Endogenous1	13	11	23	22	26	31
hsa-miR-181b-5p+hsa-miR-181d-5p	MIMAT0000257	Endogenous1	466	392	443	353	466	486
hsa-miR-181c-5p	MIMAT0000258	Endogenous1	122	89	147	182	149	221
hsa-miR-181d-3p	MIMAT0026608	Endogenous1	19	16	23	19	14	11
hsa-miR-182-3p	MIMAT0000260	Endogenous1	29	17	26	22	29	27
hsa-miR-182-5p	MIMAT0000259	Endogenous1	88	120	338	64	391	50
hsa-miR-1827	MIMAT0006767	Endogenous1	27	23	23	25	25	19
hsa-miR-183-5p	MIMAT0000261	Endogenous1	89	112	398	53	400	47
hsa-miR-184	MIMAT0000454	Endogenous1	29	18	24	22	28	13
hsa-miR-185-5p	MIMAT0000455	Endogenous1	130	114	138	110	111	120
hsa-miR-186-5p	MIMAT0000456	Endogenous1	169	132	207	144	194	250
hsa-miR-187-3p	MIMAT0000262	Endogenous1	30	35	48	28	37	19
hsa-miR-188-3p	MIMAT0004613	Endogenous1	12	12	17	10	24	14
hsa-miR-188-5p	MIMAT0000457	Endogenous1	41	30	29	37	45	35
hsa-miR-18a-5p	MIMAT0000072	Endogenous1	946	1142	762	536	541	636
hsa-miR-18b-5p	MIMAT0001412	Endogenous1	186	298	257	227	196	267
hsa-miR-1908-3p	MIMAT0026916	Endogenous1	21	12	17	12	20	3
hsa-miR-1908-5p	MIMAT0007881	Endogenous1	75	49	62	43	67	55
hsa-miR-1909-3p	MIMAT0007883	Endogenous1	20	8	11	18	14	11
hsa-miR-190a-3p	MIMAT0026482	Endogenous1	6	16	14	15	13	9
hsa-miR-190a-5p	MIMAT0000458	Endogenous1	27	20	28	44	37	48
hsa-miR-190b	MIMAT0004929	Endogenous1	14	22	17	11	23	20
hsa-miR-191-5p	MIMAT0000440	Endogenous1	3818	2461	4010	3214	3750	3729
hsa-miR-1910-3p	MIMAT0026917	Endogenous1	13	6	7	13	11	7
hsa-miR-1910-5p	MIMAT0007884	Endogenous1	18	12	16	15	16	14
hsa-miR-1915-3p	MIMAT0007892	Endogenous1	514	492	395	149	449	245
hsa-miR-192-5p	MIMAT0000222	Endogenous1	38	35	42	30	34	32
hsa-miR-193a-3p	MIMAT0000459	Endogenous1	13	9	16	15	23	14
hsa-miR-193a-5p+hsa-miR-193b-5p	MIMAT0004614	Endogenous1	17	14	35	29	59	69
hsa-miR-193b-3p	MIMAT0002819	Endogenous1	11	10	17	13	11	9
hsa-miR-194-5p	MIMAT0000460	Endogenous1	59	34	69	61	82	82
hsa-miR-195-5p	MIMAT0000461	Endogenous1	16	25	34	18	21	25
hsa-miR-196a-3p	MIMAT0004562	Endogenous1	14	9	6	13	18	14
hsa-miR-196a-5p	MIMAT0000226	Endogenous1	35	45	44	17	85	13
hsa-miR-196b-5p	MIMAT0001080	Endogenous1	18	32	26	16	69	9
hsa-miR-197-3p	MIMAT0000227	Endogenous1	519	315	692	434	529	745
hsa-miR-197-5p	MIMAT0022691	Endogenous1	53	31	20	38	46	35
hsa-miR-1972	MIMAT0009447	Endogenous1	37	21	31	22	36	29
hsa-miR-1973	MIMAT0009448	Endogenous1	33	50	52	33	38	36
hsa-miR-1976	MIMAT0009451	Endogenous1	12	9	23	19	18	10
hsa-miR-198	MIMAT0000228	Endogenous1	8	12	17	12	14	8
hsa-miR-199a-3p+hsa-miR-199b-3p	MIMAT0000232	Endogenous1	207	196	1121	676	2995	357
hsa-miR-199a-5p	MIMAT0000231	Endogenous1	87	108	541	378	1841	206
hsa-miR-199b-5p	MIMAT0000263	Endogenous1	154	192	757	428	1503	271
hsa-miR-19a-3p	MIMAT0000073	Endogenous1	1302	1645	1128	1024	972	1455
hsa-miR-19b-3p	MIMAT0000074	Endogenous1	2157	2812	2305	1995	2042	3078
hsa-miR-200a-3p	MIMAT0000682	Endogenous1	40	18	38	23	34	20
hsa-miR-200b-3p	MIMAT0000318	Endogenous1	25	14	24	19	35	11
hsa-miR-200c-3p	MIMAT0000617	Endogenous1	40	23	59	38	50	55
hsa-miR-202-3p	MIMAT0002811	Endogenous1	9	4	15	5	9	7
hsa-miR-203a-3p	MIMAT0000264	Endogenous1	22	12	14	10	25	20
hsa-miR-203a-5p	MIMAT0031890	Endogenous1	21	25	19	20	18	19
hsa-miR-204-5p	MIMAT0000265	Endogenous1	458	1393	5047	18243	11717	26569
hsa-miR-205-5p	MIMAT0000266	Endogenous1	43	16	43	14	45	25
hsa-miR-2053	MIMAT0009978	Endogenous1	18	21	19	20	40	18
hsa-miR-206	MIMAT0000462	Endogenous1	26	19	24	32	30	20
hsa-miR-208a-3p	MIMAT0000241	Endogenous1	23	24	20	21	26	11
hsa-miR-208b-3p	MIMAT0004960	Endogenous1	32	30	29	34	34	29
hsa-miR-208b-5p	MIMAT0026722	Endogenous1	20	11	15	9	22	13
hsa-miR-20a-5p+hsa-miR-20b-5p	MIMAT0000075	Endogenous1	3508	3902	3933	2606	3559	4427
hsa-miR-21-5p	MIMAT0000076	Endogenous1	320	283	463	429	368	636
hsa-miR-210-3p	MIMAT0000267	Endogenous1	94	60	76	91	90	96
hsa-miR-210-5p	MIMAT0026475	Endogenous1	13	10	28	22	17	16
hsa-miR-211-3p	MIMAT0022694	Endogenous1	20	11	18	21	26	18
hsa-miR-211-5p	MIMAT0000268	Endogenous1	23	24	24	16	26	15
hsa-miR-2110	MIMAT0010133	Endogenous1	20	24	27	20	30	13
hsa-miR-2113	MIMAT0009206	Endogenous1	16	16	18	19	26	16
hsa-miR-2116-5p	MIMAT0011160	Endogenous1	21	10	10	24	19	19
hsa-miR-2117	MIMAT0011162	Endogenous1	52	37	35	23	42	55
hsa-miR-212-3p	MIMAT0000269	Endogenous1	22	20	16	22	24	17
hsa-miR-214-3p	MIMAT0000271	Endogenous1	17	15	49	32	128	19
hsa-miR-215-5p	MIMAT0000272	Endogenous1	33	17	30	18	26	15
hsa-miR-216a-5p	MIMAT0000273	Endogenous1	41	26	29	34	35	22
hsa-miR-216b-5p	MIMAT0004959	Endogenous1	1098	417	646	300	475	411
hsa-miR-217	MIMAT0000274	Endogenous1	165	69	118	62	67	88
hsa-miR-218-5p	MIMAT0000275	Endogenous1	1557	1699	2577	3982	3023	4378
hsa-miR-219a-1-3p	MIMAT0004567	Endogenous1	38	25	30	36	46	25
hsa-miR-219a-2-3p	MIMAT0004675	Endogenous1	8260	6218	4148	1114	3197	1820
hsa-miR-219a-5p	MIMAT0000276	Endogenous1	63	70	43	54	47	58
hsa-miR-219b-3p	MIMAT0019748	Endogenous1	24	23	21	11	17	16
hsa-miR-22-3p	MIMAT0000077	Endogenous1	206	96	274	228	267	411
hsa-miR-221-3p	MIMAT0000278	Endogenous1	709	349	453	501	906	811
hsa-miR-221-5p	MIMAT0004568	Endogenous1	32	28	25	36	33	28
hsa-miR-222-3p	MIMAT0000279	Endogenous1	275	162	136	214	258	281
hsa-miR-223-3p	MIMAT0000280	Endogenous1	13	11	10	15	19	14
hsa-miR-224-5p	MIMAT0000281	Endogenous1	30	22	22	10	24	21
hsa-miR-2278	MIMAT0011778	Endogenous1	20	15	10	10	15	9
hsa-miR-23a-3p	MIMAT0000078	Endogenous1	1313	728	1578	1842	1956	2065
hsa-miR-23b-3p	MIMAT0000418	Endogenous1	296	186	340	322	506	479
hsa-miR-23c	MIMAT0018000	Endogenous1	23	21	21	23	24	15
hsa-miR-24-3p	MIMAT0000080	Endogenous1	181	131	227	243	327	346
hsa-miR-25-3p	MIMAT0000081	Endogenous1	4891	4443	4421	3290	4403	4065
hsa-miR-25-5p	MIMAT0004498	Endogenous1	29	26	19	34	30	20
hsa-miR-2682-5p	MIMAT0013517	Endogenous1	30	14	11	10	14	9
hsa-miR-26a-5p	MIMAT0000082	Endogenous1	1350	877	2115	1603	1992	2977
hsa-miR-26b-5p	MIMAT0000083	Endogenous1	357	278	364	357	360	462
hsa-miR-27a-3p	MIMAT0000084	Endogenous1	40	29	39	39	49	48
hsa-miR-27b-3p	MIMAT0000419	Endogenous1	673	565	886	869	959	1303
hsa-miR-28-3p	MIMAT0004502	Endogenous1	172	172	146	119	177	159
hsa-miR-28-5p	MIMAT0000085	Endogenous1	622	562	592	485	538	515
hsa-miR-296-3p	MIMAT0004679	Endogenous1	16	16	14	13	14	17
hsa-miR-296-5p	MIMAT0000690	Endogenous1	15	18	18	27	25	24
hsa-miR-297	MIMAT0004450	Endogenous1	60	48	59	71	56	80
hsa-miR-298	MIMAT0004901	Endogenous1	7	8	4	8	10	6
hsa-miR-299-3p	MIMAT0000687	Endogenous1	47	38	40	41	49	63
hsa-miR-299-5p	MIMAT0002890	Endogenous1	42	18	38	42	32	34
hsa-miR-29a-3p	MIMAT0000086	Endogenous1	65	60	73	67	65	94
hsa-miR-29b-3p	MIMAT0000100	Endogenous1	86	116	86	93	66	100
hsa-miR-29c-3p	MIMAT0000681	Endogenous1	124	129	112	77	90	107
hsa-miR-300	MIMAT0004903	Endogenous1	29	23	29	24	40	14
hsa-miR-301a-3p	MIMAT0000688	Endogenous1	2108	2016	1844	2049	1333	2584
hsa-miR-301a-5p	MIMAT0022696	Endogenous1	43	24	34	31	31	20
hsa-miR-301b-3p	MIMAT0004958	Endogenous1	306	210	239	150	211	251
hsa-miR-301b-5p	MIMAT0032026	Endogenous1	31	39	24	23	36	21
hsa-miR-302a-3p	MIMAT0000684	Endogenous1	147	56	76	48	71	39
hsa-miR-302a-5p	MIMAT0000683	Endogenous1	26	12	16	24	29	22
hsa-miR-302b-3p	MIMAT0000715	Endogenous1	108	42	54	25	58	27
hsa-miR-302c-3p	MIMAT0000717	Endogenous1	56	22	28	27	33	12
hsa-miR-302d-3p	MIMAT0000718	Endogenous1	503	281	383	272	398	278
hsa-miR-302e	MIMAT0005931	Endogenous1	11	9	12	17	19	16
hsa-miR-302f	MIMAT0005932	Endogenous1	13	8	13	13	15	10
hsa-miR-3065-3p	MIMAT0015378	Endogenous1	44	27	34	28	25	27
hsa-miR-3065-5p	MIMAT0015066	Endogenous1	46	40	48	46	40	46
hsa-miR-3074-3p	MIMAT0015027	Endogenous1	11	10	12	6	9	10
hsa-miR-30a-3p	MIMAT0000088	Endogenous1	122	151	214	285	240	298
hsa-miR-30a-5p	MIMAT0000087	Endogenous1	204	258	292	592	335	699
hsa-miR-30b-5p	MIMAT0000420	Endogenous1	515	357	702	488	634	881
hsa-miR-30c-5p	MIMAT0000244	Endogenous1	485	379	638	744	803	1213
hsa-miR-30d-5p	MIMAT0000245	Endogenous1	513	310	493	540	508	681
hsa-miR-30e-3p	MIMAT0000693	Endogenous1	203	194	282	306	270	347
hsa-miR-30e-5p	MIMAT0000692	Endogenous1	95	94	110	133	96	163
hsa-miR-31-5p	MIMAT0000089	Endogenous1	23	18	20	16	14	9
hsa-miR-3127-5p	MIMAT0014990	Endogenous1	21	19	13	15	19	14
hsa-miR-3130-3p	MIMAT0014994	Endogenous1	15	11	18	12	21	15
hsa-miR-3131	MIMAT0014996	Endogenous1	18	7	18	22	15	12
hsa-miR-3136-5p	MIMAT0015003	Endogenous1	19	8	24	20	23	17
hsa-miR-3140-3p	MIMAT0015008	Endogenous1	6	4	13	8	12	13
hsa-miR-3140-5p	MIMAT0019204	Endogenous1	16	10	15	15	21	16
hsa-miR-3144-3p	MIMAT0015015	Endogenous1	90	75	91	73	94	80
hsa-miR-3144-5p	MIMAT0015014	Endogenous1	13	21	16	15	24	13
hsa-miR-3147	MIMAT0015019	Endogenous1	32	30	28	27	48	20
hsa-miR-3150b-3p	MIMAT0018194	Endogenous1	9	3	12	13	7	12
hsa-miR-3151-5p	MIMAT0015024	Endogenous1	1099	395	676	782	570	1256
hsa-miR-3158-3p	MIMAT0015032	Endogenous1	31	23	45	19	30	26
hsa-miR-3161	MIMAT0015035	Endogenous1	14	15	23	11	15	18
hsa-miR-3164	MIMAT0015038	Endogenous1	11	14	19	7	19	6
hsa-miR-3168	MIMAT0015043	Endogenous1	38	33	42	40	35	35
hsa-miR-3179	MIMAT0015056	Endogenous1	8	8	12	8	14	9
hsa-miR-3180	MIMAT0018178	Endogenous1	33	17	36	30	25	23
hsa-miR-3180-3p	MIMAT0015058	Endogenous1	13	7	13	16	12	10
hsa-miR-3180-5p	MIMAT0015057	Endogenous1	10	4	20	11	11	8
hsa-miR-3182	MIMAT0015062	Endogenous1	12	18	14	14	15	8
hsa-miR-3185	MIMAT0015065	Endogenous1	19	7	20	6	22	9
hsa-miR-3190-3p	MIMAT0022839	Endogenous1	24	21	15	20	13	19
hsa-miR-3192-5p	MIMAT0015076	Endogenous1	16	8	14	6	5	14
hsa-miR-3195	MIMAT0015079	Endogenous1	457	357	623	279	621	588
hsa-miR-3196	MIMAT0015080	Endogenous1	10	11	10	14	15	8
hsa-miR-32-5p	MIMAT0000090	Endogenous1	141	196	165	246	135	254
hsa-miR-3202	MIMAT0015089	Endogenous1	13	8	19	17	14	6
hsa-miR-320a	MIMAT0000510	Endogenous1	27	24	34	29	40	36
hsa-miR-320b	MIMAT0005792	Endogenous1	14	8	15	10	7	11
hsa-miR-320c	MIMAT0005793	Endogenous1	11	5	10	7	10	7
hsa-miR-320d	MIMAT0006764	Endogenous1	29	26	26	24	22	21
hsa-miR-320e	MIMAT0015072	Endogenous1	418	332	541	181	482	296
hsa-miR-323a-3p	MIMAT0000755	Endogenous1	28	19	26	19	27	24
hsa-miR-323a-5p	MIMAT0004696	Endogenous1	13	15	18	29	17	28
hsa-miR-323b-3p	MIMAT0015050	Endogenous1	25	23	19	16	27	15
hsa-miR-323b-5p	MIMAT0001630	Endogenous1	16	8	18	13	12	14
hsa-miR-324-3p	MIMAT0000762	Endogenous1	35	27	40	39	44	41
hsa-miR-324-5p	MIMAT0000761	Endogenous1	301	296	234	354	217	369
hsa-miR-325	MIMAT0000771	Endogenous1	28	19	19	23	25	19
hsa-miR-326	MIMAT0000756	Endogenous1	16	12	13	13	14	11
hsa-miR-328-3p	MIMAT0000752	Endogenous1	34	23	30	25	43	39
hsa-miR-328-5p	MIMAT0026486	Endogenous1	17	19	23	14	18	8
hsa-miR-329-3p	MIMAT0001629	Endogenous1	15	8	7	11	9	10
hsa-miR-329-5p	MIMAT0026555	Endogenous1	20	17	21	31	36	31
hsa-miR-330-3p	MIMAT0000751	Endogenous1	21	11	25	19	21	23
hsa-miR-330-5p	MIMAT0004693	Endogenous1	21	19	24	21	28	21
hsa-miR-331-3p	MIMAT0000760	Endogenous1	744	477	666	551	684	767
hsa-miR-331-5p	MIMAT0004700	Endogenous1	16	13	23	27	15	28
hsa-miR-335-5p	MIMAT0000765	Endogenous1	144	109	215	190	203	339
hsa-miR-337-3p	MIMAT0000754	Endogenous1	25	30	36	27	32	29
hsa-miR-337-5p	MIMAT0004695	Endogenous1	53	21	41	34	53	75
hsa-miR-338-5p	MIMAT0004701	Endogenous1	15	13	13	16	30	11
hsa-miR-339-3p	MIMAT0004702	Endogenous1	20	20	18	14	26	16
hsa-miR-339-5p	MIMAT0000764	Endogenous1	12	11	16	10	16	13
hsa-miR-33a-5p	MIMAT0000091	Endogenous1	40	44	32	45	27	32
hsa-miR-33b-5p	MIMAT0003301	Endogenous1	27	25	28	24	33	11
hsa-miR-340-5p	MIMAT0004692	Endogenous1	2875	2549	2386	2458	1756	2978
hsa-miR-342-3p	MIMAT0000753	Endogenous1	3172	1974	3111	2336	2859	3249
hsa-miR-342-5p	MIMAT0004694	Endogenous1	14	14	21	11	16	16
hsa-miR-345-3p	MIMAT0022698	Endogenous1	16	17	19	12	15	15
hsa-miR-345-5p	MIMAT0000772	Endogenous1	70	58	88	42	67	82
hsa-miR-346	MIMAT0000773	Endogenous1	36	28	29	25	40	30
hsa-miR-34a-5p	MIMAT0000255	Endogenous1	823	796	1179	735	862	1212
hsa-miR-34b-3p	MIMAT0004676	Endogenous1	11	8	10	14	8	11
hsa-miR-34c-3p	MIMAT0004677	Endogenous1	19	25	27	62	46	62
hsa-miR-34c-5p	MIMAT0000686	Endogenous1	47	50	110	515	149	460
hsa-miR-3605-3p	MIMAT0017982	Endogenous1	59	35	46	54	37	51
hsa-miR-3605-5p	MIMAT0017981	Endogenous1	19	22	14	23	22	13
hsa-miR-361-3p	MIMAT0004682	Endogenous1	137	102	135	130	121	164
hsa-miR-361-5p	MIMAT0000703	Endogenous1	4778	3073	4131	3294	4465	4883
hsa-miR-3613-3p	MIMAT0017991	Endogenous1	17	22	10	21	31	18
hsa-miR-3613-5p	MIMAT0017990	Endogenous1	19	11	21	18	18	12
hsa-miR-3614-3p	MIMAT0017993	Endogenous1	11	11	11	13	7	14
hsa-miR-3614-5p	MIMAT0017992	Endogenous1	25	22	35	31	28	17
hsa-miR-3615	MIMAT0017994	Endogenous1	16	10	20	16	21	15
hsa-miR-362-3p	MIMAT0004683	Endogenous1	61	46	81	86	48	92
hsa-miR-362-5p	MIMAT0000705	Endogenous1	343	165	280	225	269	230
hsa-miR-363-3p	MIMAT0000707	Endogenous1	2250	3395	3927	3567	3763	4057
hsa-miR-363-5p	MIMAT0003385	Endogenous1	29	19	35	23	31	14
hsa-miR-365a-3p+hsa-miR-365b-3p	MIMAT0000710	Endogenous1	159	121	238	194	306	358
hsa-miR-365b-5p	MIMAT0022833	Endogenous1	15	5	7	11	11	8
hsa-miR-367-3p	MIMAT0000719	Endogenous1	27	12	12	19	21	20
hsa-miR-369-3p	MIMAT0000721	Endogenous1	18	12	13	12	17	9
hsa-miR-369-5p	MIMAT0001621	Endogenous1	26	23	28	23	40	22
hsa-miR-3690	MIMAT0018119	Endogenous1	23	12	11	14	18	3
hsa-miR-370-3p	MIMAT0000722	Endogenous1	34	32	32	20	46	34
hsa-miR-370-5p	MIMAT0026483	Endogenous1	13	12	11	10	14	8
hsa-miR-371a-5p	MIMAT0004687	Endogenous1	24	16	21	22	33	24
hsa-miR-371b-5p	MIMAT0019892	Endogenous1	13	15	13	11	21	10
hsa-miR-372-3p	MIMAT0000724	Endogenous1	7	6	10	12	17	9
hsa-miR-373-3p	MIMAT0000726	Endogenous1	17	10	18	17	16	20
hsa-miR-374a-3p	MIMAT0004688	Endogenous1	17	15	11	17	18	21
hsa-miR-374a-5p	MIMAT0000727	Endogenous1	10852	8756	9862	9790	8154	11511
hsa-miR-374b-5p	MIMAT0004955	Endogenous1	4626	2617	3986	2854	3925	4795
hsa-miR-374c-5p	MIMAT0018443	Endogenous1	9	14	8	16	15	5
hsa-miR-375	MIMAT0000728	Endogenous1	14	5	7	21	28	35
hsa-miR-376a-2-5p	MIMAT0022928	Endogenous1	21	13	11	12	19	13
hsa-miR-376a-3p	MIMAT0000729	Endogenous1	48	43	41	45	36	41
hsa-miR-376b-3p	MIMAT0002172	Endogenous1	25	14	16	13	17	8
hsa-miR-376c-3p	MIMAT0000720	Endogenous1	26	26	20	22	24	21
hsa-miR-376c-5p	MIMAT0022861	Endogenous1	10	11	15	15	14	10
hsa-miR-377-3p	MIMAT0000730	Endogenous1	30	19	24	20	35	16
hsa-miR-378b	MIMAT0014999	Endogenous1	20	19	25	22	29	21
hsa-miR-378c	MIMAT0016847	Endogenous1	12	7	5	6	9	8
hsa-miR-378d	MIMAT0018926	Endogenous1	21	15	22	18	22	19
hsa-miR-378e	MIMAT0018927	Endogenous1	240	91	162	157	221	264
hsa-miR-378f	MIMAT0018932	Endogenous1	56	37	50	51	67	31
hsa-miR-378g	MIMAT0018937	Endogenous1	40	27	34	41	49	23
hsa-miR-378h	MIMAT0018984	Endogenous1	41	28	25	41	42	42
hsa-miR-378i	MIMAT0019074	Endogenous1	52	43	61	58	67	68
hsa-miR-379-5p	MIMAT0000733	Endogenous1	59	37	55	26	54	35
hsa-miR-380-3p	MIMAT0000735	Endogenous1	22	13	28	22	28	10
hsa-miR-381-3p	MIMAT0000736	Endogenous1	18	16	19	18	17	16
hsa-miR-381-5p	MIMAT0022862	Endogenous1	24	10	9	2	13	16
hsa-miR-382-3p	MIMAT0022697	Endogenous1	19	12	17	9	14	18
hsa-miR-382-5p	MIMAT0000737	Endogenous1	28	10	16	19	27	13
hsa-miR-383-5p	MIMAT0000738	Endogenous1	15	12	28	19	22	19
hsa-miR-384	MIMAT0001075	Endogenous1	31	10	12	14	24	10
hsa-miR-3916	MIMAT0018190	Endogenous1	23	25	17	28	21	22
hsa-miR-3918	MIMAT0018192	Endogenous1	16	10	8	12	12	7
hsa-miR-3928-3p	MIMAT0018205	Endogenous1	13	5	10	10	13	9
hsa-miR-3934-5p	MIMAT0018349	Endogenous1	20	23	21	30	23	22
hsa-miR-409-3p	MIMAT0001639	Endogenous1	16	10	12	15	10	8
hsa-miR-409-5p	MIMAT0001638	Endogenous1	23	20	13	19	19	20
hsa-miR-410-3p	MIMAT0002171	Endogenous1	20	10	18	13	24	20
hsa-miR-411-5p	MIMAT0003329	Endogenous1	64	29	54	43	59	49
hsa-miR-412-3p	MIMAT0002170	Endogenous1	33	23	34	24	32	26
hsa-miR-421	MIMAT0003339	Endogenous1	1400	950	1263	919	1036	1184
hsa-miR-422a	MIMAT0001339	Endogenous1	5	4	14	10	16	12
hsa-miR-423-3p	MIMAT0001340	Endogenous1	406	326	410	327	494	461
hsa-miR-423-5p	MIMAT0004748	Endogenous1	1083	777	1132	837	1127	1052
hsa-miR-424-5p	MIMAT0001341	Endogenous1	24	18	30	12	95	22
hsa-miR-425-5p	MIMAT0003393	Endogenous1	309	169	211	151	229	215
hsa-miR-4284	MIMAT0016915	Endogenous1	42	46	62	41	66	44
hsa-miR-4286	MIMAT0016916	Endogenous1	235	248	108	91	158	164
hsa-miR-429	MIMAT0001536	Endogenous1	10	6	16	11	12	17
hsa-miR-431-5p	MIMAT0001625	Endogenous1	12	8	6	12	10	10
hsa-miR-432-5p	MIMAT0002814	Endogenous1	12	10	13	12	15	8
hsa-miR-433-3p	MIMAT0001627	Endogenous1	42	12	36	23	28	22
hsa-miR-433-5p	MIMAT0026554	Endogenous1	12	11	10	18	9	14
hsa-miR-4421	MIMAT0018934	Endogenous1	7	6	10	8	13	1
hsa-miR-4425	MIMAT0018940	Endogenous1	16	16	18	15	20	23
hsa-miR-4431	MIMAT0018947	Endogenous1	12	17	12	12	19	17
hsa-miR-4435	MIMAT0018951	Endogenous1	10	7	14	11	12	11
hsa-miR-4443	MIMAT0018961	Endogenous1	143	105	84	152	142	115
hsa-miR-4448	MIMAT0018967	Endogenous1	20	15	16	13	13	26
hsa-miR-4451	MIMAT0018973	Endogenous1	20	14	16	23	21	10
hsa-miR-4454+hsa-miR-7975	MIMAT0018976	Endogenous1	12159	8749	21636	14806	28955	28568
hsa-miR-4455	MIMAT0018977	Endogenous1	43	29	45	46	43	35
hsa-miR-4458	MIMAT0018980	Endogenous1	13	14	9	8	11	9
hsa-miR-4461	MIMAT0018983	Endogenous1	28	27	28	25	27	22
hsa-miR-448	MIMAT0001532	Endogenous1	33	39	65	262	94	318
hsa-miR-4485-3p	MIMAT0019019	Endogenous1	18	17	22	26	29	28
hsa-miR-4488	MIMAT0019022	Endogenous1	347	478	613	114	510	222
hsa-miR-449a	MIMAT0001541	Endogenous1	34	47	70	295	156	328
hsa-miR-449b-5p	MIMAT0003327	Endogenous1	16	26	28	25	25	30
hsa-miR-449c-5p	MIMAT0010251	Endogenous1	6	11	16	16	16	13
hsa-miR-450a-1-3p	MIMAT0022700	Endogenous1	19	11	18	11	24	18
hsa-miR-450a-2-3p	MIMAT0031074	Endogenous1	34	23	23	23	29	19
hsa-miR-450a-5p	MIMAT0001545	Endogenous1	72	66	113	39	226	31
hsa-miR-450b-3p	MIMAT0004910	Endogenous1	9	13	14	13	12	8
hsa-miR-450b-5p	MIMAT0004909	Endogenous1	25	9	31	13	32	16
hsa-miR-4516	MIMAT0019053	Endogenous1	189	86	207	82	208	118
hsa-miR-451a	MIMAT0001631	Endogenous1	23	10	30	17	29	22
hsa-miR-452-5p	MIMAT0001635	Endogenous1	16	17	20	15	18	23
hsa-miR-4521	MIMAT0019058	Endogenous1	3	20	19	15	19	10
hsa-miR-4524a-5p	MIMAT0019062	Endogenous1	8	14	11	13	14	8
hsa-miR-4531	MIMAT0019070	Endogenous1	13	15	21	13	25	18
hsa-miR-4532	MIMAT0019071	Endogenous1	54	48	101	29	107	31
hsa-miR-4536-3p	MIMAT0020959	Endogenous1	15	14	18	21	29	10
hsa-miR-4536-5p	MIMAT0019078	Endogenous1	26	25	37	23	35	37
hsa-miR-454-3p	MIMAT0003885	Endogenous1	707	482	596	554	592	927
hsa-miR-455-3p	MIMAT0004784	Endogenous1	92	51	94	68	105	95
hsa-miR-455-5p	MIMAT0003150	Endogenous1	53	46	60	82	74	69
hsa-miR-4647	MIMAT0019709	Endogenous1	13	16	25	17	16	8
hsa-miR-4707-3p	MIMAT0019808	Endogenous1	14	19	28	17	22	21
hsa-miR-4707-5p	MIMAT0019807	Endogenous1	30	19	18	28	34	24
hsa-miR-4741	MIMAT0019871	Endogenous1	22	9	11	13	18	6
hsa-miR-4755-5p	MIMAT0019895	Endogenous1	44	19	29	25	27	32
hsa-miR-4787-3p	MIMAT0019957	Endogenous1	13	19	16	15	11	4
hsa-miR-4787-5p	MIMAT0019956	Endogenous1	24	22	30	22	32	19
hsa-miR-4792	MIMAT0019964	Endogenous1	38	20	35	26	27	16
hsa-miR-483-3p	MIMAT0002173	Endogenous1	18	11	17	21	90	19
hsa-miR-483-5p	MIMAT0004761	Endogenous1	30	21	21	14	23	20
hsa-miR-484	MIMAT0002174	Endogenous1	49	39	58	45	62	60
hsa-miR-485-3p	MIMAT0002176	Endogenous1	34	27	30	9	27	19
hsa-miR-485-5p	MIMAT0002175	Endogenous1	18	5	14	11	13	10
hsa-miR-486-3p	MIMAT0004762	Endogenous1	27	15	29	24	26	28
hsa-miR-487a-3p	MIMAT0002178	Endogenous1	32	31	46	30	41	22
hsa-miR-487b-3p	MIMAT0003180	Endogenous1	32	19	29	19	20	28
hsa-miR-487b-5p	MIMAT0026614	Endogenous1	13	19	15	18	17	13
hsa-miR-488-3p	MIMAT0004763	Endogenous1	134	70	130	154	98	157
hsa-miR-489-3p	MIMAT0002805	Endogenous1	30	22	34	34	46	24
hsa-miR-490-3p	MIMAT0002806	Endogenous1	9	11	17	17	18	11
hsa-miR-490-5p	MIMAT0004764	Endogenous1	13	9	12	11	23	8
hsa-miR-491-3p	MIMAT0004765	Endogenous1	17	14	16	17	25	26
hsa-miR-491-5p	MIMAT0002807	Endogenous1	69	45	64	67	64	64
hsa-miR-492	MIMAT0002812	Endogenous1	2	12	4	7	9	9
hsa-miR-493-3p	MIMAT0003161	Endogenous1	22	15	26	20	28	28
hsa-miR-494-3p	MIMAT0002816	Endogenous1	794	755	485	430	551	632
hsa-miR-494-5p	MIMAT0026607	Endogenous1	14	21	15	20	17	21
hsa-miR-495-3p	MIMAT0002817	Endogenous1	112	52	65	59	78	67
hsa-miR-495-5p	MIMAT0022924	Endogenous1	28	24	28	24	38	13
hsa-miR-496	MIMAT0002818	Endogenous1	48	25	37	27	40	50
hsa-miR-497-5p	MIMAT0002820	Endogenous1	23	23	20	27	30	27
hsa-miR-498	MIMAT0002824	Endogenous1	31	28	45	31	33	34
hsa-miR-499a-3p	MIMAT0004772	Endogenous1	12	12	11	15	14	11
hsa-miR-499a-5p	MIMAT0002870	Endogenous1	48	35	50	55	41	40
hsa-miR-499b-3p	MIMAT0019898	Endogenous1	13	15	10	8	14	13
hsa-miR-499b-5p	MIMAT0019897	Endogenous1	12	10	15	7	13	14
hsa-miR-5001-3p	MIMAT0021022	Endogenous1	20	19	17	15	13	11
hsa-miR-5001-5p	MIMAT0021021	Endogenous1	33	25	22	17	28	14
hsa-miR-500a-5p+hsa-miR-501-5p	MIMAT0004773	Endogenous1	175	81	129	109	134	111
hsa-miR-501-3p	MIMAT0004774	Endogenous1	23	20	28	38	27	40
hsa-miR-5010-3p	MIMAT0021044	Endogenous1	26	23	25	25	28	16
hsa-miR-5010-5p	MIMAT0021043	Endogenous1	3	9	5	6	2	6
hsa-miR-502-3p	MIMAT0004775	Endogenous1	25	16	9	23	21	10
hsa-miR-502-5p	MIMAT0002873	Endogenous1	27	29	44	24	28	37
hsa-miR-503-3p	MIMAT0022925	Endogenous1	16	13	20	22	21	16
hsa-miR-503-5p	MIMAT0002874	Endogenous1	27	19	51	15	105	13
hsa-miR-504-3p	MIMAT0026612	Endogenous1	15	12	18	14	20	8
hsa-miR-504-5p	MIMAT0002875	Endogenous1	471	234	322	378	274	386
hsa-miR-505-3p	MIMAT0002876	Endogenous1	166	84	135	193	121	202
hsa-miR-506-3p	MIMAT0002878	Endogenous1	12	12	17	8	21	9
hsa-miR-506-5p	MIMAT0022701	Endogenous1	21	8	21	15	22	16
hsa-miR-507	MIMAT0002879	Endogenous1	18	11	21	19	14	14
hsa-miR-508-3p	MIMAT0002880	Endogenous1	20	13	15	18	21	17
hsa-miR-508-5p	MIMAT0004778	Endogenous1	26	16	20	21	20	15
hsa-miR-509-3-5p	MIMAT0004975	Endogenous1	11	11	10	13	17	7
hsa-miR-509-3p	MIMAT0002881	Endogenous1	17	16	11	15	19	11
hsa-miR-509-5p	MIMAT0004779	Endogenous1	16	11	14	13	23	22
hsa-miR-510-3p	MIMAT0026613	Endogenous1	20	30	15	19	33	18
hsa-miR-510-5p	MIMAT0002882	Endogenous1	10	12	13	14	16	13
hsa-miR-511-5p	MIMAT0002808	Endogenous1	21	12	26	14	29	31
hsa-miR-512-3p	MIMAT0002823	Endogenous1	35	30	31	45	27	31
hsa-miR-512-5p	MIMAT0002822	Endogenous1	24	18	17	22	21	13
hsa-miR-513a-3p	MIMAT0004777	Endogenous1	21	30	37	25	41	17
hsa-miR-513a-5p	MIMAT0002877	Endogenous1	11	9	13	12	16	9
hsa-miR-513b-5p	MIMAT0005788	Endogenous1	21	10	18	9	30	10
hsa-miR-513c-3p	MIMAT0022728	Endogenous1	13	17	16	17	19	17
hsa-miR-513c-5p	MIMAT0005789	Endogenous1	10	9	18	21	10	19
hsa-miR-514a-3p	MIMAT0002883	Endogenous1	38	39	40	26	49	30
hsa-miR-514a-5p	MIMAT0022702	Endogenous1	11	10	10	8	16	14
hsa-miR-514b-3p	MIMAT0015088	Endogenous1	23	19	16	12	20	23
hsa-miR-514b-5p	MIMAT0015087	Endogenous1	44	30	38	37	55	35
hsa-miR-515-3p	MIMAT0002827	Endogenous1	19	20	25	29	26	14
hsa-miR-515-5p	MIMAT0002826	Endogenous1	15	12	29	15	20	17
hsa-miR-516a-3p+hsa-miR-516b-3p	MIMAT0006778	Endogenous1	16	14	19	15	18	19
hsa-miR-516a-5p	MIMAT0004770	Endogenous1	12	7	17	9	9	7
hsa-miR-516b-5p	MIMAT0002859	Endogenous1	19	17	28	19	18	13
hsa-miR-517a-3p	MIMAT0002852	Endogenous1	25	22	24	28	22	34
hsa-miR-517b-3p	MIMAT0002857	Endogenous1	14	14	14	4	17	11
hsa-miR-517c-3p+hsa-miR-519a-3p	MIMAT0002866	Endogenous1	23	16	25	22	19	21
hsa-miR-518b	MIMAT0002844	Endogenous1	25	14	18	17	13	9
hsa-miR-518c-3p	MIMAT0002848	Endogenous1	17	11	7	4	13	17
hsa-miR-518d-3p	MIMAT0002864	Endogenous1	9	9	9	12	13	9
hsa-miR-518e-3p	MIMAT0002861	Endogenous1	23	11	15	8	17	14
hsa-miR-518f-3p	MIMAT0002842	Endogenous1	18	14	21	12	19	17
hsa-miR-5196-3p+hsa-miR-6732-3p	MIMAT0021129	Endogenous1	18	19	43	26	23	43
hsa-miR-5196-5p	MIMAT0021128	Endogenous1	14	6	18	16	23	14
hsa-miR-519b-3p	MIMAT0002837	Endogenous1	10	6	6	7	11	7
hsa-miR-519b-5p+hsa-miR-519c-5p+hsa-miR-523-5p+hsa-miR-518e-5p+hsa-miR-522-5p+hsa-miR-519a-5p	MIMAT0005454	Endogenous1	19	12	17	22	16	17
hsa-miR-519c-3p	MIMAT0002832	Endogenous1	15	14	18	13	20	15
hsa-miR-519d-3p	MIMAT0002853	Endogenous1	31	15	21	16	22	13
hsa-miR-519e-3p	MIMAT0002829	Endogenous1	13	11	11	21	14	6
hsa-miR-520a-3p	MIMAT0002834	Endogenous1	19	21	20	19	24	18
hsa-miR-520a-5p	MIMAT0002833	Endogenous1	16	11	18	15	19	18
hsa-miR-520b	MIMAT0002843	Endogenous1	14	15	17	12	16	12
hsa-miR-520c-3p	MIMAT0002846	Endogenous1	13	15	17	8	21	8
hsa-miR-520d-3p	MIMAT0002856	Endogenous1	12	14	12	16	17	11
hsa-miR-520d-5p+hsa-miR-527+hsa-miR-518a-5p	MIMAT0002855	Endogenous1	14	5	8	9	6	8
hsa-miR-520e	MIMAT0002825	Endogenous1	9	13	18	14	12	11
hsa-miR-520f-3p	MIMAT0002830	Endogenous1	14	12	6	5	10	15
hsa-miR-520g-3p	MIMAT0002858	Endogenous1	14	8	11	12	15	11
hsa-miR-520h	MIMAT0002867	Endogenous1	29	19	12	27	28	14
hsa-miR-521	MIMAT0002854	Endogenous1	39	36	36	31	21	40
hsa-miR-522-3p	MIMAT0002868	Endogenous1	25	32	28	31	34	41
hsa-miR-523-3p	MIMAT0002840	Endogenous1	12	8	8	8	19	14
hsa-miR-524-3p	MIMAT0002850	Endogenous1	11	17	6	11	9	5
hsa-miR-525-3p	MIMAT0002839	Endogenous1	14	1	5	9	12	10
hsa-miR-525-5p	MIMAT0002838	Endogenous1	25	19	25	21	34	20
hsa-miR-526a+hsa-miR-518c-5p+hsa-miR-518d-5p	MIMAT0002845	Endogenous1	16	10	24	28	33	15
hsa-miR-526b-5p	MIMAT0002835	Endogenous1	25	20	19	18	20	16
hsa-miR-532-3p	MIMAT0004780	Endogenous1	49	42	63	45	56	54
hsa-miR-532-5p	MIMAT0002888	Endogenous1	127	61	101	69	95	107
hsa-miR-539-3p	MIMAT0022705	Endogenous1	12	8	22	12	17	11
hsa-miR-539-5p	MIMAT0003163	Endogenous1	17	10	20	13	15	17
hsa-miR-541-3p	MIMAT0004920	Endogenous1	11	7	13	7	13	9
hsa-miR-542-3p	MIMAT0003389	Endogenous1	52	41	35	33	53	26
hsa-miR-542-5p	MIMAT0003340	Endogenous1	16	12	31	28	29	47
hsa-miR-543	MIMAT0004954	Endogenous1	39	32	46	24	38	27
hsa-miR-544a	MIMAT0003164	Endogenous1	20	11	20	17	16	12
hsa-miR-545-3p	MIMAT0003165	Endogenous1	15	18	21	7	16	16
hsa-miR-548a-3p	MIMAT0003251	Endogenous1	12	17	24	14	17	7
hsa-miR-548a-5p	MIMAT0004803	Endogenous1	34	21	37	25	34	26
hsa-miR-548aa+hsa-miR-548t-3p	MIMAT0018447	Endogenous1	20	23	19	18	22	10
hsa-miR-548ad-3p	MIMAT0018946	Endogenous1	26	15	32	22	16	22
hsa-miR-548ah-5p	MIMAT0018972	Endogenous1	42	42	62	42	52	42
hsa-miR-548ai+hsa-miR-570-5p	MIMAT0018989	Endogenous1	15	17	22	12	18	12
hsa-miR-548ak	MIMAT0019013	Endogenous1	11	12	15	22	21	18
hsa-miR-548al	MIMAT0019024	Endogenous1	11	13	24	13	17	11
hsa-miR-548ar-3p	MIMAT0022266	Endogenous1	38	24	24	33	40	25
hsa-miR-548ar-5p	MIMAT0022265	Endogenous1	68	68	80	97	99	89
hsa-miR-548b-3p	MIMAT0003254	Endogenous1	37	34	38	36	29	34
hsa-miR-548c-5p+hsa-miR-548o-5p+hsa-miR-548am-5p	MIMAT0004806	Endogenous1	4	4	11	5	25	1
hsa-miR-548d-3p	MIMAT0003323	Endogenous1	32	14	25	26	32	24
hsa-miR-548d-5p	MIMAT0004812	Endogenous1	16	14	16	10	14	14
hsa-miR-548e-3p	MIMAT0005874	Endogenous1	8	8	1	7	8	5
hsa-miR-548e-5p	MIMAT0026736	Endogenous1	40	28	28	31	34	25
hsa-miR-548g-3p	MIMAT0005912	Endogenous1	27	19	25	24	27	30
hsa-miR-548h-5p	MIMAT0005928	Endogenous1	66	46	53	59	40	52
hsa-miR-548i	MIMAT0005935	Endogenous1	29	22	31	20	36	25
hsa-miR-548j-3p	MIMAT0026737	Endogenous1	28	32	26	30	32	18
hsa-miR-548j-5p	MIMAT0005875	Endogenous1	16	11	14	22	22	17
hsa-miR-548k	MIMAT0005882	Endogenous1	25	28	14	17	24	12
hsa-miR-548l	MIMAT0005889	Endogenous1	17	17	22	16	19	17
hsa-miR-548m	MIMAT0005917	Endogenous1	17	21	25	17	22	16
hsa-miR-548n	MIMAT0005916	Endogenous1	23	10	17	17	12	14
hsa-miR-548o-3p+hsa-miR-548ah-3p+hsa-miR-548av-3p	MIMAT0005919	Endogenous1	19	11	18	12	13	15
hsa-miR-548q	MIMAT0011163	Endogenous1	60	47	40	45	56	57
hsa-miR-548v	MIMAT0015020	Endogenous1	29	28	25	17	29	17
hsa-miR-548y	MIMAT0018354	Endogenous1	17	25	21	23	27	20
hsa-miR-548z+hsa-miR-548h-3p	MIMAT0018446	Endogenous1	25	15	23	17	25	15
hsa-miR-549a	MIMAT0003333	Endogenous1	17	18	28	26	20	20
hsa-miR-550a-5p	MIMAT0004800	Endogenous1	10	11	14	6	10	11
hsa-miR-551a	MIMAT0003214	Endogenous1	18	16	18	16	25	22
hsa-miR-551b-3p	MIMAT0003233	Endogenous1	258	245	208	213	172	290
hsa-miR-552-3p	MIMAT0003215	Endogenous1	23	18	27	22	25	29
hsa-miR-553	MIMAT0003216	Endogenous1	12	12	19	16	15	9
hsa-miR-554	MIMAT0003217	Endogenous1	16	18	20	11	22	12
hsa-miR-555	MIMAT0003219	Endogenous1	17	15	29	16	26	20
hsa-miR-556-3p	MIMAT0004793	Endogenous1	17	9	12	13	17	11
hsa-miR-556-5p	MIMAT0003220	Endogenous1	23	19	18	25	23	33
hsa-miR-561-3p	MIMAT0003225	Endogenous1	29	19	30	21	22	17
hsa-miR-561-5p	MIMAT0022706	Endogenous1	15	10	13	10	16	15
hsa-miR-562	MIMAT0003226	Endogenous1	17	10	9	16	11	11
hsa-miR-563	MIMAT0003227	Endogenous1	24	14	17	19	31	14
hsa-miR-564	MIMAT0003228	Endogenous1	8	8	12	10	15	8
hsa-miR-566	MIMAT0003230	Endogenous1	11	13	12	16	18	8
hsa-miR-567	MIMAT0003231	Endogenous1	18	10	22	19	22	9
hsa-miR-568	MIMAT0003232	Endogenous1	12	11	11	7	7	14
hsa-miR-570-3p	MIMAT0003235	Endogenous1	17	12	19	18	20	32
hsa-miR-571	MIMAT0003236	Endogenous1	13	6	17	17	20	10
hsa-miR-572	MIMAT0003237	Endogenous1	17	20	17	22	18	9
hsa-miR-573	MIMAT0003238	Endogenous1	26	15	26	27	26	12
hsa-miR-574-3p	MIMAT0003239	Endogenous1	115	80	121	138	232	161
hsa-miR-574-5p	MIMAT0004795	Endogenous1	86	90	129	107	212	99
hsa-miR-575	MIMAT0003240	Endogenous1	276	121	146	67	147	137
hsa-miR-576-3p	MIMAT0004796	Endogenous1	31	21	28	16	29	20
hsa-miR-576-5p	MIMAT0003241	Endogenous1	20	12	12	19	16	18
hsa-miR-577	MIMAT0003242	Endogenous1	32	25	22	24	21	18
hsa-miR-578	MIMAT0003243	Endogenous1	17	11	7	14	15	14
hsa-miR-579-3p	MIMAT0003244	Endogenous1	1	1	1	1	1	232
hsa-miR-579-5p	MIMAT0026616	Endogenous1	25	15	19	17	21	16
hsa-miR-580-3p	MIMAT0003245	Endogenous1	5	5	2	9	7	7
hsa-miR-582-3p	MIMAT0004797	Endogenous1	16	17	26	26	22	14
hsa-miR-582-5p	MIMAT0003247	Endogenous1	132	193	156	80	103	119
hsa-miR-584-3p	MIMAT0022708	Endogenous1	39	30	45	21	36	22
hsa-miR-584-5p	MIMAT0003249	Endogenous1	16	17	23	18	22	8
hsa-miR-585-3p	MIMAT0003250	Endogenous1	44	36	41	34	38	24
hsa-miR-587	MIMAT0003253	Endogenous1	17	20	22	24	18	14
hsa-miR-589-5p	MIMAT0004799	Endogenous1	10	7	18	12	18	7
hsa-miR-590-3p	MIMAT0004801	Endogenous1	38	20	25	28	30	30
hsa-miR-590-5p	MIMAT0003258	Endogenous1	42	62	52	61	52	72
hsa-miR-591	MIMAT0003259	Endogenous1	19	16	17	15	18	11
hsa-miR-592	MIMAT0003260	Endogenous1	162	206	296	836	348	902
hsa-miR-593-3p	MIMAT0004802	Endogenous1	29	20	25	23	31	31
hsa-miR-595	MIMAT0003263	Endogenous1	21	10	11	12	27	13
hsa-miR-596	MIMAT0003264	Endogenous1	25	40	23	8	32	21
hsa-miR-597-5p	MIMAT0003265	Endogenous1	46	43	33	40	43	39
hsa-miR-598-3p	MIMAT0003266	Endogenous1	287	229	211	267	221	346
hsa-miR-599	MIMAT0003267	Endogenous1	12	10	9	14	15	17
hsa-miR-600	MIMAT0003268	Endogenous1	11	9	11	17	12	17
hsa-miR-601	MIMAT0003269	Endogenous1	80	59	67	41	63	67
hsa-miR-603	MIMAT0003271	Endogenous1	18	10	25	17	22	24
hsa-miR-604	MIMAT0003272	Endogenous1	8	10	14	14	13	13
hsa-miR-605-5p	MIMAT0003273	Endogenous1	13	7	15	14	25	10
hsa-miR-606	MIMAT0003274	Endogenous1	18	11	13	12	18	16
hsa-miR-607	MIMAT0003275	Endogenous1	7	12	6	4	8	10
hsa-miR-608	MIMAT0003276	Endogenous1	23	15	21	17	23	15
hsa-miR-610	MIMAT0003278	Endogenous1	20	5	13	18	16	12
hsa-miR-612	MIMAT0003280	Endogenous1	182	141	125	116	160	122
hsa-miR-613	MIMAT0003281	Endogenous1	13	18	23	22	14	21
hsa-miR-614	MIMAT0003282	Endogenous1	14	14	20	14	15	14
hsa-miR-615-3p	MIMAT0003283	Endogenous1	40	25	30	46	47	22
hsa-miR-615-5p	MIMAT0004804	Endogenous1	4	10	10	5	16	9
hsa-miR-616-3p	MIMAT0004805	Endogenous1	13	18	13	13	20	11
hsa-miR-617	MIMAT0003286	Endogenous1	18	12	21	14	18	23
hsa-miR-619-3p	MIMAT0003288	Endogenous1	12	4	11	14	12	8
hsa-miR-620	MIMAT0003289	Endogenous1	28	26	27	21	27	15
hsa-miR-624-3p	MIMAT0004807	Endogenous1	23	16	9	33	22	17
hsa-miR-625-5p	MIMAT0003294	Endogenous1	62	49	62	30	33	45
hsa-miR-626	MIMAT0003295	Endogenous1	20	17	23	13	32	16
hsa-miR-627-3p	MIMAT0026623	Endogenous1	32	12	34	24	28	15
hsa-miR-627-5p	MIMAT0003296	Endogenous1	57	53	64	37	61	42
hsa-miR-628-3p	MIMAT0003297	Endogenous1	27	15	32	23	42	35
hsa-miR-628-5p	MIMAT0004809	Endogenous1	155	111	154	157	122	174
hsa-miR-629-5p	MIMAT0004810	Endogenous1	21	26	35	41	27	25
hsa-miR-630	MIMAT0003299	Endogenous1	338	188	390	179	498	275
hsa-miR-631	MIMAT0003300	Endogenous1	17	16	14	10	25	17
hsa-miR-637	MIMAT0003307	Endogenous1	15	19	11	10	11	12
hsa-miR-638	MIMAT0003308	Endogenous1	16	13	13	11	24	12
hsa-miR-639	MIMAT0003309	Endogenous1	42	37	45	38	46	26
hsa-miR-640	MIMAT0003310	Endogenous1	20	15	29	22	25	15
hsa-miR-641	MIMAT0003311	Endogenous1	24	17	27	16	26	9
hsa-miR-642a-3p	MIMAT0020924	Endogenous1	104	112	116	55	132	68
hsa-miR-642a-5p	MIMAT0003312	Endogenous1	55	37	78	40	88	43
hsa-miR-643	MIMAT0003313	Endogenous1	23	18	19	17	21	9
hsa-miR-644a	MIMAT0003314	Endogenous1	23	12	25	25	37	34
hsa-miR-648	MIMAT0003318	Endogenous1	27	24	16	29	30	21
hsa-miR-649	MIMAT0003319	Endogenous1	23	25	17	20	27	19
hsa-miR-650	MIMAT0003320	Endogenous1	28	20	21	18	24	13
hsa-miR-6503-3p	MIMAT0025463	Endogenous1	11	19	26	11	22	17
hsa-miR-6503-5p	MIMAT0025462	Endogenous1	21	14	9	18	8	10
hsa-miR-651-3p	MIMAT0026624	Endogenous1	12	16	19	23	17	12
hsa-miR-651-5p	MIMAT0003321	Endogenous1	93	55	78	66	72	66
hsa-miR-6511a-3p	MIMAT0025479	Endogenous1	17	14	15	20	22	21
hsa-miR-6511a-5p	MIMAT0025478	Endogenous1	12	9	12	11	8	14
hsa-miR-652-3p	MIMAT0003322	Endogenous1	243	146	200	135	185	167
hsa-miR-652-5p	MIMAT0022709	Endogenous1	25	24	17	19	27	9
hsa-miR-654-3p	MIMAT0004814	Endogenous1	12	3	10	9	8	7
hsa-miR-654-5p	MIMAT0003330	Endogenous1	17	5	15	11	14	13
hsa-miR-655-3p	MIMAT0003331	Endogenous1	6	9	10	12	14	19
hsa-miR-656-3p	MIMAT0003332	Endogenous1	30	15	21	22	14	12
hsa-miR-660-3p	MIMAT0022711	Endogenous1	22	17	20	16	20	16
hsa-miR-660-5p	MIMAT0003338	Endogenous1	409	190	326	296	280	358
hsa-miR-661	MIMAT0003324	Endogenous1	22	16	27	20	16	20
hsa-miR-663a	MIMAT0003326	Endogenous1	97	79	82	29	75	43
hsa-miR-664a-3p	MIMAT0005949	Endogenous1	101	68	100	94	104	125
hsa-miR-664b-3p	MIMAT0022272	Endogenous1	30	13	26	23	29	21
hsa-miR-664b-5p	MIMAT0022271	Endogenous1	14	16	16	19	14	14
hsa-miR-665	MIMAT0004952	Endogenous1	18	15	28	11	16	16
hsa-miR-671-3p	MIMAT0004819	Endogenous1	6	9	9	12	8	9
hsa-miR-671-5p	MIMAT0003880	Endogenous1	13	9	15	14	19	13
hsa-miR-6720-3p	MIMAT0025851	Endogenous1	19	17	18	13	14	12
hsa-miR-6721-5p	MIMAT0025852	Endogenous1	29	21	33	27	35	30
hsa-miR-6724-5p	MIMAT0025856	Endogenous1	75	65	101	58	71	71
hsa-miR-675-5p	MIMAT0004284	Endogenous1	10	7	14	17	16	11
hsa-miR-7-5p	MIMAT0000252	Endogenous1	582	121	255	149	203	161
hsa-miR-708-5p	MIMAT0004926	Endogenous1	75	48	37	47	65	65
hsa-miR-744-5p	MIMAT0004945	Endogenous1	39	26	33	35	53	31
hsa-miR-758-3p+hsa-miR-411-3p	MIMAT0003879	Endogenous1	15	16	12	19	18	14
hsa-miR-758-5p	MIMAT0022929	Endogenous1	22	11	15	10	17	20
hsa-miR-760	MIMAT0004957	Endogenous1	23	29	22	24	21	23
hsa-miR-761	MIMAT0010364	Endogenous1	24	15	23	12	14	17
hsa-miR-764	MIMAT0010367	Endogenous1	32	22	30	22	31	12
hsa-miR-765	MIMAT0003945	Endogenous1	16	16	17	12	17	13
hsa-miR-766-3p	MIMAT0003888	Endogenous1	80	63	89	59	81	70
hsa-miR-766-5p	MIMAT0022714	Endogenous1	19	14	11	14	22	17
hsa-miR-767-3p	MIMAT0003883	Endogenous1	10	11	12	15	12	9
hsa-miR-767-5p	MIMAT0003882	Endogenous1	48	34	47	50	69	53
hsa-miR-769-3p	MIMAT0003887	Endogenous1	39	29	46	23	39	26
hsa-miR-769-5p	MIMAT0003886	Endogenous1	307	196	290	204	280	298
hsa-miR-770-5p	MIMAT0003948	Endogenous1	23	16	31	22	25	23
hsa-miR-802	MIMAT0004185	Endogenous1	23	28	27	26	30	21
hsa-miR-873-3p	MIMAT0022717	Endogenous1	28	29	28	33	32	15
hsa-miR-873-5p	MIMAT0004953	Endogenous1	16	16	21	47	24	50
hsa-miR-874-3p	MIMAT0004911	Endogenous1	30	37	32	20	37	30
hsa-miR-874-5p	MIMAT0026718	Endogenous1	15	9	21	15	17	13
hsa-miR-875-3p	MIMAT0004923	Endogenous1	11	12	12	12	9	7
hsa-miR-876-3p	MIMAT0004925	Endogenous1	16	9	21	23	21	17
hsa-miR-876-5p	MIMAT0004924	Endogenous1	17	12	17	23	18	11
hsa-miR-877-5p	MIMAT0004949	Endogenous1	55	30	40	34	53	35
hsa-miR-885-3p	MIMAT0004948	Endogenous1	16	9	7	18	21	14
hsa-miR-885-5p	MIMAT0004947	Endogenous1	72	38	71	244	127	312
hsa-miR-887-3p	MIMAT0004951	Endogenous1	8	12	11	11	9	10
hsa-miR-887-5p	MIMAT0026720	Endogenous1	13	19	23	19	30	27
hsa-miR-888-5p	MIMAT0004916	Endogenous1	28	35	22	33	21	29
hsa-miR-889-3p	MIMAT0004921	Endogenous1	12	8	17	13	15	8
hsa-miR-890	MIMAT0004912	Endogenous1	18	18	20	27	13	15
hsa-miR-891a-5p	MIMAT0004902	Endogenous1	40	32	26	22	23	25
hsa-miR-891b	MIMAT0004913	Endogenous1	20	12	16	12	8	17
hsa-miR-892a	MIMAT0004907	Endogenous1	26	17	19	17	19	15
hsa-miR-892b	MIMAT0004918	Endogenous1	13	12	18	13	11	11
hsa-miR-9-5p	MIMAT0000441	Endogenous1	40736	35335	33931	52974	30526	62387
hsa-miR-922	MIMAT0004972	Endogenous1	21	25	22	22	18	16
hsa-miR-924	MIMAT0004974	Endogenous1	25	19	14	20	22	16
hsa-miR-92a-1-5p	MIMAT0004507	Endogenous1	46	26	37	27	41	28
hsa-miR-92a-3p	MIMAT0000092	Endogenous1	602	535	788	389	735	716
hsa-miR-92b-3p	MIMAT0003218	Endogenous1	585	395	703	408	523	690
hsa-miR-93-5p	MIMAT0000093	Endogenous1	7939	6440	6765	4897	6154	6639
hsa-miR-933	MIMAT0004976	Endogenous1	29	13	17	14	19	17
hsa-miR-934	MIMAT0004977	Endogenous1	20	14	20	18	16	16
hsa-miR-935	MIMAT0004978	Endogenous1	9	8	14	7	12	2
hsa-miR-936	MIMAT0004979	Endogenous1	19	12	11	7	16	9
hsa-miR-937-3p	MIMAT0004980	Endogenous1	31	22	26	19	39	33
hsa-miR-939-5p	MIMAT0004982	Endogenous1	29	27	33	26	38	26
hsa-miR-940	MIMAT0004983	Endogenous1	26	21	35	12	35	25
hsa-miR-941	MIMAT0004984	Endogenous1	33	37	51	36	37	64
hsa-miR-942-3p	MIMAT0026734	Endogenous1	10	9	11	6	8	9
hsa-miR-942-5p	MIMAT0004985	Endogenous1	33	20	27	22	30	15
hsa-miR-944	MIMAT0004987	Endogenous1	13	15	15	12	12	12
hsa-miR-95-3p	MIMAT0000094	Endogenous1	392	166	289	333	323	426
hsa-miR-96-5p	MIMAT0000095	Endogenous1	43	51	130	47	127	33
hsa-miR-98-3p	MIMAT0022842	Endogenous1	15	10	11	12	12	8
hsa-miR-98-5p	MIMAT0000096	Endogenous1	57	85	97	206	118	234
hsa-miR-99a-5p	MIMAT0000097	Endogenous1	7081	8957	9224	10394	8548	11584
hsa-miR-99b-5p	MIMAT0000689	Endogenous1	1763	1397	2117	2341	2490	3346
ACTB	NM_001101.2	Housekeeping	729	687	1042	1057	755	705
B2M	NM_004048.2	Housekeeping	92	99	106	157	182	107
GAPDH	NM_002046.3	Housekeeping	1549	1219	2104	1570	1611	1319
RPL19	NM_000981.3	Housekeeping	1242	1296	1212	1241	1139	1053
RPLP0	NM_001002.3	Housekeeping	2404	2275	2419	2164	2303	1981
LIG_NEG_A	nmiR00810.1	Ligation	13	10	12	9	14	6
LIG_NEG_B	nmiR00828.1	Ligation	16	14	18	16	18	11
LIG_NEG_C	nmiR00803.1	Ligation	19	19	23	20	18	16
LIG_POS_A	nmiR00813.1	Ligation	13736	10866	14837	13528	17093	16124
LIG_POS_B	nmiR00809.1	Ligation	3520	2863	4254	3696	4696	4394
LIG_POS_C	nmiR00811.1	Ligation	659	483	668	671	786	722
NEG_A	ERCC_00096.1	Negative	11	17	17	16	21	7
NEG_B	ERCC_00041.1	Negative	18	9	19	7	14	17
NEG_C	ERCC_00019.1	Negative	47	26	35	29	31	23
NEG_D	ERCC_00076.1	Negative	19	18	20	13	23	14
NEG_E	ERCC_00098.1	Negative	23	10	19	13	10	18
NEG_F	ERCC_00126.1	Negative	29	26	37	18	20	17
NEG_G	ERCC_00144.1	Negative	18	19	21	21	23	19
NEG_H	ERCC_00154.1	Negative	18	22	15	23	24	13
POS_A	ERCC_00117.1	Positive	28208	24267	31998	30507	34104	25103
POS_B	ERCC_00112.1	Positive	10595	8876	11241	10975	12315	9595
POS_C	ERCC_00002.1	Positive	3107	2631	3349	3180	3659	2855
POS_D	ERCC_00092.1	Positive	611	530	689	638	703	570
POS_E	ERCC_00035.1	Positive	145	112	145	141	168	122
POS_F	ERCC_00034.1	Positive	52	60	77	76	81	54
ath-miR159a	MIMAT0000177	SpikeIn	19	19	13	20	22	14
cel-miR-248	MIMAT0000304	SpikeIn	14	11	28	26	28	13
cel-miR-254	MIMAT0000310	SpikeIn	17	13	12	16	28	20
osa-miR414	MIMAT0001330	SpikeIn	26	26	36	20	24	28
osa-miR442	MIMAT0001605	SpikeIn	50	66	48	58	51	55
